# Supplementary material for: O-GlcNAc modification differentially regulates microtubule binding and pathological conformations of tau isoforms in vitro
Source: J Biol Chem. 2025 Feb 3;301(3):108263. doi: 10.1016/j.jbc.2025.108263 (PMC11927755; doi:10.1016/j.jbc.2025.108263)
Supplement: Supplementary Table S1 [file mmc1.xlsx]

## Sheet: Table Legend
Supplemental Information Table 1. Peptide Spectral Matches (PSMs) for Tau Isoforms.
Tab1: Sample codes for the tau protein samples referenced in the Tabs 2 and 3. Tab 2: The PSMs for the 4R tau isoform (hT40). Tab 3: The PSMs for the 3R tau isoform (hT39). Tabs 2 and 3 include detailed mass spectrometry data for tau peptides identified in both unmodified and Glc tau proteins, with a false discovery rate less than 1% (i.e., Q value below 0.01).

## Sheet: 1-Sample_codes
Sample_code	Recombinant tau protein
2601_Glyco_01	Unmodified 3R Tau
2601_Glyco_02	Glc Modified 3R Tau
2601_Glyco_03	Unmodified 4R Tau
2601_Glyco_04	Glc Modified 4R Tau

## Sheet: 2-hT40
File Name	Scan Number	Scan Retention Time	Num Experimental Peaks	Total Ion Current	Precursor Scan Number	Precursor Charge	Precursor MZ	Precursor Mass	Score	Delta Score	Notch	Base Sequence	Full Sequence	Essential Sequence	Ambiguity Level	PSM Count (unambiguous, <0.01 q-value)	Mods	Mods Chemical Formulas	Mods Combined Chemical Formula	Num Variable Mods	Missed Cleavages	Peptide Monoisotopic Mass	Mass Diff (Da)	Mass Diff (ppm)	Protein Accession	Protein Name	Gene Name	Organism Name	Identified Sequence Variations	Splice Sites	Contaminant	Decoy	Peptide Description	Start and End Residues In Protein	Previous Amino Acid	Next Amino Acid	Theoreticals Searched	Decoy/Contaminant/Target	Matched Ion Series	Matched Ion Mass-To-Charge Ratios	Matched Ion Mass Diff (Da)	Matched Ion Mass Diff (Ppm)	Matched Ion Intensities	Matched Ion Counts	Normalized Spectral Angle	Localized Scores	Improvement Possible	Cumulative Target	Cumulative Decoy
2601_Glyco_03-calib	41620	94.9027	200	3.14765e+07	41591	3	940.778	2819.31	36.281	31.281	0	QAAAQPHTEIPEGTTAEEAGIGDTPSLE	QAAAQPHTEIPEGTTAEEAGIGDTPSLE	QAAAQPHTEIPEGTTAEEAGIGDTPSLE	1	76				0	1	2819.31	0.00171	0.61	P10636-8	Isoform Tau-F of Microtubule-associated protein tau	primary:MAPT	Homo sapiens			N	N	full	[88 to 115]	K	D		T	[y1+1, y2+1, y3+1, y4+1, y5+1, y6+1, y7+1, y8+1, y9+1, y10+1, y11+1, y12+1, y13+1, y14+1, y16+1, y18+1];[b2+1, b3+1, b4+1, b5+1, b9+1, b10+2, b12+1, b14+2, b15+2, b16+2, b17+2, b18+2, b19+2, b20+2, b21+2, b22+2, b23+2, b24+3, b26+2, b27+3]	[y1+1:148.06023, y2+1:261.14456, y3+1:348.17672, y4+1:445.22975, y5+1:546.27781, y6+1:661.30344, y7+1:718.32630, y8+1:831.40795, y9+1:888.43129, y10+1:959.46740, y11+1:1088.51055, y12+1:1217.55555, y13+1:1288.59424, y14+1:1389.63991, y16+1:1547.70945, y18+1:1773.80408];[b2+1:200.10282, b3+1:271.14018, b4+1:342.17726, b5+1:470.23627, b9+1:934.43933, b10+2:524.26528, b12+1:1273.61704, b14+2:716.347…	[y1+1:-0.00020, y2+1:0.00006, y3+1:0.00020, y4+1:0.00046, y5+1:0.00084, y6+1:-0.00047, y7+1:0.00092, y8+1:-0.00149, y9+1:0.00039, y10+1:-0.00062, y11+1:-0.00006, y12+1:0.00235, y13+1:0.00393, y14+1:0.00191, y16+1:0.00231, y18+1:0.00159];[b2+1:-0.00015, b3+1:0.00010, b4+1:0.00006, b5+1:0.00050, b9+1:0.00161, b10+2:0.00150, b12+1:-0.00010, b14+2:0.00235, b15+2:0.00041, b16+2:0.00269, b17+2:0.00177,…	[y1+1:-1.39, y2+1:0.23, y3+1:0.56, y4+1:1.04, y5+1:1.55, y6+1:-0.71, y7+1:1.29, y8+1:-1.80, y9+1:0.44, y10+1:-0.65, y11+1:-0.06, y12+1:1.93, y13+1:3.05, y14+1:1.38, y16+1:1.50, y18+1:0.90];[b2+1:-0.74, b3+1:0.38, b4+1:0.19, b5+1:1.07, b9+1:1.72, b10+2:1.44, b12+1:-0.08, b14+2:1.64, b15+2:0.26, b16+2:1.68, b17+2:1.02, b18+2:1.93, b19+2:1.45, b20+2:1.66, b21+2:0.81, b22+2:0.85, b23+2:0.99, b24+3:1.…	[y1+1:229548, y2+1:341097, y3+1:72871, y4+1:1553683, y5+1:216731, y6+1:50039, y7+1:680727, y8+1:112183, y9+1:311904, y10+1:160173, y11+1:147775, y12+1:108138, y13+1:47364, y14+1:92190, y16+1:70476, y18+1:321769];[b2+1:71417, b3+1:42639, b4+1:72668, b5+1:84690, b9+1:80084, b10+2:594314, b12+1:40800, b14+2:187829, b15+2:101852, b16+2:177749, b17+2:270037, b18+2:218617, b19+2:383541, b20+2:247679, b…	36	-1			2	0
2601_Glyco_03-calib	41222	94.2549	200	2.21918e+07	41202	3	940.779	2819.31	36.271	31.271	0	QAAAQPHTEIPEGTTAEEAGIGDTPSLE	QAAAQPHTEIPEGTTAEEAGIGDTPSLE	QAAAQPHTEIPEGTTAEEAGIGDTPSLE	1	76				0	1	2819.31	0.00446	1.58	P10636-8	Isoform Tau-F of Microtubule-associated protein tau	primary:MAPT	Homo sapiens			N	N	full	[88 to 115]	K	D		T	[y1+1, y2+1, y3+1, y4+1, y5+1, y6+1, y7+1, y8+1, y9+1, y10+1, y11+1, y12+1, y13+1, y14+1, y16+1, y18+1];[b2+1, b3+1, b4+1, b5+1, b9+1, b10+2, b12+2, b14+2, b15+2, b16+2, b17+2, b18+2, b19+2, b20+2, b21+2, b22+2, b23+2, b24+3, b26+2, b27+3]	[y1+1:148.06033, y2+1:261.14471, y3+1:348.17710, y4+1:445.23004, y5+1:546.27808, y6+1:661.30469, y7+1:718.32677, y8+1:831.40918, y9+1:888.43121, y10+1:959.46619, y11+1:1088.51230, y12+1:1217.55562, y13+1:1288.59259, y14+1:1389.64128, y16+1:1547.71270, y18+1:1773.80455];[b2+1:200.10302, b3+1:271.14039, b4+1:342.17767, b5+1:470.23637, b9+1:934.43990, b10+2:524.26564, b12+2:637.31363, b14+2:716.3484…	[y1+1:-0.00010, y2+1:0.00021, y3+1:0.00057, y4+1:0.00075, y5+1:0.00111, y6+1:0.00078, y7+1:0.00139, y8+1:-0.00026, y9+1:0.00030, y10+1:-0.00182, y11+1:0.00169, y12+1:0.00242, y13+1:0.00227, y14+1:0.00329, y16+1:0.00556, y18+1:0.00205];[b2+1:0.00005, b3+1:0.00031, b4+1:0.00047, b5+1:0.00060, b9+1:0.00218, b10+2:0.00222, b12+2:0.00285, b14+2:0.00328, b15+2:0.00229, b16+2:0.00355, b17+2:0.00314, b18…	[y1+1:-0.69, y2+1:0.81, y3+1:1.64, y4+1:1.69, y5+1:2.03, y6+1:1.18, y7+1:1.94, y8+1:-0.31, y9+1:0.34, y10+1:-1.90, y11+1:1.55, y12+1:1.99, y13+1:1.77, y14+1:2.37, y16+1:3.60, y18+1:1.16];[b2+1:0.24, b3+1:1.16, b4+1:1.38, b5+1:1.28, b9+1:2.33, b10+2:2.13, b12+2:2.24, b14+2:2.29, b15+2:1.50, b16+2:2.21, b17+2:1.81, b18+2:2.61, b19+2:2.02, b20+2:1.99, b21+2:1.81, b22+2:1.74, b23+2:1.63, b24+3:1.75, …	[y1+1:181791, y2+1:274520, y3+1:52014, y4+1:1197132, y5+1:148524, y6+1:33984, y7+1:420455, y8+1:81018, y9+1:206326, y10+1:109660, y11+1:83301, y12+1:70726, y13+1:37757, y14+1:52357, y16+1:34083, y18+1:147029];[b2+1:69727, b3+1:53848, b4+1:50993, b5+1:66473, b9+1:73038, b10+2:375134, b12+2:69840, b14+2:106155, b15+2:59570, b16+2:90196, b17+2:142828, b18+2:185332, b19+2:243491, b20+2:222433, b21+2:…	36	-1			3	0
2601_Glyco_03-calib	41508	94.7195	200	2.23782e+08	41486	3	940.778	2819.31	35.306	30.306	0	QAAAQPHTEIPEGTTAEEAGIGDTPSLE	QAAAQPHTEIPEGTTAEEAGIGDTPSLE	QAAAQPHTEIPEGTTAEEAGIGDTPSLE	1	76				0	1	2819.31	0.00228	0.81	P10636-8	Isoform Tau-F of Microtubule-associated protein tau	primary:MAPT	Homo sapiens			N	N	full	[88 to 115]	K	D		T	[y1+1, y2+1, y3+1, y4+1, y5+1, y6+1, y7+1, y8+1, y9+1, y10+1, y11+1, y12+1, y13+1, y14+1, y16+1, y18+1];[b2+1, b3+1, b4+1, b5+1, b10+1, b12+1, b14+2, b15+2, b16+2, b17+2, b18+2, b19+2, b20+2, b21+2, b22+2, b23+2, b24+2, b26+2, b27+2]	[y1+1:148.06006, y2+1:261.14439, y3+1:348.17602, y4+1:445.22924, y5+1:546.27660, y6+1:661.30549, y7+1:718.32522, y8+1:831.40828, y9+1:888.42972, y10+1:959.46444, y11+1:1088.50995, y12+1:1217.55335, y13+1:1288.59102, y14+1:1389.63705, y16+1:1547.70371, y18+1:1773.79841];[b2+1:200.10258, b3+1:271.13975, b4+1:342.17696, b5+1:470.23547, b10+1:1047.52078, b12+1:1273.61562, b14+2:716.34688, b15+2:766.8…	[y1+1:-0.00037, y2+1:-0.00011, y3+1:-0.00050, y4+1:-0.00005, y5+1:-0.00037, y6+1:0.00157, y7+1:-0.00015, y8+1:-0.00116, y9+1:-0.00118, y10+1:-0.00358, y11+1:-0.00066, y12+1:0.00014, y13+1:0.00071, y14+1:-0.00094, y16+1:-0.00342, y18+1:-0.00409];[b2+1:-0.00039, b3+1:-0.00034, b4+1:-0.00023, b5+1:-0.00030, b10+1:-0.00100, b12+1:-0.00152, b14+2:0.00020, b15+2:-0.00205, b16+2:0.00028, b17+2:-0.00087,…	[y1+1:-2.51, y2+1:-0.43, y3+1:-1.45, y4+1:-0.11, y5+1:-0.68, y6+1:2.38, y7+1:-0.21, y8+1:-1.40, y9+1:-1.33, y10+1:-3.73, y11+1:-0.61, y12+1:0.12, y13+1:0.55, y14+1:-0.68, y16+1:-2.21, y18+1:-2.30];[b2+1:-1.96, b3+1:-1.24, b4+1:-0.69, b5+1:-0.65, b10+1:-0.96, b12+1:-1.19, b14+2:0.14, b15+2:-1.34, b16+2:0.17, b17+2:-0.50, b18+2:0.27, b19+2:-0.43, b20+2:-0.29, b21+2:-0.49, b22+2:-0.55, b23+2:-0.51, …	[y1+1:1722425, y2+1:2826176, y3+1:547050, y4+1:12144871, y5+1:1529823, y6+1:311234, y7+1:4140308, y8+1:825738, y9+1:2137541, y10+1:1035317, y11+1:779057, y12+1:725196, y13+1:394888, y14+1:563783, y16+1:466830, y18+1:1693884];[b2+1:635796, b3+1:501084, b4+1:621751, b5+1:697700, b10+1:3955141, b12+1:461090, b14+2:1260712, b15+2:722142, b16+2:1027064, b17+2:1377216, b18+2:1653623, b19+2:2510367, b20…	35	-1			6	0
2601_Glyco_03-calib	41465	94.6523	160	8.10318e+07	41443	4	1101.03	4400.09	35.161	30.161	0	QAAAQPHTEIPEGTTAEEAGIGDTPSLEDEAAGHVTQARMVSK	QAAAQPHTEIPEGTTAEEAGIGDTPSLEDEAAGHVTQARMVSK	QAAAQPHTEIPEGTTAEEAGIGDTPSLEDEAAGHVTQARMVSK	1	44				0	2	4400.08	0.00484	1.1	P10636-8	Isoform Tau-F of Microtubule-associated protein tau	primary:MAPT	Homo sapiens			N	N	full	[88 to 130]	K	S		T	[b2+1, b3+1, b4+1, b5+1, b9+1, b10+1, b12+1, b16+2, b17+2, b18+2, b19+2, b20+2, b21+2, b22+2];[y6+1, y8+1, y9+1, y10+1, y11+1, y12+1, y13+1, y14+1, y15+1, y16+1, y19+2, y20+2, y21+2, y22+2, y23+2, y24+2, y25+2, y26+2, y27+2, y28+2, y33+3]	[b2+1:200.10223, b3+1:271.13949, b4+1:342.17637, b5+1:470.23501, b9+1:934.43853, b10+1:1047.52123, b12+1:1273.61789, b16+2:802.38909, b17+2:866.90963, b18+2:931.43203, b19+2:966.95075, b20+2:995.46208, b21+2:1052.00353, b22+2:1080.51514];[y6+1:691.39089, y8+1:920.49669, y9+1:1019.56141, y10+1:1156.61940, y11+1:1213.64638, y12+1:1284.68299, y13+1:1355.71789, y14+1:1484.76181, y15+1:1599.78959, y16…	[b2+1:-0.00074, b3+1:-0.00059, b4+1:-0.00083, b5+1:-0.00076, b9+1:0.00081, b10+1:-0.00055, b12+1:0.00074, b16+2:-0.00018, b17+2:-0.00169, b18+2:0.00053, b19+2:0.00084, b20+2:0.00204, b21+2:0.00088, b22+2:0.00264];[y6+1:-0.00107, y8+1:-0.00153, y9+1:-0.00521, y10+1:-0.00614, y11+1:-0.00062, y12+1:-0.00113, y13+1:-0.00334, y14+1:-0.00202, y15+1:-0.00118, y16+1:0.00306, y19+2:-0.00004, y20+2:0.00085…	[b2+1:-3.73, b3+1:-2.20, b4+1:-2.43, b5+1:-1.62, b9+1:0.87, b10+1:-0.53, b12+1:0.59, b16+2:-0.11, b17+2:-0.98, b18+2:0.28, b19+2:0.44, b20+2:1.03, b21+2:0.42, b22+2:1.22];[y6+1:-1.55, y8+1:-1.66, y9+1:-5.12, y10+1:-5.31, y11+1:-0.52, y12+1:-0.88, y13+1:-2.46, y14+1:-1.36, y15+1:-0.74, y16+1:1.77, y19+2:-0.02, y20+2:0.40, y21+2:-0.27, y22+2:0.21, y23+2:-0.92, y24+2:0.42, y25+2:0.87, y26+2:0.52, y2…	[b2+1:122234, b3+1:132800, b4+1:91496, b5+1:120524, b9+1:159405, b10+1:705667, b12+1:95411, b16+2:112171, b17+2:179197, b18+2:305160, b19+2:369780, b20+2:407010, b21+2:483959, b22+2:192092];[y6+1:94215, y8+1:304812, y9+1:176945, y10+1:145592, y11+1:263075, y12+1:172016, y13+1:161675, y14+1:176825, y15+1:112396, y16+1:104158, y19+2:822714, y20+2:599428, y21+2:527975, y22+2:2313028, y23+2:464586, y…	35	-1			9	0
2601_Glyco_03-calib	41250	94.3044	200	1.95601e+08	41229	3	940.779	2819.32	34.286	29.286	0	QAAAQPHTEIPEGTTAEEAGIGDTPSLE	QAAAQPHTEIPEGTTAEEAGIGDTPSLE	QAAAQPHTEIPEGTTAEEAGIGDTPSLE	1	76				0	1	2819.31	0.0066	2.34	P10636-8	Isoform Tau-F of Microtubule-associated protein tau	primary:MAPT	Homo sapiens			N	N	full	[88 to 115]	K	D		T	[y1+1, y2+1, y3+1, y4+1, y5+1, y6+1, y7+1, y8+1, y9+1, y10+1, y11+1, y12+1, y13+1, y14+1, y18+1];[b2+1, b3+1, b4+1, b5+1, b10+2, b12+1, b14+2, b15+2, b16+2, b17+2, b18+2, b19+2, b20+2, b21+2, b22+2, b23+2, b24+3, b26+2, b27+3]	[y1+1:148.06066, y2+1:261.14542, y3+1:348.17775, y4+1:445.23097, y5+1:546.27922, y6+1:661.30625, y7+1:718.32787, y8+1:831.41148, y9+1:888.43318, y10+1:959.46811, y11+1:1088.51323, y12+1:1217.55777, y13+1:1288.59535, y14+1:1389.64245, y18+1:1773.80728];[b2+1:200.10340, b3+1:271.14084, b4+1:342.17829, b5+1:470.23724, b10+2:524.26623, b12+1:1273.62034, b14+2:716.34962, b15+2:766.87308, b16+2:802.392…	[y1+1:0.00023, y2+1:0.00092, y3+1:0.00123, y4+1:0.00168, y5+1:0.00225, y6+1:0.00234, y7+1:0.00249, y8+1:0.00204, y9+1:0.00228, y10+1:0.00009, y11+1:0.00262, y12+1:0.00457, y13+1:0.00503, y14+1:0.00445, y18+1:0.00479];[b2+1:0.00044, b3+1:0.00076, b4+1:0.00110, b5+1:0.00147, b10+2:0.00340, b12+1:0.00320, b14+2:0.00567, b15+2:0.00492, b16+2:0.00580, b17+2:0.00595, b18+2:0.00689, b19+2:0.00568, b20+2…	[y1+1:1.55, y2+1:3.53, y3+1:3.53, y4+1:3.78, y5+1:4.12, y6+1:3.54, y7+1:3.47, y8+1:2.45, y9+1:2.57, y10+1:0.09, y11+1:2.41, y12+1:3.75, y13+1:3.91, y14+1:3.21, y18+1:2.70];[b2+1:2.19, b3+1:2.81, b4+1:3.21, b5+1:3.12, b10+2:3.25, b12+1:2.52, b14+2:3.96, b15+2:3.21, b16+2:3.62, b17+2:3.43, b18+2:3.70, b19+2:2.94, b20+2:3.16, b21+2:2.26, b22+2:2.83, b23+2:3.14, b24+3:2.73, b26+2:3.19, b27+3:3.00]	[y1+1:1673764, y2+1:2574936, y3+1:459523, y4+1:12260035, y5+1:1498614, y6+1:300411, y7+1:4232430, y8+1:679337, y9+1:1999238, y10+1:930694, y11+1:684796, y12+1:606597, y13+1:266358, y14+1:399857, y18+1:1186109];[b2+1:547021, b3+1:503336, b4+1:526356, b5+1:687672, b10+2:4356058, b12+1:243389, b14+2:1100778, b15+2:715969, b16+2:1161924, b17+2:1499870, b18+2:1533826, b19+2:2313350, b20+2:1765116, b21…	34	-1			11	0
2601_Glyco_03-calib	41429	94.5963	143	3.34731e+07	41400	4	1101.03	4400.08	32.165	27.165	0	QAAAQPHTEIPEGTTAEEAGIGDTPSLEDEAAGHVTQARMVSK	QAAAQPHTEIPEGTTAEEAGIGDTPSLEDEAAGHVTQARMVSK	QAAAQPHTEIPEGTTAEEAGIGDTPSLEDEAAGHVTQARMVSK	1	44				0	2	4400.08	1e-05	0	P10636-8	Isoform Tau-F of Microtubule-associated protein tau	primary:MAPT	Homo sapiens			N	N	full	[88 to 130]	K	S		T	[b2+1, b3+1, b4+1, b5+1, b9+1, b10+1, b17+2, b18+2, b19+2, b20+2, b21+2, b22+2];[y6+1, y8+1, y9+1, y10+1, y11+1, y12+1, y13+1, y14+1, y15+1, y19+2, y20+2, y21+2, y22+2, y23+2, y24+2, y25+2, y26+2, y27+2, y28+2, y33+3]	[b2+1:200.10292, b3+1:271.14021, b4+1:342.17755, b5+1:470.23585, b9+1:934.43862, b10+1:1047.52180, b17+2:866.91041, b18+2:931.43261, b19+2:966.95113, b20+2:995.46221, b21+2:1052.00398, b22+2:1080.51534];[y6+1:691.39294, y8+1:920.49684, y9+1:1019.56318, y10+1:1156.61850, y11+1:1213.64535, y12+1:1284.68294, y13+1:1355.71943, y14+1:1484.76250, y15+1:1599.79028, y19+2:1013.50519, y20+2:1064.02889, y2…	[b2+1:-0.00005, b3+1:0.00013, b4+1:0.00035, b5+1:0.00008, b9+1:0.00090, b10+1:0.00002, b17+2:-0.00012, b18+2:0.00168, b19+2:0.00160, b20+2:0.00231, b21+2:0.00179, b22+2:0.00305];[y6+1:0.00098, y8+1:-0.00138, y9+1:-0.00345, y10+1:-0.00704, y11+1:-0.00165, y12+1:-0.00118, y13+1:-0.00180, y14+1:-0.00133, y15+1:-0.00049, y19+2:0.00088, y20+2:0.00062, y21+2:-0.00115, y22+2:0.00007, y23+2:-0.00077, y24…	[b2+1:-0.24, b3+1:0.47, b4+1:1.03, b5+1:0.17, b9+1:0.96, b10+1:0.02, b17+2:-0.07, b18+2:0.90, b19+2:0.83, b20+2:1.16, b21+2:0.85, b22+2:1.41];[y6+1:1.42, y8+1:-1.50, y9+1:-3.38, y10+1:-6.09, y11+1:-1.36, y12+1:-0.92, y13+1:-1.33, y14+1:-0.89, y15+1:-0.31, y19+2:0.44, y20+2:0.29, y21+2:-0.51, y22+2:0.03, y23+2:-0.32, y24+2:0.14, y25+2:0.16, y26+2:-0.47, y27+2:-0.21, y28+2:0.55, y33+3:-0.73]	[b2+1:59978, b3+1:49665, b4+1:46876, b5+1:54935, b9+1:69751, b10+1:320718, b17+2:87132, b18+2:123971, b19+2:169105, b20+2:175422, b21+2:228380, b22+2:76637];[y6+1:44140, y8+1:111266, y9+1:76522, y10+1:51928, y11+1:120469, y12+1:80080, y13+1:62566, y14+1:68877, y15+1:53165, y19+2:318067, y20+2:226143, y21+2:210607, y22+2:1027802, y23+2:230282, y24+2:623967, y25+2:293768, y26+2:157962, y27+2:136222…	32	-1			27	0
2601_Glyco_03-calib	40237	92.5082	200	5.94675e+07	40223	4	869.409	3473.61	31.27	26.27	0	DEGAPGKQAAAQPHTEIPEGTTAEEAGIGDTPSLE	DEGAPGKQAAAQPHTEIPEGTTAEEAGIGDTPSLE	DEGAPGKQAAAQPHTEIPEGTTAEEAGIGDTPSLE	1	74				0	2	3473.61	0.00071	0.2	P10636-8	Isoform Tau-F of Microtubule-associated protein tau	primary:MAPT	Homo sapiens			N	N	full	[81 to 115]	V	D		T	[y1+1, y2+1, y4+1, y5+1, y6+1, y7+1, y8+1, y9+1, y10+1, y11+1, y12+1];[b3+1, b4+1, b11+1, b12+1, b16+2, b17+1, b19+2, b20+2, b21+2, b22+2, b23+2, b24+3, b25+3, b26+3, b27+3, b28+3, b29+3, b30+3, b31+3, b34+3]	[y1+1:148.06022, y2+1:261.14447, y4+1:445.22957, y5+1:546.27731, y6+1:661.30428, y7+1:718.32932, y8+1:831.40926, y9+1:888.43095, y10+1:959.46793, y11+1:1088.51079, y12+1:1217.55481];[b3+1:302.09841, b4+1:373.13569, b11+1:996.47305, b12+1:1124.53212, b16+2:794.87235, b17+1:1701.81906, b19+2:964.46129, b20+2:992.97219, b21+2:1043.49562, b22+2:1094.02009, b23+2:1129.53735, b24+3:796.37617, b25+3:839…	[y1+1:-0.00021, y2+1:-0.00003, y4+1:0.00028, y5+1:0.00034, y6+1:0.00036, y7+1:0.00395, y8+1:-0.00018, y9+1:0.00004, y10+1:-0.00008, y11+1:0.00018, y12+1:0.00160];[b3+1:0.00014, b4+1:0.00030, b11+1:-0.00145, b12+1:-0.00096, b16+2:0.00239, b17+1:-0.00003, b19+2:0.00085, b20+2:0.00120, b21+2:0.00038, b22+2:0.00164, b23+2:-0.00096, b24+3:0.00299, b25+3:0.00332, b26+3:0.00134, b27+3:0.00089, b28+3:0.0…	[y1+1:-1.46, y2+1:-0.13, y4+1:0.62, y5+1:0.62, y6+1:0.55, y7+1:5.51, y8+1:-0.22, y9+1:0.05, y10+1:-0.09, y11+1:0.16, y12+1:1.32];[b3+1:0.46, b4+1:0.81, b11+1:-1.45, b12+1:-0.86, b16+2:1.51, b17+1:-0.02, b19+2:0.44, b20+2:0.61, b21+2:0.18, b22+2:0.75, b23+2:-0.42, b24+3:1.25, b25+3:1.32, b26+3:0.52, b27+3:0.34, b28+3:0.35, b29+3:0.72, b30+3:1.03, b31+3:0.45, b34+3:0.13]	[y1+1:627007, y2+1:445327, y4+1:2027449, y5+1:294182, y6+1:233975, y7+1:1162218, y8+1:314885, y9+1:897630, y10+1:308267, y11+1:110041, y12+1:93905];[b3+1:239523, b4+1:194024, b11+1:80567, b12+1:178719, b16+2:284522, b17+1:165559, b19+2:367120, b20+2:288384, b21+2:372410, b22+2:338886, b23+2:399731, b24+3:253302, b25+3:569188, b26+3:1082448, b27+3:770931, b28+3:1331406, b29+3:525387, b30+3:130823,…	31	-1			32	0
2601_Glyco_03-calib	39954	92.0175	200	3.03957e+06	39943	4	869.41	3473.61	31.242	26.242	0	DEGAPGKQAAAQPHTEIPEGTTAEEAGIGDTPSLE	DEGAPGKQAAAQPHTEIPEGTTAEEAGIGDTPSLE	DEGAPGKQAAAQPHTEIPEGTTAEEAGIGDTPSLE	1	74				0	2	3473.61	0.00208	0.6	P10636-8	Isoform Tau-F of Microtubule-associated protein tau	primary:MAPT	Homo sapiens			N	N	full	[81 to 115]	V	D		T	[y1+1, y2+1, y4+1, y5+1, y6+1, y7+1, y8+1, y9+1, y10+1, y11+1, y12+1];[b3+1, b4+1, b11+1, b12+1, b16+2, b17+1, b19+2, b20+2, b21+2, b22+2, b23+2, b24+3, b25+3, b26+3, b27+2, b28+2, b29+3, b31+3, b33+3, b34+3]	[y1+1:148.05995, y2+1:261.14422, y4+1:445.22941, y5+1:546.27744, y6+1:661.30260, y7+1:718.32882, y8+1:831.40921, y9+1:888.43024, y10+1:959.46996, y11+1:1088.51556, y12+1:1217.56107];[b3+1:302.09839, b4+1:373.13502, b11+1:996.47481, b12+1:1124.53466, b16+2:794.87121, b17+1:1701.81900, b19+2:964.46043, b20+2:992.97007, b21+2:1043.49522, b22+2:1094.01986, b23+2:1129.53944, b24+3:796.37634, b25+3:839…	[y1+1:-0.00049, y2+1:-0.00028, y4+1:0.00012, y5+1:0.00047, y6+1:-0.00131, y7+1:0.00345, y8+1:-0.00023, y9+1:-0.00066, y10+1:0.00194, y11+1:0.00495, y12+1:0.00787];[b3+1:0.00012, b4+1:-0.00037, b11+1:0.00031, b12+1:0.00159, b16+2:0.00012, b17+1:-0.00009, b19+2:-0.00086, b20+2:-0.00304, b21+2:-0.00043, b22+2:0.00117, b23+2:0.00323, b24+3:0.00349, b25+3:0.00054, b26+3:-0.00006, b27+2:-0.00089, b28+2…	[y1+1:-3.30, y2+1:-1.07, y4+1:0.27, y5+1:0.86, y6+1:-1.99, y7+1:4.80, y8+1:-0.28, y9+1:-0.75, y10+1:2.03, y11+1:4.55, y12+1:6.47];[b3+1:0.39, b4+1:-1.01, b11+1:0.31, b12+1:1.41, b16+2:0.08, b17+1:-0.05, b19+2:-0.44, b20+2:-1.53, b21+2:-0.21, b22+2:0.54, b23+2:1.43, b24+3:1.46, b25+3:0.21, b26+3:-0.02, b27+2:-0.34, b28+2:-0.22, b29+3:0.86, b31+3:-0.11, b33+3:2.73, b34+3:-0.23]	[y1+1:32244, y2+1:23032, y4+1:106660, y5+1:9589, y6+1:10553, y7+1:65416, y8+1:18724, y9+1:45941, y10+1:16481, y11+1:6000, y12+1:6972];[b3+1:10297, b4+1:8764, b11+1:5189, b12+1:9027, b16+2:15044, b17+1:7634, b19+2:20390, b20+2:9893, b21+2:15725, b22+2:20878, b23+2:25209, b24+3:22000, b25+3:22531, b26+3:54040, b27+2:18679, b28+2:5274, b29+3:24034, b31+3:64671, b33+3:14708, b34+3:20825]	31	-1			34	0
2601_Glyco_03-calib	40246	92.5249	200	4.3068e+07	40235	4	869.409	3473.61	30.281	25.281	0	DEGAPGKQAAAQPHTEIPEGTTAEEAGIGDTPSLE	DEGAPGKQAAAQPHTEIPEGTTAEEAGIGDTPSLE	DEGAPGKQAAAQPHTEIPEGTTAEEAGIGDTPSLE	1	74				0	2	3473.61	0.00104	0.3	P10636-8	Isoform Tau-F of Microtubule-associated protein tau	primary:MAPT	Homo sapiens			N	N	full	[81 to 115]	V	D		T	[y1+1, y2+1, y4+1, y5+1, y6+1, y7+1, y8+1, y9+1, y10+1, y11+1, y12+1];[b3+1, b4+1, b12+1, b16+2, b17+2, b19+2, b20+2, b21+2, b22+2, b23+2, b24+3, b25+3, b26+3, b27+3, b28+3, b29+3, b30+3, b31+3, b34+3]	[y1+1:148.06025, y2+1:261.14452, y4+1:445.22970, y5+1:546.27742, y6+1:661.30520, y7+1:718.32962, y8+1:831.40955, y9+1:888.43161, y10+1:959.46869, y11+1:1088.51105, y12+1:1217.55894];[b3+1:302.09841, b4+1:373.13572, b12+1:1124.53253, b16+2:794.87257, b17+2:851.41340, b19+2:964.46127, b20+2:992.97175, b21+2:1043.49593, b22+2:1094.01973, b23+2:1129.53831, b24+3:796.37586, b25+3:839.39044, b26+3:863.…	[y1+1:-0.00019, y2+1:0.00002, y4+1:0.00041, y5+1:0.00046, y6+1:0.00129, y7+1:0.00425, y8+1:0.00011, y9+1:0.00070, y10+1:0.00067, y11+1:0.00044, y12+1:0.00574];[b3+1:0.00013, b4+1:0.00033, b12+1:-0.00055, b16+2:0.00284, b17+2:0.00044, b19+2:0.00083, b20+2:0.00032, b21+2:0.00100, b22+2:0.00092, b23+2:0.00097, b24+3:0.00205, b25+3:0.00320, b26+3:0.00116, b27+3:0.00103, b28+3:0.00176, b29+3:0.00181, …	[y1+1:-1.26, y2+1:0.10, y4+1:0.92, y5+1:0.83, y6+1:1.95, y7+1:5.92, y8+1:0.14, y9+1:0.79, y10+1:0.70, y11+1:0.41, y12+1:4.72];[b3+1:0.45, b4+1:0.88, b12+1:-0.49, b16+2:1.79, b17+2:0.26, b19+2:0.43, b20+2:0.16, b21+2:0.48, b22+2:0.42, b23+2:0.43, b24+3:0.86, b25+3:1.27, b26+3:0.45, b27+3:0.39, b28+3:0.64, b29+3:0.64, b30+3:1.43, b31+3:0.46, b34+3:0.26]	[y1+1:436132, y2+1:327796, y4+1:1397522, y5+1:188302, y6+1:159156, y7+1:788592, y8+1:214624, y9+1:580367, y10+1:189785, y11+1:95119, y12+1:67146];[b3+1:185296, b4+1:151163, b12+1:130047, b16+2:251360, b17+2:1081457, b19+2:318332, b20+2:176096, b21+2:255421, b22+2:270539, b23+2:296141, b24+3:212033, b25+3:400756, b26+3:759155, b27+3:565100, b28+3:1062960, b29+3:329673, b30+3:86712, b31+3:866474, b…	30	-1			52	0
2601_Glyco_03-calib	41200	94.2132	200	2.34201e+06	41176	3	940.778	2819.31	30.228	25.228	0	QAAAQPHTEIPEGTTAEEAGIGDTPSLE	QAAAQPHTEIPEGTTAEEAGIGDTPSLE	QAAAQPHTEIPEGTTAEEAGIGDTPSLE	1	76				0	1	2819.31	0.00364	1.29	P10636-8	Isoform Tau-F of Microtubule-associated protein tau	primary:MAPT	Homo sapiens			N	N	full	[88 to 115]	K	D		T	[y1+1, y2+1, y3+1, y4+1, y5+1, y6+1, y7+1, y8+1, y9+1, y10+1, y11+1, y12+1, y18+1];[b2+1, b3+1, b5+1, b9+1, b10+1, b15+2, b16+2, b17+2, b18+2, b19+2, b20+2, b21+2, b22+2, b23+2, b24+2, b26+2, b27+2]	[y1+1:148.06013, y2+1:261.14446, y3+1:348.17676, y4+1:445.22918, y5+1:546.27754, y6+1:661.30267, y7+1:718.32576, y8+1:831.40932, y9+1:888.43177, y10+1:959.46487, y11+1:1088.51345, y12+1:1217.55276, y18+1:1773.80030];[b2+1:200.10236, b3+1:271.14054, b5+1:470.23467, b9+1:934.43900, b10+1:1047.52043, b15+2:766.87049, b16+2:802.38826, b17+2:866.91023, b18+2:931.43217, b19+2:966.95028, b20+2:995.46010…	[y1+1:-0.00030, y2+1:-0.00004, y3+1:0.00023, y4+1:-0.00011, y5+1:0.00057, y6+1:-0.00124, y7+1:0.00038, y8+1:-0.00012, y9+1:0.00086, y10+1:-0.00315, y11+1:0.00284, y12+1:-0.00044, y18+1:-0.00220];[b2+1:-0.00061, b3+1:0.00046, b5+1:-0.00110, b9+1:0.00128, b10+1:-0.00135, b15+2:-0.00027, b16+2:-0.00184, b17+2:-0.00048, b18+2:0.00081, b19+2:-0.00009, b20+2:-0.00192, b21+2:-0.00218, b22+2:0.00345, b23…	[y1+1:-2.06, y2+1:-0.16, y3+1:0.67, y4+1:-0.25, y5+1:1.05, y6+1:-1.88, y7+1:0.53, y8+1:-0.14, y9+1:0.97, y10+1:-3.29, y11+1:2.61, y12+1:-0.36, y18+1:-1.24];[b2+1:-3.05, b3+1:1.69, b5+1:-2.35, b9+1:1.37, b10+1:-1.29, b15+2:-0.17, b16+2:-1.15, b17+2:-0.28, b18+2:0.44, b19+2:-0.05, b20+2:-0.97, b21+2:-1.04, b22+2:1.60, b23+2:0.17, b24+2:-0.49, b26+2:-0.66, b27+2:0.64]	[y1+1:15063, y2+1:23298, y3+1:3687, y4+1:93966, y5+1:10493, y6+1:3102, y7+1:37682, y8+1:6336, y9+1:16545, y10+1:9443, y11+1:6721, y12+1:8151, y18+1:14922];[b2+1:4037, b3+1:4576, b5+1:4536, b9+1:6828, b10+1:23350, b15+2:7274, b16+2:7220, b17+2:9437, b18+2:14033, b19+2:22837, b20+2:19474, b21+2:53119, b22+2:4711, b23+2:8374, b24+2:70259, b26+2:10448, b27+2:12943]	30	-1			57	0
2601_Glyco_03-calib	40987	93.8493	154	2.88303e+06	40968	3	1158.88	3473.61	30.171	25.171	0	DEGAPGKQAAAQPHTEIPEGTTAEEAGIGDTPSLE	DEGAPGKQAAAQPHTEIPEGTTAEEAGIGDTPSLE	DEGAPGKQAAAQPHTEIPEGTTAEEAGIGDTPSLE	1	74				0	2	3473.61	-0.00141	-0.41	P10636-8	Isoform Tau-F of Microtubule-associated protein tau	primary:MAPT	Homo sapiens			N	N	full	[81 to 115]	V	D		T	[y1+1, y2+1, y4+1, y5+1, y7+1, y8+1, y9+1, y10+1, y11+1, y18+1, y23+2, y31+2];[b2+1, b3+1, b4+1, b8+1, b9+1, b11+1, b12+1, b16+2, b17+1, b23+2, b24+2, b25+2, b26+2, b27+2, b28+2, b30+2, b31+2, b34+3]	[y1+1:148.06004, y2+1:261.14431, y4+1:445.22929, y5+1:546.27700, y7+1:718.32549, y8+1:831.40483, y9+1:888.42973, y10+1:959.46204, y11+1:1088.50931, y18+1:1773.79487, y23+2:1176.04476, y31+2:1551.74560];[b2+1:245.07679, b3+1:302.09811, b4+1:373.13625, b8+1:783.36417, b9+1:854.40359, b11+1:996.47260, b12+1:1124.53024, b16+2:794.87071, b17+1:1701.81771, b23+2:1129.53722, b24+2:1194.06334, b25+2:1258…	[y1+1:-0.00040, y2+1:-0.00019, y4+1:-0.00000, y5+1:0.00003, y7+1:0.00011, y8+1:-0.00461, y9+1:-0.00118, y10+1:-0.00597, y11+1:-0.00130, y18+1:-0.00763, y23+2:-0.00625, y31+2:-0.00226];[b2+1:-0.00002, b3+1:-0.00017, b4+1:0.00086, b8+1:0.00101, b9+1:0.00331, b11+1:-0.00190, b12+1:-0.00284, b16+2:-0.00089, b17+1:-0.00138, b23+2:-0.00121, b24+2:0.00844, b25+2:-0.00667, b26+2:0.00100, b27+2:-0.00489, …	[y1+1:-2.71, y2+1:-0.73, y4+1:-0.01, y5+1:0.05, y7+1:0.16, y8+1:-5.55, y9+1:-1.32, y10+1:-6.23, y11+1:-1.20, y18+1:-4.30, y23+2:-2.66, y31+2:-0.73];[b2+1:-0.08, b3+1:-0.56, b4+1:2.30, b8+1:1.29, b9+1:3.88, b11+1:-1.91, b12+1:-2.53, b16+2:-0.56, b17+1:-0.81, b23+2:-0.54, b24+2:3.54, b25+2:-2.65, b26+2:0.39, b27+2:-1.85, b28+2:-1.05, b30+2:-0.24, b31+2:-0.38, b34+3:1.53]	[y1+1:6680, y2+1:22655, y4+1:108264, y5+1:19931, y7+1:24795, y8+1:4797, y9+1:19417, y10+1:7034, y11+1:4379, y18+1:10382, y23+2:5848, y31+2:4468];[b2+1:6153, b3+1:17750, b4+1:11860, b8+1:4390, b9+1:6269, b11+1:4613, b12+1:12122, b16+2:8806, b17+1:8383, b23+2:7959, b24+2:10943, b25+2:9802, b26+2:17152, b27+2:14797, b28+2:45403, b30+2:12495, b31+2:46417, b34+3:8479]	30	-1			63	0
2601_Glyco_03-calib	40455	92.8779	145	1.19518e+07	40433	3	1158.88	3473.61	30.165	25.165	0	DEGAPGKQAAAQPHTEIPEGTTAEEAGIGDTPSLE	DEGAPGKQAAAQPHTEIPEGTTAEEAGIGDTPSLE	DEGAPGKQAAAQPHTEIPEGTTAEEAGIGDTPSLE	1	74				0	2	3473.61	0.00043	0.12	P10636-8	Isoform Tau-F of Microtubule-associated protein tau	primary:MAPT	Homo sapiens			N	N	full	[81 to 115]	V	D		T	[y1+1, y2+1, y3+1, y4+1, y5+1, y7+1, y8+1, y9+1, y10+1, y11+1, y18+1, y31+2];[b2+1, b3+1, b4+1, b11+1, b12+1, b16+2, b17+2, b19+2, b23+2, b24+2, b25+2, b26+2, b27+2, b28+2, b29+2, b30+2, b31+3, b34+3]	[y1+1:148.05993, y2+1:261.14413, y3+1:348.17615, y4+1:445.22920, y5+1:546.27748, y7+1:718.32593, y8+1:831.40834, y9+1:888.43076, y10+1:959.46719, y11+1:1088.51199, y18+1:1773.80265, y31+2:1551.74758];[b2+1:245.07632, b3+1:302.09792, b4+1:373.13520, b11+1:996.47420, b12+1:1124.53271, b16+2:794.87148, b17+2:851.41349, b19+2:964.46156, b23+2:1129.53855, b24+2:1194.06431, b25+2:1258.58223, b26+2:1294…	[y1+1:-0.00051, y2+1:-0.00037, y3+1:-0.00038, y4+1:-0.00009, y5+1:0.00051, y7+1:0.00055, y8+1:-0.00110, y9+1:-0.00014, y10+1:-0.00083, y11+1:0.00138, y18+1:0.00015, y31+2:0.00169];[b2+1:-0.00049, b3+1:-0.00035, b4+1:-0.00019, b11+1:-0.00030, b12+1:-0.00037, b16+2:0.00066, b17+2:0.00061, b19+2:0.00139, b23+2:0.00143, b24+2:0.01037, b25+2:0.00363, b26+2:0.00278, b27+2:0.00306, b28+2:0.00164, b29+2:…	[y1+1:-3.44, y2+1:-1.43, y3+1:-1.09, y4+1:-0.21, y5+1:0.94, y7+1:0.77, y8+1:-1.32, y9+1:-0.16, y10+1:-0.87, y11+1:1.27, y18+1:0.09, y31+2:0.55];[b2+1:-2.01, b3+1:-1.18, b4+1:-0.51, b11+1:-0.30, b12+1:-0.33, b16+2:0.42, b17+2:0.36, b19+2:0.72, b23+2:0.64, b24+2:4.35, b25+2:1.44, b26+2:1.07, b27+2:1.16, b28+2:0.60, b29+2:1.61, b30+2:0.68, b31+3:1.12, b34+3:0.45]	[y1+1:22029, y2+1:75557, y3+1:16426, y4+1:435625, y5+1:68802, y7+1:101477, y8+1:20941, y9+1:60441, y10+1:31129, y11+1:16346, y18+1:43458, y31+2:39879];[b2+1:20078, b3+1:61440, b4+1:30740, b11+1:16528, b12+1:54244, b16+2:44153, b17+2:136502, b19+2:27105, b23+2:29466, b24+2:60779, b25+2:54622, b26+2:84138, b27+2:71334, b28+2:187559, b29+2:24996, b30+2:88233, b31+3:19044, b34+3:32430]	30	-1			66	0
2601_Glyco_03-calib	41606	94.8787	200	8.71288e+07	41570	5	881.024	4400.09	30.16	25.16	0	QAAAQPHTEIPEGTTAEEAGIGDTPSLEDEAAGHVTQARMVSK	QAAAQPHTEIPEGTTAEEAGIGDTPSLEDEAAGHVTQARMVSK	QAAAQPHTEIPEGTTAEEAGIGDTPSLEDEAAGHVTQARMVSK	1	44				0	2	4400.08	0.0024	0.55	P10636-8	Isoform Tau-F of Microtubule-associated protein tau	primary:MAPT	Homo sapiens			N	N	full	[88 to 130]	K	S		T	[b2+1, b3+1, b10+1, b15+2, b16+2, b17+2, b18+3, b19+3, b20+3, b21+3, b24+3];[y6+1, y7+1, y8+1, y9+1, y11+1, y12+1, y13+1, y14+1, y15+1, y16+2, y18+2, y19+3, y20+2, y21+2, y22+2, y23+2, y24+2, y25+3, y33+3]	[b2+1:200.10308, b3+1:271.14023, b10+1:1047.52170, b15+2:766.87079, b16+2:802.38985, b17+2:866.91101, b18+3:621.29039, b19+3:644.97009, b20+3:663.97686, b21+3:701.67223, b24+3:792.70359];[y6+1:691.39230, y7+1:819.45160, y8+1:920.49686, y9+1:1019.56440, y11+1:1213.64508, y12+1:1284.68384, y13+1:1355.72111, y14+1:1484.76009, y15+1:1599.78915, y16+2:864.92105, y18+2:964.97674, y19+3:676.00570, y20+2…	[b2+1:0.00011, b3+1:0.00015, b10+1:-0.00008, b15+2:0.00033, b16+2:0.00135, b17+2:0.00108, b18+3:0.00035, b19+3:0.00233, b20+3:0.00120, b21+3:0.00324, b24+3:0.00123];[y6+1:0.00035, y7+1:0.00107, y8+1:-0.00135, y9+1:-0.00223, y11+1:-0.00192, y12+1:-0.00028, y13+1:-0.00012, y14+1:-0.00373, y15+1:-0.00162, y16+2:0.00146, y18+2:-0.00325, y19+3:0.00033, y20+2:-0.00169, y21+2:-0.00171, y22+2:-0.00097, y…	[b2+1:0.56, b3+1:0.57, b10+1:-0.08, b15+2:0.22, b16+2:0.84, b17+2:0.62, b18+3:0.19, b19+3:1.21, b20+3:0.60, b21+3:1.54, b24+3:0.52];[y6+1:0.50, y7+1:1.30, y8+1:-1.47, y9+1:-2.19, y11+1:-1.58, y12+1:-0.22, y13+1:-0.09, y14+1:-2.51, y15+1:-1.01, y16+2:0.85, y18+2:-1.69, y19+3:0.16, y20+2:-0.79, y21+2:-0.76, y22+2:-0.42, y23+2:-0.97, y24+2:-0.05, y25+3:0.49, y33+3:-0.37]	[b2+1:219998, b3+1:114291, b10+1:593980, b15+2:207357, b16+2:220098, b17+2:309906, b18+3:163570, b19+3:271260, b20+3:439492, b21+3:649570, b24+3:279656];[y6+1:151517, y7+1:111791, y8+1:451656, y9+1:326181, y11+1:451313, y12+1:334630, y13+1:221269, y14+1:228639, y15+1:178366, y16+2:179311, y18+2:186336, y19+3:316883, y20+2:650207, y21+2:1019744, y22+2:3656392, y23+2:406984, y24+2:1313717, y25+3:18…	30	-1			69	0
2601_Glyco_03-calib	26167	66.5184	167	8.41261e+06	26158	2	1038.94	2075.87	29.394	24.394	0	ESPLQTPTEDGSEEPGSETS	ESPLQTPTEDGSEEPGSETS	ESPLQTPTEDGSEEPGSETS	1	33				0	1	2075.87	0.00228	1.1	P10636-8	Isoform Tau-F of Microtubule-associated protein tau	primary:MAPT	Homo sapiens			N	N	full	[45 to 64]	K	D		T	[b2+1, b3+1, b4+1, b5+1, b6+1, b8+1, b9+1, b10+1, b11+1, b12+1, b13+1, b14+1, b17+1, b18+1, b19+2];[y2+1, y3+1, y4+1, y5+1, y6+1, y7+1, y8+1, y9+1, y10+1, y11+1, y12+1, y14+1, y15+1, y16+1]	[b2+1:217.08171, b3+1:314.13455, b4+1:427.21886, b5+1:555.27733, b6+1:656.32484, b8+1:854.42454, b9+1:983.46723, b10+1:1098.49535, b11+1:1155.51572, b12+1:1242.54814, b13+1:1371.59019, b14+1:1500.63302, b17+1:1741.73964, b18+1:1870.78327, b19+2:986.41852];[y2+1:207.09724, y3+1:336.13987, y4+1:423.17174, y5+1:480.19398, y6+1:577.24632, y7+1:706.28894, y8+1:835.33228, y9+1:922.36744, y10+1:979.3846…	[b2+1:-0.00018, b3+1:-0.00011, b4+1:0.00014, b5+1:0.00003, b6+1:-0.00015, b8+1:-0.00088, b9+1:-0.00079, b10+1:0.00039, b11+1:-0.00071, b12+1:-0.00031, b13+1:-0.00085, b14+1:-0.00062, b17+1:-0.00026, b18+1:0.00078, b19+2:-0.00041];[y2+1:-0.00031, y3+1:-0.00027, y4+1:-0.00043, y5+1:0.00035, y6+1:-0.00007, y7+1:-0.00005, y8+1:0.00069, y9+1:0.00382, y10+1:-0.00047, y11+1:-0.00073, y12+1:-0.00231, y14…	[b2+1:-0.85, b3+1:-0.37, b4+1:0.32, b5+1:0.05, b6+1:-0.22, b8+1:-1.03, b9+1:-0.80, b10+1:0.35, b11+1:-0.61, b12+1:-0.25, b13+1:-0.62, b14+1:-0.41, b17+1:-0.15, b18+1:0.42, b19+2:-0.21];[y2+1:-1.49, y3+1:-0.80, y4+1:-1.03, y5+1:0.73, y6+1:-0.13, y7+1:-0.07, y8+1:0.83, y9+1:4.15, y10+1:-0.48, y11+1:-0.66, y12+1:-1.89, y14+1:0.02, y15+1:-0.15, y16+1:-1.37]	[b2+1:20637, b3+1:9828, b4+1:45434, b5+1:195458, b6+1:241103, b8+1:20061, b9+1:74525, b10+1:34580, b11+1:23259, b12+1:26328, b13+1:148492, b14+1:461542, b17+1:21478, b18+1:19121, b19+2:62379];[y2+1:71947, y3+1:27295, y4+1:10428, y5+1:10346, y6+1:963026, y7+1:179897, y8+1:20829, y9+1:11356, y10+1:37316, y11+1:69517, y12+1:17523, y14+1:260363, y15+1:195088, y16+1:31366]	29	-1			72	0
2601_Glyco_03-calib	40855	93.6203	171	1.75708e+06	40845	3	940.779	2819.31	29.307	24.307	0	QAAAQPHTEIPEGTTAEEAGIGDTPSLE	QAAAQPHTEIPEGTTAEEAGIGDTPSLE	QAAAQPHTEIPEGTTAEEAGIGDTPSLE	1	76				0	1	2819.31	0.00396	1.41	P10636-8	Isoform Tau-F of Microtubule-associated protein tau	primary:MAPT	Homo sapiens			N	N	full	[88 to 115]	K	D		T	[y1+1, y2+1, y3+1, y4+1, y5+1, y7+1, y9+1, y10+1, y11+1, y12+1, y18+1];[b2+1, b3+1, b4+1, b5+1, b9+1, b10+2, b12+2, b14+2, b15+2, b16+2, b18+2, b19+2, b20+2, b21+2, b22+2, b24+2, b26+2, b27+2]	[y1+1:148.05988, y2+1:261.14394, y3+1:348.17655, y4+1:445.22914, y5+1:546.27578, y7+1:718.32574, y9+1:888.42864, y10+1:959.46459, y11+1:1088.51127, y12+1:1217.55396, y18+1:1773.80300];[b2+1:200.10288, b3+1:271.13963, b4+1:342.17673, b5+1:470.23559, b9+1:934.43741, b10+2:524.26454, b12+2:637.31018, b14+2:716.34700, b15+2:766.87005, b16+2:802.38742, b18+2:931.43160, b19+2:966.95049, b20+2:995.46207…	[y1+1:-0.00055, y2+1:-0.00056, y3+1:0.00003, y4+1:-0.00015, y5+1:-0.00119, y7+1:0.00036, y9+1:-0.00227, y10+1:-0.00343, y11+1:0.00066, y12+1:0.00075, y18+1:0.00050];[b2+1:-0.00009, b3+1:-0.00046, b4+1:-0.00047, b5+1:-0.00019, b9+1:-0.00031, b10+2:0.00002, b12+2:-0.00406, b14+2:0.00044, b15+2:-0.00113, b16+2:-0.00352, b18+2:-0.00034, b19+2:0.00032, b20+2:0.00203, b21+2:0.00045, b22+2:0.00250, b24+…	[y1+1:-3.74, y2+1:-2.13, y3+1:0.08, y4+1:-0.34, y5+1:-2.18, y7+1:0.50, y9+1:-2.56, y10+1:-3.58, y11+1:0.60, y12+1:0.62, y18+1:0.28];[b2+1:-0.46, b3+1:-1.69, b4+1:-1.37, b5+1:-0.40, b9+1:-0.33, b10+2:0.02, b12+2:-3.19, b14+2:0.31, b15+2:-0.74, b16+2:-2.19, b18+2:-0.18, b19+2:0.17, b20+2:1.02, b21+2:0.21, b22+2:1.16, b24+2:-0.53, b26+2:4.78, b27+2:2.56]	[y1+1:10937, y2+1:21023, y3+1:5300, y4+1:120258, y5+1:6308, y7+1:46506, y9+1:12600, y10+1:5381, y11+1:6325, y12+1:6255, y18+1:11947];[b2+1:3678, b3+1:2682, b4+1:4623, b5+1:3855, b9+1:4116, b10+2:34115, b12+2:3948, b14+2:10718, b15+2:8684, b16+2:3985, b18+2:15195, b19+2:20101, b20+2:18063, b21+2:43873, b22+2:6687, b24+2:76851, b26+2:8859, b27+2:17216]	29	-1			74	0
2601_Glyco_03-calib	40518	92.9853	200	2.98458e+06	40495	4	869.41	3473.61	29.275	24.251	0	DEGAPGKQAAAQPHTEIPEGTTAEEAGIGDTPSLE	DEGAPGKQAAAQPHTEIPEGTTAEEAGIGDTPSLE	DEGAPGKQAAAQPHTEIPEGTTAEEAGIGDTPSLE	1	74				0	2	3473.61	0.00229	0.66	P10636-8	Isoform Tau-F of Microtubule-associated protein tau	primary:MAPT	Homo sapiens			N	N	full	[81 to 115]	V	D		T	[y1+1, y2+1, y4+1, y5+1, y6+1, y7+1, y8+1, y9+1, y10+1, y11+1];[b2+1, b3+1, b4+1, b12+1, b16+2, b17+2, b19+2, b20+2, b21+2, b22+2, b24+2, b25+3, b26+3, b27+2, b28+3, b29+3, b31+3, b33+3, b34+3]	[y1+1:148.06032, y2+1:261.14458, y4+1:445.22933, y5+1:546.27625, y6+1:661.30301, y7+1:718.32952, y8+1:831.40751, y9+1:888.42837, y10+1:959.46394, y11+1:1088.50940];[b2+1:245.07708, b3+1:302.09843, b4+1:373.13563, b12+1:1124.53105, b16+2:794.87131, b17+2:851.41175, b19+2:964.45937, b20+2:992.97109, b21+2:1043.49302, b22+2:1094.01518, b24+2:1194.05709, b25+3:839.38931, b26+3:863.06720, b27+2:1322.6…	[y1+1:-0.00012, y2+1:0.00008, y4+1:0.00004, y5+1:-0.00072, y6+1:-0.00090, y7+1:0.00414, y8+1:-0.00193, y9+1:-0.00253, y10+1:-0.00408, y11+1:-0.00121];[b2+1:0.00027, b3+1:0.00015, b4+1:0.00024, b12+1:-0.00202, b16+2:0.00032, b17+2:-0.00286, b19+2:-0.00299, b20+2:-0.00101, b21+2:-0.00483, b22+2:-0.00819, b24+2:-0.00406, b25+3:-0.00018, b26+3:-0.00363, b27+2:-0.00398, b28+3:-0.00508, b29+3:-0.00644,…	[y1+1:-0.78, y2+1:0.31, y4+1:0.09, y5+1:-1.32, y6+1:-1.36, y7+1:5.78, y8+1:-2.32, y9+1:-2.86, y10+1:-4.26, y11+1:-1.11];[b2+1:1.10, b3+1:0.51, b4+1:0.66, b12+1:-1.80, b16+2:0.20, b17+2:-1.68, b19+2:-1.55, b20+2:-0.51, b21+2:-2.32, b22+2:-3.75, b24+2:-1.70, b25+3:-0.07, b26+3:-1.40, b27+2:-1.50, b28+3:-1.84, b29+3:-2.29, b31+3:-1.96, b33+3:0.49, b34+3:-0.95]	[y1+1:34209, y2+1:21468, y4+1:99902, y5+1:15227, y6+1:10034, y7+1:57659, y8+1:17535, y9+1:36565, y10+1:9726, y11+1:5123];[b2+1:4615, b3+1:10179, b4+1:8827, b12+1:8022, b16+2:18719, b17+2:80966, b19+2:17112, b20+2:13300, b21+2:23311, b22+2:17495, b24+2:8873, b25+3:19687, b26+3:48924, b27+2:26476, b28+3:72133, b29+3:24221, b31+3:71273, b33+3:15885, b34+3:23082]	29	-1			77	0
2601_Glyco_03-calib	41780	95.1696	200	5.89317e+06	41758	3	940.777	2819.31	29.258	24.258	0	QAAAQPHTEIPEGTTAEEAGIGDTPSLE	QAAAQPHTEIPEGTTAEEAGIGDTPSLE	QAAAQPHTEIPEGTTAEEAGIGDTPSLE	1	76				0	1	2819.31	-0.00078	-0.28	P10636-8	Isoform Tau-F of Microtubule-associated protein tau	primary:MAPT	Homo sapiens			N	N	full	[88 to 115]	K	D		T	[y1+1, y2+1, y3+1, y4+1, y5+1, y7+1, y8+1, y9+1, y10+1, y11+1, y12+1, y13+1, y14+1, y18+1];[b2+1, b3+1, b4+1, b5+1, b9+1, b10+1, b12+2, b18+2, b19+2, b21+2, b22+2, b23+2, b24+2, b26+2, b27+2]	[y1+1:148.06006, y2+1:261.14429, y3+1:348.17688, y4+1:445.22930, y5+1:546.27800, y7+1:718.32579, y8+1:831.40826, y9+1:888.43030, y10+1:959.46632, y11+1:1088.51510, y12+1:1217.55305, y13+1:1288.59248, y14+1:1389.63628, y18+1:1773.80195];[b2+1:200.10256, b3+1:271.13976, b4+1:342.17672, b5+1:470.23554, b9+1:934.44000, b10+1:1047.52137, b12+2:637.31144, b18+2:931.42951, b19+2:966.94799, b21+2:1052.00…	[y1+1:-0.00037, y2+1:-0.00021, y3+1:0.00036, y4+1:0.00001, y5+1:0.00103, y7+1:0.00041, y8+1:-0.00118, y9+1:-0.00060, y10+1:-0.00170, y11+1:0.00449, y12+1:-0.00016, y13+1:0.00216, y14+1:-0.00172, y18+1:-0.00055];[b2+1:-0.00041, b3+1:-0.00032, b4+1:-0.00048, b5+1:-0.00023, b9+1:0.00228, b10+1:-0.00041, b12+2:-0.00154, b18+2:-0.00452, b19+2:-0.00467, b21+2:-0.00491, b22+2:-0.00620, b23+2:-0.00389, b…	[y1+1:-2.55, y2+1:-0.80, y3+1:1.02, y4+1:0.03, y5+1:1.89, y7+1:0.57, y8+1:-1.42, y9+1:-0.68, y10+1:-1.77, y11+1:4.13, y12+1:-0.13, y13+1:1.68, y14+1:-1.24, y18+1:-0.31];[b2+1:-2.07, b3+1:-1.19, b4+1:-1.40, b5+1:-0.50, b9+1:2.44, b10+1:-0.39, b12+2:-1.21, b18+2:-2.43, b19+2:-2.42, b21+2:-2.33, b22+2:-2.87, b23+2:-1.71, b24+2:-2.76, b26+2:-1.55, b27+2:-3.47]	[y1+1:44831, y2+1:72056, y3+1:10381, y4+1:293152, y5+1:38914, y7+1:109239, y8+1:23379, y9+1:56928, y10+1:23396, y11+1:23075, y12+1:19223, y13+1:9887, y14+1:12891, y18+1:51134];[b2+1:12621, b3+1:8617, b4+1:11048, b5+1:11856, b9+1:9637, b10+1:67389, b12+2:15521, b18+2:34424, b19+2:67009, b21+2:175126, b22+2:19635, b23+2:39295, b24+2:183935, b26+2:36788, b27+2:41205]	29	-1			79	0
2601_Glyco_03-calib	41711	95.0519	200	8.6171e+06	41676	3	940.778	2819.31	29.216	24.216	0	QAAAQPHTEIPEGTTAEEAGIGDTPSLE	QAAAQPHTEIPEGTTAEEAGIGDTPSLE	QAAAQPHTEIPEGTTAEEAGIGDTPSLE	1	76				0	1	2819.31	0.00296	1.05	P10636-8	Isoform Tau-F of Microtubule-associated protein tau	primary:MAPT	Homo sapiens			N	N	full	[88 to 115]	K	D		T	[y1+1, y2+1, y3+1, y4+1, y5+1, y7+1, y8+1, y9+1, y10+1, y11+1, y12+1, y14+1, y18+1];[b2+1, b3+1, b4+1, b5+1, b9+1, b10+1, b12+2, b14+2, b16+2, b17+2, b18+2, b19+2, b20+2, b21+2, b24+2, b26+2]	[y1+1:148.06014, y2+1:261.14445, y3+1:348.17689, y4+1:445.22960, y5+1:546.27735, y7+1:718.32641, y8+1:831.40631, y9+1:888.43155, y10+1:959.46232, y11+1:1088.51286, y12+1:1217.55677, y14+1:1389.64118, y18+1:1773.80424];[b2+1:200.10280, b3+1:271.14020, b4+1:342.17746, b5+1:470.23596, b9+1:934.43804, b10+1:1047.52215, b12+2:637.31322, b14+2:716.34641, b16+2:802.38851, b17+2:866.91115, b18+2:931.4338…	[y1+1:-0.00029, y2+1:-0.00004, y3+1:0.00036, y4+1:0.00031, y5+1:0.00038, y7+1:0.00103, y8+1:-0.00313, y9+1:0.00065, y10+1:-0.00570, y11+1:0.00225, y12+1:0.00357, y14+1:0.00319, y18+1:0.00175];[b2+1:-0.00017, b3+1:0.00012, b4+1:0.00026, b5+1:0.00019, b9+1:0.00032, b10+1:0.00037, b12+2:0.00203, b14+2:-0.00074, b16+2:-0.00132, b17+2:0.00136, b18+2:0.00413, b19+2:0.00121, b20+2:0.00245, b21+2:0.00122…	[y1+1:-2.00, y2+1:-0.17, y3+1:1.04, y4+1:0.70, y5+1:0.70, y7+1:1.44, y8+1:-3.77, y9+1:0.73, y10+1:-5.95, y11+1:2.07, y12+1:2.93, y14+1:2.29, y18+1:0.99];[b2+1:-0.84, b3+1:0.43, b4+1:0.77, b5+1:0.40, b9+1:0.34, b10+1:0.35, b12+2:1.60, b14+2:-0.52, b16+2:-0.83, b17+2:0.78, b18+2:2.22, b19+2:0.63, b20+2:1.23, b21+2:0.58, b24+2:0.22, b26+2:1.56]	[y1+1:62679, y2+1:91097, y3+1:14219, y4+1:363454, y5+1:46944, y7+1:115288, y8+1:27479, y9+1:59417, y10+1:35146, y11+1:21558, y12+1:19523, y14+1:11891, y18+1:33724];[b2+1:17687, b3+1:12679, b4+1:12937, b5+1:17335, b9+1:19194, b10+1:74865, b12+2:16741, b14+2:27194, b16+2:24760, b17+2:26272, b18+2:63635, b19+2:96051, b20+2:75068, b21+2:182881, b24+2:240418, b26+2:48366]	29	-1			83	0
2601_Glyco_03-calib	40236	92.5038	133	1.38142e+08	40223	3	1158.88	3473.61	28.168	23.168	0	DEGAPGKQAAAQPHTEIPEGTTAEEAGIGDTPSLE	DEGAPGKQAAAQPHTEIPEGTTAEEAGIGDTPSLE	DEGAPGKQAAAQPHTEIPEGTTAEEAGIGDTPSLE	1	74				0	2	3473.61	0.00071	0.2	P10636-8	Isoform Tau-F of Microtubule-associated protein tau	primary:MAPT	Homo sapiens			N	N	full	[81 to 115]	V	D		T	[y1+1, y2+1, y3+1, y4+1, y5+1, y7+1, y8+1, y9+1, y10+1, y18+1, y31+3];[b2+1, b3+1, b4+1, b11+1, b12+1, b16+2, b17+2, b23+2, b24+2, b25+2, b26+2, b27+2, b28+2, b29+2, b30+2, b31+3, b34+3]	[y1+1:148.06019, y2+1:261.14450, y3+1:348.17667, y4+1:445.22955, y5+1:546.27734, y7+1:718.32615, y8+1:831.40811, y9+1:888.43117, y10+1:959.46885, y18+1:1773.80023, y31+3:1034.83426];[b2+1:245.07680, b3+1:302.09844, b4+1:373.13566, b11+1:996.47366, b12+1:1124.53333, b16+2:794.87206, b17+2:851.41351, b23+2:1129.53701, b24+2:1194.06188, b25+2:1258.58156, b26+2:1294.09990, b27+2:1322.61116, b28+2:137…	[y1+1:-0.00025, y2+1:-0.00000, y3+1:0.00014, y4+1:0.00026, y5+1:0.00037, y7+1:0.00077, y8+1:-0.00133, y9+1:0.00026, y10+1:0.00083, y18+1:-0.00227, y31+3:0.00203];[b2+1:-0.00001, b3+1:0.00017, b4+1:0.00027, b11+1:-0.00084, b12+1:0.00026, b16+2:0.00182, b17+2:0.00065, b23+2:-0.00164, b24+2:0.00551, b25+2:0.00227, b26+2:0.00185, b27+2:0.00291, b28+2:0.00099, b29+2:0.00223, b30+2:0.00226, b31+3:0.001…	[y1+1:-1.67, y2+1:-0.01, y3+1:0.41, y4+1:0.59, y5+1:0.68, y7+1:1.08, y8+1:-1.61, y9+1:0.30, y10+1:0.86, y18+1:-1.28, y31+3:0.66];[b2+1:-0.06, b3+1:0.56, b4+1:0.73, b11+1:-0.84, b12+1:0.23, b16+2:1.15, b17+2:0.38, b23+2:-0.73, b24+2:2.31, b25+2:0.90, b26+2:0.72, b27+2:1.10, b28+2:0.36, b29+2:0.79, b30+2:0.77, b31+3:0.51, b34+3:0.96]	[y1+1:260649, y2+1:1008802, y3+1:234717, y4+1:5102973, y5+1:753360, y7+1:1121112, y8+1:260796, y9+1:786204, y10+1:343932, y18+1:579698, y31+3:269532];[b2+1:278678, b3+1:748771, b4+1:390316, b11+1:256159, b12+1:638102, b16+2:479607, b17+2:1928417, b23+2:362187, b24+2:622853, b25+2:706337, b26+2:1037798, b27+2:755962, b28+2:2222107, b29+2:330356, b30+2:770198, b31+3:307385, b34+3:583974]	28	-1			113	0
2601_Glyco_03-calib	41490	94.693	161	5.46885e+07	41464	4	1101.03	4400.09	28.154	23.154	0	QAAAQPHTEIPEGTTAEEAGIGDTPSLEDEAAGHVTQARMVSK	QAAAQPHTEIPEGTTAEEAGIGDTPSLEDEAAGHVTQARMVSK	QAAAQPHTEIPEGTTAEEAGIGDTPSLEDEAAGHVTQARMVSK	1	44				0	2	4400.08	0.0037	0.84	P10636-8	Isoform Tau-F of Microtubule-associated protein tau	primary:MAPT	Homo sapiens			N	N	full	[88 to 130]	K	S		T	[b2+1, b3+1, b4+1, b5+1, b9+1, b10+1, b17+2, b18+2, b19+2, b20+2, b21+2, b22+2];[y8+1, y9+1, y10+1, y11+1, y12+1, y13+1, y14+1, y19+2, y20+2, y21+2, y22+2, y23+2, y24+2, y25+2, y26+2, y27+2]	[b2+1:200.10294, b3+1:271.14007, b4+1:342.17753, b5+1:470.23564, b9+1:934.43872, b10+1:1047.52022, b17+2:866.90979, b18+2:931.43213, b19+2:966.94983, b20+2:995.46184, b21+2:1052.00320, b22+2:1080.51452];[y8+1:920.49696, y9+1:1019.56221, y10+1:1156.62019, y11+1:1213.64241, y12+1:1284.68260, y13+1:1355.72073, y14+1:1484.76095, y19+2:1013.50367, y20+2:1064.02717, y21+2:1121.54120, y22+2:1150.05192, …	[b2+1:-0.00003, b3+1:-0.00001, b4+1:0.00034, b5+1:-0.00013, b9+1:0.00100, b10+1:-0.00156, b17+2:-0.00137, b18+2:0.00072, b19+2:-0.00099, b20+2:0.00157, b21+2:0.00023, b22+2:0.00139];[y8+1:-0.00125, y9+1:-0.00441, y10+1:-0.00535, y11+1:-0.00459, y12+1:-0.00152, y13+1:-0.00050, y14+1:-0.00288, y19+2:-0.00215, y20+2:-0.00284, y21+2:-0.00170, y22+2:-0.00174, y23+2:-0.00305, y24+2:-0.00113, y25+2:-0.0…	[b2+1:-0.14, b3+1:-0.03, b4+1:0.98, b5+1:-0.28, b9+1:1.07, b10+1:-1.49, b17+2:-0.79, b18+2:0.39, b19+2:-0.51, b20+2:0.79, b21+2:0.11, b22+2:0.65];[y8+1:-1.36, y9+1:-4.33, y10+1:-4.63, y11+1:-3.79, y12+1:-1.18, y13+1:-0.37, y14+1:-1.94, y19+2:-1.06, y20+2:-1.33, y21+2:-0.76, y22+2:-0.76, y23+2:-1.26, y24+2:-0.46, y25+2:-0.86, y26+2:-0.75, y27+2:-1.50]	[b2+1:89676, b3+1:92257, b4+1:75844, b5+1:70400, b9+1:102197, b10+1:435997, b17+2:101909, b18+2:259500, b19+2:289612, b20+2:300016, b21+2:413895, b22+2:107675];[y8+1:198773, y9+1:135713, y10+1:78189, y11+1:157928, y12+1:113531, y13+1:103663, y14+1:109343, y19+2:559274, y20+2:387394, y21+2:317604, y22+2:1621105, y23+2:334872, y24+2:998946, y25+2:458108, y26+2:259871, y27+2:224938]	28	-1			120	0
2601_Glyco_03-calib	42670	96.6956	200	1.47486e+07	42642	3	1176.58	3526.71	28.145	23.102	0	DVTAPLVDEGAPGKQAAAQPHTEIPEGTTAEEAGIG	DVTAPLVDEGAPGKQAAAQPHTEIPEGTTAEEAGIG	DVTAPLVDEGAPGKQAAAQPHTEIPEGTTAEEAGIG	1	10				0	2	3526.71	0.00389	1.1	P10636-8	Isoform Tau-F of Microtubule-associated protein tau	primary:MAPT	Homo sapiens			N	N	full	[74 to 109]	E	D		T	[b2+1, b3+1, b4+1, b5+1, b6+1, b7+1, b10+1, b11+1, b19+2, b24+2, b26+2, b28+2, b29+2, b31+2, b32+3, b33+2, b34+2, b35+3];[y2+1, y3+1, y4+1, y5+1, y6+1, y12+1, y17+1, y25+2, y29+2, y32+2]	[b2+1:215.10246, b3+1:316.15020, b4+1:387.18739, b5+1:484.24022, b6+1:597.32411, b7+1:696.39246, b10+1:997.48756, b11+1:1068.51946, b19+2:910.46158, b24+2:1199.10345, b26+2:1312.15376, b28+2:1391.18485, b29+2:1441.71017, b31+2:1541.74992, b32+3:1071.18511, b33+2:1641.79030, b34+2:1670.30054, b35+3:1151.56441];[y2+1:189.12312, y3+1:246.14477, y4+1:317.18185, y5+1:446.22474, y6+1:575.26654, y12+1:1…	[b2+1:-0.00017, b3+1:-0.00011, b4+1:-0.00004, b5+1:0.00004, b6+1:-0.00014, b7+1:-0.00021, b10+1:0.00389, b11+1:-0.00132, b19+2:-0.00259, b24+2:-0.00485, b26+2:0.00041, b28+2:-0.00656, b29+2:-0.00360, b31+2:-0.00381, b32+3:0.00183, b33+2:-0.00274, b34+2:-0.00374, b35+3:-0.00291];[y2+1:-0.00025, y3+1:-0.00006, y4+1:-0.00009, y5+1:0.00020, y6+1:-0.00060, y12+1:-0.00006, y17+1:-0.00403, y25+2:0.00123…	[b2+1:-0.81, b3+1:-0.34, b4+1:-0.10, b5+1:0.07, b6+1:-0.23, b7+1:-0.31, b10+1:3.91, b11+1:-1.24, b19+2:-1.42, b24+2:-2.03, b26+2:0.16, b28+2:-2.36, b29+2:-1.25, b31+2:-1.24, b32+3:0.57, b33+2:-0.84, b34+2:-1.12, b35+3:-0.84];[y2+1:-1.30, y3+1:-0.24, y4+1:-0.30, y5+1:0.46, y6+1:-1.04, y12+1:-0.05, y17+1:-2.36, y25+2:0.50, y29+2:-1.49, y32+2:-1.27]	[b2+1:99005, b3+1:100498, b4+1:71944, b5+1:18322, b6+1:26557, b7+1:46166, b10+1:18118, b11+1:77607, b19+2:24800, b24+2:303784, b26+2:40424, b28+2:47118, b29+2:40599, b31+2:63000, b32+3:54710, b33+2:32304, b34+2:101867, b35+3:408724];[y2+1:31513, y3+1:18413, y4+1:34533, y5+1:17993, y6+1:20844, y12+1:123495, y17+1:21833, y25+2:87894, y29+2:44381, y32+2:166548]	28	-1			121	0
2601_Glyco_03-calib	46890	103.803	200	1.97529e+07	46869	3	967.141	2898.4	28.135	23.135	0	DTSPRHLSNVSSTGSIDMVDSPQLATLA	DTSPRHLSNVSSTGSIDMVDSPQLATLA	DTSPRHLSNVSSTGSIDMVDSPQLATLA	1	58				0	2	2898.4	-0.00228	-0.79	P10636-8	Isoform Tau-F of Microtubule-associated protein tau	primary:MAPT	Homo sapiens			N	N	full	[402 to 429]	G	D		T	[y2+1, y3+1, y4+1, y5+1, y7+1, y8+1];[b5+1, b6+1, b7+1, b9+2, b10+1, b11+1, b12+1, b13+2, b14+2, b15+2, b16+2, b17+1, b18+2, b19+2, b20+2, b21+2, b22+2, b23+2, b24+2, b25+2, b26+2, b27+3]	[y2+1:203.13870, y3+1:304.18638, y4+1:375.22354, y5+1:488.30767, y7+1:713.41910, y8+1:800.45219];[b5+1:557.26799, b6+1:694.32528, b7+1:807.41162, b9+2:504.74619, b10+1:1107.55309, b11+1:1194.58595, b12+1:1281.61581, b13+2:691.83525, b14+2:720.34592, b15+2:763.86260, b16+2:820.40525, b17+1:1754.82785, b18+2:943.43834, b19+2:992.97186, b20+2:1050.48504, b21+2:1094.00072, b22+2:1142.53078, b23+2:120…	[y2+1:-0.00032, y3+1:-0.00032, y4+1:-0.00027, y5+1:-0.00020, y7+1:-0.00011, y8+1:0.00094];[b5+1:0.00019, b6+1:-0.00143, b7+1:0.00085, b9+2:-0.00064, b10+1:-0.00106, b11+1:-0.00022, b12+1:-0.00239, b13+2:-0.00267, b14+2:-0.00278, b15+2:-0.00146, b16+2:-0.00022, b17+1:-0.00253, b18+2:-0.00147, b19+2:-0.00284, b20+2:-0.00341, b21+2:-0.00408, b22+2:0.00328, b23+2:-0.00308, b24+2:-0.00193, b25+2:-0.00…	[y2+1:-1.58, y3+1:-1.04, y4+1:-0.72, y5+1:-0.42, y7+1:-0.16, y8+1:1.18];[b5+1:0.34, b6+1:-2.07, b7+1:1.05, b9+2:-0.63, b10+1:-0.96, b11+1:-0.19, b12+1:-1.87, b13+2:-1.93, b14+2:-1.93, b15+2:-0.95, b16+2:-0.13, b17+1:-1.44, b18+2:-0.78, b19+2:-1.43, b20+2:-1.62, b21+2:-1.87, b22+2:1.44, b23+2:-1.28, b24+2:-0.77, b25+2:-1.43, b26+2:-1.53, b27+3:-1.06]	[y2+1:139654, y3+1:82131, y4+1:21755, y5+1:19265, y7+1:25494, y8+1:16797];[b5+1:20955, b6+1:22648, b7+1:64756, b9+2:56307, b10+1:58062, b11+1:40722, b12+1:36187, b13+2:25963, b14+2:25860, b15+2:72467, b16+2:66654, b17+1:28645, b18+2:151025, b19+2:149544, b20+2:153176, b21+2:255750, b22+2:25082, b23+2:319373, b24+2:123851, b25+2:228472, b26+2:193174, b27+3:237633]	28	-1			123	0
2601_Glyco_03-calib	22819	59.9036	200	5.34648e+06	22811	3	798.018	2391.03	27.287	22.287	1	ESPLQTPTEDGSEEPGSETSDAK	ESPLQTPTEDGSEEPGSETSDAK	ESPLQTPTEDGSEEPGSETSDAK	1	16				0	2	2390.02	1.0065	421.12	P10636-8	Isoform Tau-F of Microtubule-associated protein tau	primary:MAPT	Homo sapiens			N	N	full	[45 to 67]	K	S		T	[y1+1, y2+1, y3+1, y4+1, y5+1, y6+1, y7+1, y8+1, y9+1, y10+2, y11+1, y12+1, y13+2, y14+2, y17+2, y18+2];[b2+1, b4+1, b5+1, b6+1, b8+1, b9+1, b10+1, b11+1, b12+1, b13+1, b14+1]	[y1+1:147.11257, y2+1:218.14977, y3+1:333.17708, y4+1:420.20901, y5+1:521.25626, y6+1:650.29949, y7+1:737.32975, y8+1:794.35240, y9+1:891.40470, y10+2:510.72771, y11+1:1149.48919, y12+1:1236.52353, y13+2:647.27670, y14+2:704.78999, y17+2:868.36088, y18+2:918.88440];[b2+1:217.08192, b4+1:427.21863, b5+1:555.27767, b6+1:656.32496, b8+1:854.42275, b9+1:983.46439, b10+1:1098.49807, b11+1:1155.51531, …	[y1+1:-0.00023, y2+1:-0.00015, y3+1:0.00022, y4+1:0.00012, y5+1:-0.00031, y6+1:0.00033, y7+1:-0.00144, y8+1:-0.00025, y9+1:-0.00072, y10+2:0.00013, y11+1:-0.00141, y12+1:0.00089, y13+2:0.00204, y14+2:0.00167, y17+2:0.00042, y18+2:-0.00023];[b2+1:0.00003, b4+1:-0.00010, b5+1:0.00037, b6+1:-0.00002, b8+1:-0.00267, b9+1:-0.00363, b10+1:0.00311, b11+1:-0.00112, b12+1:-0.00132, b13+1:-0.00289, b14+1:-…	[y1+1:-1.58, y2+1:-0.70, y3+1:0.65, y4+1:0.29, y5+1:-0.60, y6+1:0.51, y7+1:-1.96, y8+1:-0.32, y9+1:-0.81, y10+2:0.13, y11+1:-1.23, y12+1:0.72, y13+2:1.58, y14+2:1.19, y17+2:0.24, y18+2:-0.12];[b2+1:0.12, b4+1:-0.23, b5+1:0.67, b6+1:-0.04, b8+1:-3.13, b9+1:-3.70, b10+1:2.83, b11+1:-0.97, b12+1:-1.07, b13+1:-2.11, b14+1:-0.00]	[y1+1:9619, y2+1:41464, y3+1:9722, y4+1:26685, y5+1:41454, y6+1:25858, y7+1:28232, y8+1:68714, y9+1:524449, y10+2:24845, y11+1:23058, y12+1:10565, y13+2:9890, y14+2:9933, y17+2:134947, y18+2:105302];[b2+1:13238, b4+1:23275, b5+1:121622, b6+1:122574, b8+1:6792, b9+1:13232, b10+1:8188, b11+1:13298, b12+1:17664, b13+1:25173, b14+1:72237]	27	-1			129	0
2601_Glyco_03-calib	42087	95.7136	200	1.67637e+06	42065	3	940.781	2819.32	27.22	22.22	0	QAAAQPHTEIPEGTTAEEAGIGDTPSLE	QAAAQPHTEIPEGTTAEEAGIGDTPSLE	QAAAQPHTEIPEGTTAEEAGIGDTPSLE	1	76				0	1	2819.31	0.01134	4.02	P10636-8	Isoform Tau-F of Microtubule-associated protein tau	primary:MAPT	Homo sapiens			N	N	full	[88 to 115]	K	D		T	[y1+1, y2+1, y3+1, y4+1, y5+1, y7+1, y8+1, y9+1, y10+1, y11+1, y12+1, y14+1, y18+1];[b2+1, b3+1, b5+1, b9+1, b10+1, b15+2, b16+2, b17+2, b19+2, b20+2, b21+2, b22+2, b24+2, b26+2]	[y1+1:148.06032, y2+1:261.14497, y3+1:348.17521, y4+1:445.22990, y5+1:546.27680, y7+1:718.32592, y8+1:831.40985, y9+1:888.43241, y10+1:959.46903, y11+1:1088.51152, y12+1:1217.54991, y14+1:1389.64224, y18+1:1773.80956];[b2+1:200.10286, b3+1:271.13980, b5+1:470.23557, b9+1:934.43719, b10+1:1047.52118, b15+2:766.87140, b16+2:802.38868, b17+2:866.91146, b19+2:966.95262, b20+2:995.46099, b21+2:1052.00…	[y1+1:-0.00011, y2+1:0.00047, y3+1:-0.00132, y4+1:0.00061, y5+1:-0.00017, y7+1:0.00054, y8+1:0.00041, y9+1:0.00151, y10+1:0.00101, y11+1:0.00091, y12+1:-0.00330, y14+1:0.00424, y18+1:0.00706];[b2+1:-0.00011, b3+1:-0.00028, b5+1:-0.00021, b9+1:-0.00053, b10+1:-0.00061, b15+2:0.00156, b16+2:-0.00100, b17+2:0.00197, b19+2:0.00459, b20+2:-0.00014, b21+2:-0.00133, b22+2:0.00173, b24+2:-0.00121, b26+2:…	[y1+1:-0.75, y2+1:1.82, y3+1:-3.79, y4+1:1.36, y5+1:-0.31, y7+1:0.76, y8+1:0.50, y9+1:1.70, y10+1:1.05, y11+1:0.83, y12+1:-2.71, y14+1:3.06, y18+1:3.98];[b2+1:-0.53, b3+1:-1.04, b5+1:-0.44, b9+1:-0.57, b10+1:-0.58, b15+2:1.02, b16+2:-0.62, b17+2:1.14, b19+2:2.38, b20+2:-0.07, b21+2:-0.63, b22+2:0.80, b24+2:-0.51, b26+2:-1.05]	[y1+1:7637, y2+1:14463, y3+1:2895, y4+1:72191, y5+1:8079, y7+1:24422, y8+1:3650, y9+1:13901, y10+1:5230, y11+1:6987, y12+1:3752, y14+1:5139, y18+1:7818];[b2+1:3979, b3+1:4006, b5+1:2628, b9+1:7868, b10+1:18669, b15+2:4765, b16+2:7318, b17+2:10884, b19+2:16192, b20+2:8610, b21+2:39302, b22+2:4098, b24+2:53662, b26+2:10441]	27	-1			135	0
2601_Glyco_03-calib	22858	59.9761	200	6.19612e+06	22840	3	797.682	2390.03	27.214	22.214	0	ESPLQTPTEDGSEEPGSETSDAK	ESPLQTPTEDGSEEPGSETSDAK	ESPLQTPTEDGSEEPGSETSDAK	1	16				0	2	2390.02	0.00063	0.26	P10636-8	Isoform Tau-F of Microtubule-associated protein tau	primary:MAPT	Homo sapiens			N	N	full	[45 to 67]	K	S		T	[y1+1, y2+1, y3+1, y4+1, y5+1, y6+1, y7+1, y8+1, y9+2, y10+2, y11+1, y12+1, y13+1, y14+2, y17+2, y18+2];[b2+1, b4+1, b5+1, b6+1, b8+1, b9+1, b10+1, b11+1, b12+1, b13+1, b14+2]	[y1+1:147.11246, y2+1:218.14976, y3+1:333.17672, y4+1:420.20915, y5+1:521.25733, y6+1:650.29888, y7+1:737.33084, y8+1:794.35285, y9+2:446.20648, y10+2:510.72776, y11+1:1149.49032, y12+1:1236.52380, y13+1:1293.54650, y14+2:704.79127, y17+2:868.36140, y18+2:918.88545];[b2+1:217.08175, b4+1:427.21860, b5+1:555.27752, b6+1:656.32519, b8+1:854.42792, b9+1:983.46346, b10+1:1098.49621, b11+1:1155.51682,…	[y1+1:-0.00035, y2+1:-0.00016, y3+1:-0.00014, y4+1:0.00026, y5+1:0.00076, y6+1:-0.00028, y7+1:-0.00035, y8+1:0.00020, y9+2:0.00028, y10+2:0.00023, y11+1:-0.00029, y12+1:0.00117, y13+1:0.00241, y14+2:0.00423, y17+2:0.00144, y18+2:0.00187];[b2+1:-0.00015, b4+1:-0.00013, b5+1:0.00021, b6+1:0.00020, b8+1:0.00249, b9+1:-0.00456, b10+1:0.00125, b11+1:0.00040, b12+1:0.00219, b13+1:-0.00226, b14+2:0.0003…	[y1+1:-2.38, y2+1:-0.73, y3+1:-0.44, y4+1:0.63, y5+1:1.46, y6+1:-0.43, y7+1:-0.47, y8+1:0.25, y9+2:0.31, y10+2:0.23, y11+1:-0.25, y12+1:0.95, y13+1:1.86, y14+2:3.01, y17+2:0.83, y18+2:1.02];[b2+1:-0.69, b4+1:-0.29, b5+1:0.39, b6+1:0.31, b8+1:2.92, b9+1:-4.64, b10+1:1.14, b11+1:0.34, b12+1:1.76, b13+1:-1.65, b14+2:0.22]	[y1+1:12323, y2+1:51359, y3+1:12014, y4+1:26490, y5+1:46940, y6+1:23384, y7+1:35652, y8+1:72380, y9+2:310840, y10+2:27905, y11+1:24999, y12+1:10720, y13+1:9963, y14+2:8021, y17+2:115551, y18+2:96567];[b2+1:15120, b4+1:26634, b5+1:135741, b6+1:127209, b8+1:9626, b9+1:14105, b10+1:10162, b11+1:12461, b12+1:11403, b13+1:22255, b14+2:55910]	27	-1			137	0
2601_Glyco_03-calib	39900	91.9051	200	4.82387e+06	39882	3	652.325	1953.95	26.285	21.285	0	STPTAEDVTAPLVDEGAPGK	STPTAEDVTAPLVDEGAPGK	STPTAEDVTAPLVDEGAPGK	1	71				0	2	1953.95	-0.00033	-0.17	P10636-8	Isoform Tau-F of Microtubule-associated protein tau	primary:MAPT	Homo sapiens			N	N	full	[68 to 87]	K	Q		T	[y1+1, y2+1, y3+1, y4+1, y5+1, y6+1, y7+1, y8+1, y9+1, y10+2, y11+2, y12+2, y18+3];[b2+1, b4+1, b5+1, b6+1, b7+1, b8+1, b9+1, b10+2, b11+2, b12+2, b13+2, b16+2, b17+2]	[y1+1:147.11262, y2+1:204.13434, y3+1:301.18731, y4+1:372.22467, y5+1:429.24565, y6+1:558.28842, y7+1:673.31537, y8+1:772.38377, y9+1:885.46477, y10+2:491.76426, y11+2:527.28257, y12+2:577.80632, y18+3:589.63238];[b2+1:189.08726, b4+1:387.18926, b5+1:458.22634, b6+1:587.26751, b7+1:702.29473, b8+1:801.36281, b9+1:902.40957, b10+2:487.22743, b11+2:535.75403, b12+2:592.29641, b13+2:641.82954, b16+2…	[y1+1:-0.00018, y2+1:0.00007, y3+1:0.00028, y4+1:0.00052, y5+1:0.00005, y6+1:0.00022, y7+1:0.00023, y8+1:0.00021, y9+1:-0.00286, y10+2:0.00086, y11+2:0.00037, y12+2:0.00019, y18+3:0.00190];[b2+1:0.00028, b4+1:0.00184, b5+1:0.00180, b6+1:0.00038, b7+1:0.00065, b8+1:0.00032, b9+1:-0.00060, b10+2:0.00030, b11+2:0.00075, b12+2:0.00144, b13+2:-0.00072, b16+2:0.00263, b17+2:0.00154]	[y1+1:-1.25, y2+1:0.34, y3+1:0.93, y4+1:1.41, y5+1:0.11, y6+1:0.39, y7+1:0.34, y8+1:0.28, y9+1:-3.23, y10+2:0.88, y11+2:0.35, y12+2:0.17, y18+3:1.07];[b2+1:1.49, b4+1:4.76, b5+1:3.93, b6+1:0.65, b7+1:0.93, b8+1:0.40, b9+1:-0.66, b10+2:0.31, b11+2:0.70, b12+2:1.22, b13+2:-0.56, b16+2:1.66, b17+2:0.93]	[y1+1:11352, y2+1:17868, y3+1:213709, y4+1:23738, y5+1:43994, y6+1:32300, y7+1:133283, y8+1:117368, y9+1:50205, y10+2:353625, y11+2:41482, y12+2:13277, y18+3:56067];[b2+1:83832, b4+1:8123, b5+1:5591, b6+1:18822, b7+1:13643, b8+1:22261, b9+1:26403, b10+2:16058, b11+2:10564, b12+2:15512, b13+2:19232, b16+2:5351, b17+2:20916]	26	-1			155	0
2601_Glyco_03-calib	41087	94.0163	200	1.88981e+06	41064	4	869.41	3473.61	26.199	21.199	0	DEGAPGKQAAAQPHTEIPEGTTAEEAGIGDTPSLE	DEGAPGKQAAAQPHTEIPEGTTAEEAGIGDTPSLE	DEGAPGKQAAAQPHTEIPEGTTAEEAGIGDTPSLE	1	74				0	2	3473.61	0.00256	0.74	P10636-8	Isoform Tau-F of Microtubule-associated protein tau	primary:MAPT	Homo sapiens			N	N	full	[81 to 115]	V	D		T	[y1+1, y2+1, y4+1, y5+1, y6+1, y7+1, y8+1, y9+1, y10+1];[b3+1, b4+1, b12+1, b16+2, b17+2, b20+2, b21+2, b22+2, b23+2, b25+3, b26+3, b27+2, b28+2, b29+3, b30+3, b31+3, b34+3]	[y1+1:148.06019, y2+1:261.14465, y4+1:445.22927, y5+1:546.27684, y6+1:661.30388, y7+1:718.32680, y8+1:831.40944, y9+1:888.43107, y10+1:959.46349];[b3+1:302.09867, b4+1:373.13463, b12+1:1124.53058, b16+2:794.87209, b17+2:851.41224, b20+2:992.97107, b21+2:1043.49325, b22+2:1094.01906, b23+2:1129.53356, b25+3:839.38988, b26+3:863.06748, b27+2:1322.60837, b28+2:1379.15108, b29+3:938.77709, b30+3:977.…	[y1+1:-0.00024, y2+1:0.00015, y4+1:-0.00002, y5+1:-0.00013, y6+1:-0.00003, y7+1:0.00142, y8+1:-0.00000, y9+1:0.00017, y10+1:-0.00453];[b3+1:0.00040, b4+1:-0.00076, b12+1:-0.00250, b16+2:0.00188, b17+2:-0.00189, b20+2:-0.00105, b21+2:-0.00436, b22+2:-0.00041, b23+2:-0.00854, b25+3:0.00153, b26+3:-0.00278, b27+2:-0.00267, b28+2:-0.00132, b29+3:-0.00094, b30+3:0.00953, b31+3:-0.00058, b34+3:-0.00047]	[y1+1:-1.64, y2+1:0.57, y4+1:-0.04, y5+1:-0.23, y6+1:-0.05, y7+1:1.98, y8+1:-0.00, y9+1:0.19, y10+1:-4.73];[b3+1:1.32, b4+1:-2.05, b12+1:-2.23, b16+2:1.18, b17+2:-1.11, b20+2:-0.53, b21+2:-2.09, b22+2:-0.19, b23+2:-3.78, b25+3:0.61, b26+3:-1.08, b27+2:-1.01, b28+2:-0.48, b29+3:-0.33, b30+3:3.25, b31+3:-0.19, b34+3:-0.14]	[y1+1:15521, y2+1:10361, y4+1:52224, y5+1:4160, y6+1:6805, y7+1:29017, y8+1:9598, y9+1:21283, y10+1:7681];[b3+1:7166, b4+1:3466, b12+1:5316, b16+2:5930, b17+2:39203, b20+2:4294, b21+2:11379, b22+2:10485, b23+2:6356, b25+3:12309, b26+3:23840, b27+2:15706, b28+2:3696, b29+3:18552, b30+3:4077, b31+3:31699, b34+3:16801]	26	-1			165	0
2601_Glyco_03-calib	17635	50.1224	200	1.83516e+08	17630	5	539.896	2694.44	26.161	21.161	0	GQANATRIPAKTPPAPKTPPSSGEPPK	GQANATRIPAKTPPAPKTPPSSGEPPK	GQANATRIPAKTPPAPKTPPSSGEPPK	1	240				0	2	2694.45	-0.00086	-0.32	P10636-8	Isoform Tau-F of Microtubule-associated protein tau	primary:MAPT	Homo sapiens			N	N	full	[164 to 190]	K	S		T	[y1+1, y2+1, y3+1, y4+1, y5+1, y6+2, y7+1, y8+1, y9+2, y10+1, y15+3, y19+3, y24+4, y25+4];[b2+1, b3+1, b7+1, b10+1, b12+1, b15+3, b18+3, b19+3, b21+4, b22+3, b23+3, b24+4]	[y1+1:147.11282, y2+1:244.16582, y3+1:341.21889, y4+1:470.26158, y5+1:527.28348, y6+2:307.66132, y7+1:701.34680, y8+1:798.39967, y9+2:448.23030, y10+1:996.50026, y15+3:496.26925, y19+3:628.67915, y24+4:610.59061, y25+4:628.34953];[b2+1:186.08746, b3+1:257.12466, b7+1:699.35635, b10+1:980.53250, b12+1:1209.66822, b15+3:492.27647, b18+3:601.00910, b19+3:633.35941, b21+4:521.29272, b22+3:723.73101, …	[y1+1:0.00001, y2+1:0.00025, y3+1:0.00056, y4+1:0.00065, y5+1:0.00110, y6+2:0.00095, y7+1:0.00035, y8+1:0.00046, y9+2:0.00135, y10+1:0.00060, y15+3:0.00317, y19+3:0.00036, y24+4:0.00516, y25+4:0.00375];[b2+1:0.00014, b3+1:0.00023, b7+1:0.00309, b10+1:0.00529, b12+1:-0.00162, b15+3:0.00236, b18+3:0.00484, b19+3:0.00301, b21+4:0.00362, b22+3:0.00101, b23+3:0.00291, b24+4:0.00267]	[y1+1:0.10, y2+1:1.05, y3+1:1.64, y4+1:1.39, y5+1:2.08, y6+2:1.56, y7+1:0.50, y8+1:0.58, y9+2:1.51, y10+1:0.61, y15+3:2.13, y19+3:0.19, y24+4:2.12, y25+4:1.49];[b2+1:0.75, b3+1:0.89, b7+1:4.42, b10+1:5.40, b12+1:-1.34, b15+3:1.60, b18+3:2.69, b19+3:1.59, b21+4:1.74, b22+3:0.47, b23+3:1.31, b24+4:1.14]	[y1+1:225867, y2+1:1104739, y3+1:5543940, y4+1:263510, y5+1:1394244, y6+2:583219, y7+1:1089207, y8+1:1186999, y9+2:1735222, y10+1:400922, y15+3:1044743, y19+3:563886, y24+4:1013552, y25+4:6598924];[b2+1:2765094, b3+1:473754, b7+1:215055, b10+1:194200, b12+1:213455, b15+3:288333, b18+3:252179, b19+3:398364, b21+4:384359, b22+3:694674, b23+3:626756, b24+4:316759]	26	-1			173	0
2601_Glyco_03-calib	46473	103.104	200	5.70942e+06	46444	3	967.143	2898.41	26.122	21.122	0	DTSPRHLSNVSSTGSIDMVDSPQLATLA	DTSPRHLSNVSSTGSIDMVDSPQLATLA	DTSPRHLSNVSSTGSIDMVDSPQLATLA	1	58				0	2	2898.4	0.00456	1.57	P10636-8	Isoform Tau-F of Microtubule-associated protein tau	primary:MAPT	Homo sapiens			N	N	full	[402 to 429]	G	D		T	[y2+1, y3+1, y4+1, y5+1, y7+1, y9+1];[b6+1, b7+1, b9+2, b10+1, b11+2, b12+1, b13+1, b14+2, b15+2, b16+2, b17+2, b18+2, b19+2, b20+2, b21+2, b23+3, b24+3, b25+3, b26+3, b27+3]	[y2+1:203.13904, y3+1:304.18707, y4+1:375.22441, y5+1:488.30798, y7+1:713.42005, y9+1:915.47823];[b6+1:694.32735, b7+1:807.41270, b9+2:504.74663, b10+1:1107.55399, b11+2:597.79831, b12+1:1281.61488, b13+1:1382.66628, b14+2:720.34801, b15+2:763.86419, b16+2:820.40609, b17+2:877.91982, b18+2:943.44023, b19+2:992.97375, b20+2:1050.48766, b21+2:1094.00219, b23+3:804.70817, b24+3:842.40396, b25+3:866.…	[y2+1:0.00002, y3+1:0.00037, y4+1:0.00060, y5+1:0.00010, y7+1:0.00083, y9+1:0.00004];[b6+1:0.00063, b7+1:0.00193, b9+2:0.00024, b10+1:-0.00016, b11+2:0.00317, b12+1:-0.00332, b13+1:0.00040, b14+2:0.00139, b15+2:0.00173, b16+2:0.00147, b17+2:0.00199, b18+2:0.00233, b19+2:0.00094, b20+2:0.00183, b21+2:-0.00115, b23+3:0.00036, b24+3:0.00368, b25+3:0.00326, b26+3:0.00067, b27+3:0.00103]	[y2+1:0.10, y3+1:1.22, y4+1:1.61, y5+1:0.21, y7+1:1.17, y9+1:0.04];[b6+1:0.92, b7+1:2.39, b9+2:0.24, b10+1:-0.15, b11+2:2.66, b12+1:-2.60, b13+1:0.29, b14+2:0.97, b15+2:1.13, b16+2:0.90, b17+2:1.13, b18+2:1.23, b19+2:0.47, b20+2:0.87, b21+2:-0.52, b23+3:0.15, b24+3:1.46, b25+3:1.26, b26+3:0.25, b27+3:0.37]	[y2+1:42861, y3+1:20248, y4+1:6216, y5+1:6117, y7+1:6818, y9+1:7756];[b6+1:5132, b7+1:15208, b9+2:7702, b10+1:18287, b11+2:19738, b12+1:7434, b13+1:8199, b14+2:13844, b15+2:24989, b16+2:25532, b17+2:81812, b18+2:36962, b19+2:44837, b20+2:48894, b21+2:80296, b23+3:18513, b24+3:23204, b25+3:14712, b26+3:63934, b27+3:45946]	26	-1			185	0
2601_Glyco_03-calib	39608	91.3697	192	5.47877e+07	39570	3	652.325	1953.95	25.343	20.343	0	STPTAEDVTAPLVDEGAPGK	STPTAEDVTAPLVDEGAPGK	STPTAEDVTAPLVDEGAPGK	1	71				0	2	1953.95	-0.0003	-0.16	P10636-8	Isoform Tau-F of Microtubule-associated protein tau	primary:MAPT	Homo sapiens			N	N	full	[68 to 87]	K	Q		T	[y1+1, y2+1, y3+1, y4+1, y5+1, y6+1, y7+1, y8+1, y9+1, y10+2, y11+2, y12+1, y13+1, y18+3];[b2+1, b4+1, b5+1, b6+1, b7+1, b8+1, b9+1, b10+1, b12+1, b13+2, b17+2]	[y1+1:147.11276, y2+1:204.13429, y3+1:301.18733, y4+1:372.22464, y5+1:429.24605, y6+1:558.28825, y7+1:673.31564, y8+1:772.38335, y9+1:885.46778, y10+2:491.76414, y11+2:527.28262, y12+1:1154.60320, y13+1:1253.67521, y18+3:589.63225];[b2+1:189.08701, b4+1:387.18884, b5+1:458.22462, b6+1:587.26801, b7+1:702.29417, b8+1:801.36267, b9+1:902.41108, b10+1:973.44719, b12+1:1183.58398, b13+2:641.83035, b1…	[y1+1:-0.00004, y2+1:0.00003, y3+1:0.00030, y4+1:0.00049, y5+1:0.00044, y6+1:0.00005, y7+1:0.00050, y8+1:-0.00021, y9+1:0.00016, y10+2:0.00061, y11+2:0.00046, y12+1:-0.00198, y13+1:0.00161, y18+3:0.00150];[b2+1:0.00003, b4+1:0.00141, b5+1:0.00008, b6+1:0.00088, b7+1:0.00009, b8+1:0.00018, b9+1:0.00092, b10+1:-0.00009, b12+1:-0.00013, b13+2:0.00091, b17+2:0.00130]	[y1+1:-0.27, y2+1:0.13, y3+1:1.00, y4+1:1.32, y5+1:1.02, y6+1:0.08, y7+1:0.74, y8+1:-0.27, y9+1:0.18, y10+2:0.62, y11+2:0.44, y12+1:-1.71, y13+1:1.29, y18+3:0.85];[b2+1:0.14, b4+1:3.66, b5+1:0.17, b6+1:1.50, b7+1:0.13, b8+1:0.23, b9+1:1.02, b10+1:-0.09, b12+1:-0.11, b13+2:0.71, b17+2:0.79]	[y1+1:159859, y2+1:332721, y3+1:3021679, y4+1:309270, y5+1:610289, y6+1:541023, y7+1:1748722, y8+1:1744611, y9+1:715121, y10+2:4601008, y11+2:562375, y12+1:399617, y13+1:57149, y18+3:691477];[b2+1:933232, b4+1:109235, b5+1:96810, b6+1:171102, b7+1:168062, b8+1:271754, b9+1:267509, b10+1:670569, b12+1:148816, b13+2:233238, b17+2:236132]	25	-1			191	0
2601_Glyco_03-calib	39718	91.5561	200	2.93424e+07	39696	3	652.325	1953.95	25.3	20.3	0	STPTAEDVTAPLVDEGAPGK	STPTAEDVTAPLVDEGAPGK	STPTAEDVTAPLVDEGAPGK	1	71				0	2	1953.95	0.00017	0.09	P10636-8	Isoform Tau-F of Microtubule-associated protein tau	primary:MAPT	Homo sapiens			N	N	full	[68 to 87]	K	Q		T	[y1+1, y2+1, y3+1, y4+1, y5+1, y6+1, y7+1, y8+1, y9+1, y10+1, y11+1, y12+1, y18+2];[b2+1, b4+1, b5+1, b6+1, b7+1, b8+1, b9+1, b10+1, b12+1, b13+2, b16+2, b17+2]	[y1+1:147.11264, y2+1:204.13425, y3+1:301.18719, y4+1:372.22418, y5+1:429.24575, y6+1:558.28800, y7+1:673.31441, y8+1:772.38249, y9+1:885.46552, y10+1:982.51931, y11+1:1053.55656, y12+1:1154.60375, y18+2:883.94377];[b2+1:189.08719, b4+1:387.18902, b5+1:458.22541, b6+1:587.26729, b7+1:702.29354, b8+1:801.36206, b9+1:902.40975, b10+1:973.44654, b12+1:1183.58214, b13+2:641.82963, b16+2:792.37548, b1…	[y1+1:-0.00016, y2+1:-0.00001, y3+1:0.00016, y4+1:0.00003, y5+1:0.00014, y6+1:-0.00021, y7+1:-0.00074, y8+1:-0.00107, y9+1:-0.00210, y10+1:-0.00107, y11+1:-0.00094, y12+1:-0.00143, y18+2:-0.00042];[b2+1:0.00020, b4+1:0.00159, b5+1:0.00087, b6+1:0.00016, b7+1:-0.00054, b8+1:-0.00043, b9+1:-0.00042, b10+1:-0.00075, b12+1:-0.00197, b13+2:-0.00054, b16+2:0.00016, b17+2:-0.00060]	[y1+1:-1.11, y2+1:-0.07, y3+1:0.54, y4+1:0.09, y5+1:0.33, y6+1:-0.37, y7+1:-1.09, y8+1:-1.38, y9+1:-2.37, y10+1:-1.09, y11+1:-0.89, y12+1:-1.24, y18+2:-0.24];[b2+1:1.08, b4+1:4.12, b5+1:1.91, b6+1:0.27, b7+1:-0.77, b8+1:-0.54, b9+1:-0.46, b10+1:-0.77, b12+1:-1.67, b13+2:-0.42, b16+2:0.10, b17+2:-0.36]	[y1+1:67678, y2+1:119525, y3+1:1332002, y4+1:165367, y5+1:253898, y6+1:239851, y7+1:801640, y8+1:846830, y9+1:312587, y10+1:1814758, y11+1:173125, y12+1:149815, y18+2:702031];[b2+1:450950, b4+1:62020, b5+1:31257, b6+1:110927, b7+1:84654, b8+1:138625, b9+1:149319, b10+1:371241, b12+1:75089, b13+2:124967, b16+2:71157, b17+2:144140]	25	-1			193	0
2601_Glyco_03-calib	23013	60.2561	166	1.96844e+06	23003	3	798.016	2391.03	25.294	20.294	1	ESPLQTPTEDGSEEPGSETSDAK	ESPLQTPTEDGSEEPGSETSDAK	ESPLQTPTEDGSEEPGSETSDAK	1	16				0	2	2390.02	1.00268	419.53	P10636-8	Isoform Tau-F of Microtubule-associated protein tau	primary:MAPT	Homo sapiens			N	N	full	[45 to 67]	K	S		T	[y1+1, y2+1, y3+1, y4+1, y5+1, y6+1, y7+1, y8+1, y9+1, y10+1, y11+1, y12+1, y13+1, y14+1, y17+2, y18+2];[b2+1, b4+1, b5+1, b6+1, b9+1, b11+1, b12+1, b13+1, b14+1]	[y1+1:147.11248, y2+1:218.14959, y3+1:333.17579, y4+1:420.20919, y5+1:521.25667, y6+1:650.29938, y7+1:737.32917, y8+1:794.35197, y9+1:891.40463, y10+1:1020.44706, y11+1:1149.48977, y12+1:1236.52078, y13+1:1293.54065, y14+1:1408.56316, y17+2:868.36009, y18+2:918.88376];[b2+1:217.08179, b4+1:427.21848, b5+1:555.27748, b6+1:656.32446, b9+1:983.46962, b11+1:1155.51700, b12+1:1242.54631, b13+1:1371.58…	[y1+1:-0.00032, y2+1:-0.00033, y3+1:-0.00107, y4+1:0.00030, y5+1:0.00010, y6+1:0.00022, y7+1:-0.00201, y8+1:-0.00068, y9+1:-0.00079, y10+1:-0.00095, y11+1:-0.00083, y12+1:-0.00185, y13+1:-0.00345, y14+1:-0.00788, y17+2:-0.00117, y18+2:-0.00151];[b2+1:-0.00010, b4+1:-0.00025, b5+1:0.00017, b6+1:-0.00052, b9+1:0.00160, b11+1:0.00058, b12+1:-0.00215, b13+1:-0.00550, b14+1:-0.00244]	[y1+1:-2.21, y2+1:-1.51, y3+1:-3.21, y4+1:0.72, y5+1:0.19, y6+1:0.34, y7+1:-2.74, y8+1:-0.86, y9+1:-0.89, y10+1:-0.93, y11+1:-0.73, y12+1:-1.50, y13+1:-2.67, y14+1:-5.60, y17+2:-0.67, y18+2:-0.83];[b2+1:-0.48, b4+1:-0.58, b5+1:0.31, b6+1:-0.79, b9+1:1.63, b11+1:0.50, b12+1:-1.73, b13+1:-4.02, b14+1:-1.62]	[y1+1:3567, y2+1:13942, y3+1:4944, y4+1:7212, y5+1:15255, y6+1:9290, y7+1:9453, y8+1:28462, y9+1:194336, y10+1:21534, y11+1:9915, y12+1:3683, y13+1:5845, y14+1:3772, y17+2:52592, y18+2:45750];[b2+1:6121, b4+1:6748, b5+1:43285, b6+1:39693, b9+1:6983, b11+1:7814, b12+1:3224, b13+1:8080, b14+1:27360]	25	-1			194	0
2601_Glyco_03-calib	40834	93.5801	169	1.26584e+06	40818	3	940.779	2819.31	25.293	20.293	0	QAAAQPHTEIPEGTTAEEAGIGDTPSLE	QAAAQPHTEIPEGTTAEEAGIGDTPSLE	QAAAQPHTEIPEGTTAEEAGIGDTPSLE	1	76				0	1	2819.31	0.00492	1.75	P10636-8	Isoform Tau-F of Microtubule-associated protein tau	primary:MAPT	Homo sapiens			N	N	full	[88 to 115]	K	D		T	[y1+1, y2+1, y3+1, y4+1, y5+1, y6+1, y7+1, y9+1, y10+1, y11+1, y12+1, y13+1, y18+1];[b2+1, b4+1, b5+1, b9+1, b10+2, b12+2, b17+2, b18+2, b19+2, b20+2, b21+2, b24+2]	[y1+1:148.06005, y2+1:261.14464, y3+1:348.17610, y4+1:445.22954, y5+1:546.27528, y6+1:661.30564, y7+1:718.32542, y9+1:888.43003, y10+1:959.46871, y11+1:1088.51396, y12+1:1217.55750, y13+1:1288.58363, y18+1:1773.79872];[b2+1:200.10253, b4+1:342.17704, b5+1:470.23590, b9+1:934.43839, b10+2:524.26471, b12+2:637.31150, b17+2:866.90957, b18+2:931.42970, b19+2:966.95225, b20+2:995.46014, b21+2:1052.003…	[y1+1:-0.00038, y2+1:0.00014, y3+1:-0.00042, y4+1:0.00025, y5+1:-0.00169, y6+1:0.00173, y7+1:0.00005, y9+1:-0.00087, y10+1:0.00070, y11+1:0.00335, y12+1:0.00429, y13+1:-0.00669, y18+1:-0.00378];[b2+1:-0.00043, b4+1:-0.00016, b5+1:0.00012, b9+1:0.00067, b10+2:0.00035, b12+2:-0.00142, b17+2:-0.00180, b18+2:-0.00414, b19+2:0.00384, b20+2:-0.00183, b21+2:0.00046, b24+2:0.00073]	[y1+1:-2.60, y2+1:0.54, y3+1:-1.22, y4+1:0.55, y5+1:-3.10, y6+1:2.61, y7+1:0.07, y9+1:-0.98, y10+1:0.73, y11+1:3.08, y12+1:3.53, y13+1:-5.20, y18+1:-2.13];[b2+1:-2.18, b4+1:-0.46, b5+1:0.26, b9+1:0.72, b10+2:0.33, b12+2:-1.12, b17+2:-1.04, b18+2:-2.23, b19+2:1.99, b20+2:-0.92, b21+2:0.22, b24+2:0.31]	[y1+1:11718, y2+1:21080, y3+1:4285, y4+1:87824, y5+1:3269, y6+1:3323, y7+1:32098, y9+1:8927, y10+1:5187, y11+1:3773, y12+1:4059, y13+1:3447, y18+1:10290];[b2+1:4718, b4+1:5410, b5+1:5201, b9+1:4490, b10+2:24665, b12+2:6179, b17+2:11414, b18+2:9177, b19+2:13272, b20+2:14665, b21+2:29568, b24+2:42948]	25	-1			195	0
2601_Glyco_03-calib	39323	90.896	200	1.16122e+07	39300	3	652.324	1953.95	25.28	20.28	0	STPTAEDVTAPLVDEGAPGK	STPTAEDVTAPLVDEGAPGK	STPTAEDVTAPLVDEGAPGK	1	71				0	2	1953.95	-0.0016	-0.82	P10636-8	Isoform Tau-F of Microtubule-associated protein tau	primary:MAPT	Homo sapiens			N	N	full	[68 to 87]	K	Q		T	[y1+1, y2+1, y3+1, y4+1, y5+1, y6+1, y7+1, y8+1, y9+1, y10+1, y11+2, y12+1, y18+3];[b2+1, b4+1, b5+1, b6+1, b7+1, b8+1, b9+1, b10+1, b12+1, b13+2, b16+2, b17+2]	[y1+1:147.11272, y2+1:204.13424, y3+1:301.18716, y4+1:372.22441, y5+1:429.24588, y6+1:558.28821, y7+1:673.31479, y8+1:772.38283, y9+1:885.46174, y10+1:982.51983, y11+2:527.28264, y12+1:1154.60298, y18+3:589.63193];[b2+1:189.08713, b4+1:387.18842, b5+1:458.22552, b6+1:587.26736, b7+1:702.29372, b8+1:801.36235, b9+1:902.40997, b10+1:973.44704, b12+1:1183.58373, b13+2:641.83028, b16+2:792.37534, b17…	[y1+1:-0.00008, y2+1:-0.00003, y3+1:0.00013, y4+1:0.00026, y5+1:0.00027, y6+1:0.00001, y7+1:-0.00035, y8+1:-0.00073, y9+1:-0.00588, y10+1:-0.00055, y11+2:0.00050, y12+1:-0.00220, y18+3:0.00054];[b2+1:0.00015, b4+1:0.00100, b5+1:0.00098, b6+1:0.00022, b7+1:-0.00035, b8+1:-0.00014, b9+1:-0.00020, b10+1:-0.00025, b12+1:-0.00038, b13+2:0.00075, b16+2:-0.00013, b17+2:0.00032]	[y1+1:-0.56, y2+1:-0.15, y3+1:0.43, y4+1:0.71, y5+1:0.63, y6+1:0.02, y7+1:-0.52, y8+1:-0.94, y9+1:-6.65, y10+1:-0.56, y11+2:0.48, y12+1:-1.91, y18+3:0.31];[b2+1:0.80, b4+1:2.58, b5+1:2.15, b6+1:0.38, b7+1:-0.50, b8+1:-0.17, b9+1:-0.22, b10+1:-0.25, b12+1:-0.32, b13+2:0.59, b16+2:-0.08, b17+2:0.19]	[y1+1:25421, y2+1:50049, y3+1:547724, y4+1:52027, y5+1:115123, y6+1:107587, y7+1:329362, y8+1:310476, y9+1:144969, y10+1:662584, y11+2:84702, y12+1:53539, y18+3:101694];[b2+1:173427, b4+1:26953, b5+1:12977, b6+1:46317, b7+1:33238, b8+1:50708, b9+1:51713, b10+1:131015, b12+1:27021, b13+2:39805, b16+2:23310, b17+2:51348]	25	-1			196	0
2601_Glyco_03-calib	31286	76.4186	200	1.31291e+07	31275	3	854.385	2560.13	25.268	20.268	0	DAGLKESPLQTPTEDGSEEPGSETS	DAGLKESPLQTPTEDGSEEPGSETS	DAGLKESPLQTPTEDGSEEPGSETS	1	30				0	2	2560.13	0.00222	0.87	P10636-8	Isoform Tau-F of Microtubule-associated protein tau	primary:MAPT	Homo sapiens			N	N	full	[40 to 64]	T	D		T	[b2+1, b3+1, b4+1, b5+1, b6+1, b7+1, b9+1, b10+2, b11+2, b14+2, b15+2, b17+2, b18+2, b19+2, b22+2, b23+2, b24+3];[y2+1, y3+1, y6+1, y7+1, y8+1, y11+1, y14+1, y15+1]	[b2+1:187.07131, b3+1:244.09285, b4+1:357.17733, b5+1:485.27254, b6+1:614.31515, b7+1:701.34733, b9+1:911.48389, b10+2:520.27492, b11+2:570.79902, b14+2:734.37051, b15+2:791.88354, b17+2:863.91162, b18+2:928.43240, b19+2:992.95330, b22+2:1113.50658, b23+2:1178.02775, b24+3:819.37081];[y2+1:207.09785, y3+1:336.14035, y6+1:577.24706, y7+1:706.28948, y8+1:835.33123, y11+1:1094.41107, y14+1:1421.5564…	[b2+1:-0.00003, b3+1:0.00005, b4+1:0.00047, b5+1:0.00072, b6+1:0.00073, b7+1:0.00088, b9+1:0.00061, b10+2:0.00071, b11+2:0.00123, b14+2:0.00118, b15+2:0.00029, b17+2:0.00296, b18+2:0.00193, b19+2:0.00114, b22+2:0.00144, b23+2:0.00118, b24+3:0.00316];[y2+1:0.00030, y3+1:0.00021, y6+1:0.00066, y7+1:0.00049, y8+1:-0.00035, y11+1:-0.00095, y14+1:0.00137, y15+1:0.00014]	[b2+1:-0.14, b3+1:0.21, b4+1:1.31, b5+1:1.48, b6+1:1.19, b7+1:1.26, b9+1:0.67, b10+2:0.68, b11+2:1.08, b14+2:0.80, b15+2:0.18, b17+2:1.71, b18+2:1.04, b19+2:0.58, b22+2:0.65, b23+2:0.50, b24+3:1.29];[y2+1:1.46, y3+1:0.61, y6+1:1.15, y7+1:0.69, y8+1:-0.42, y11+1:-0.87, y14+1:0.97, y15+1:0.09]	[b2+1:30785, b3+1:56610, b4+1:45829, b5+1:17416, b6+1:39816, b7+1:163721, b9+1:149116, b10+2:217383, b11+2:206210, b14+2:32569, b15+2:25836, b17+2:25178, b18+2:64075, b19+2:441372, b22+2:52115, b23+2:272114, b24+3:241334];[y2+1:281223, y3+1:39613, y6+1:764200, y7+1:72948, y8+1:13676, y11+1:22747, y14+1:132981, y15+1:111842]	25	-1			199	0
2601_Glyco_03-calib	22824	59.9155	192	5.86773e+06	22817	3	797.681	2390.02	25.256	20.256	0	ESPLQTPTEDGSEEPGSETSDAK	ESPLQTPTEDGSEEPGSETSDAK	ESPLQTPTEDGSEEPGSETSDAK	1	16				0	2	2390.02	-0.00463	-1.94	P10636-8	Isoform Tau-F of Microtubule-associated protein tau	primary:MAPT	Homo sapiens			N	N	full	[45 to 67]	K	S		T	[y1+1, y2+1, y3+1, y4+1, y5+1, y6+1, y7+1, y8+1, y9+2, y10+1, y11+1, y12+1, y13+1, y17+2, y18+2];[b2+1, b4+1, b5+1, b6+1, b8+1, b10+1, b11+1, b12+1, b13+1, b14+2]	[y1+1:147.11251, y2+1:218.14967, y3+1:333.17677, y4+1:420.20901, y5+1:521.25701, y6+1:650.29987, y7+1:737.33035, y8+1:794.35306, y9+2:446.20647, y10+1:1020.44776, y11+1:1149.49007, y12+1:1236.52033, y13+1:1293.54451, y17+2:868.36123, y18+2:918.88521];[b2+1:217.08184, b4+1:427.21891, b5+1:555.27748, b6+1:656.32532, b8+1:854.42396, b10+1:1098.49573, b11+1:1155.51682, b12+1:1242.54839, b13+1:1371.59…	[y1+1:-0.00029, y2+1:-0.00025, y3+1:-0.00009, y4+1:0.00012, y5+1:0.00044, y6+1:0.00071, y7+1:-0.00084, y8+1:0.00041, y9+2:0.00025, y10+1:-0.00025, y11+1:-0.00053, y12+1:-0.00230, y13+1:0.00041, y17+2:0.00110, y18+2:0.00139];[b2+1:-0.00005, b4+1:0.00018, b5+1:0.00018, b6+1:0.00033, b8+1:-0.00146, b10+1:0.00077, b11+1:0.00039, b12+1:-0.00006, b13+1:-0.00046, b14+2:0.00039]	[y1+1:-2.01, y2+1:-1.14, y3+1:-0.28, y4+1:0.28, y5+1:0.85, y6+1:1.09, y7+1:-1.14, y8+1:0.52, y9+2:0.28, y10+1:-0.24, y11+1:-0.46, y12+1:-1.86, y13+1:0.32, y17+2:0.63, y18+2:0.76];[b2+1:-0.25, b4+1:0.43, b5+1:0.32, b6+1:0.51, b8+1:-1.71, b10+1:0.71, b11+1:0.34, b12+1:-0.05, b13+1:-0.34, b14+2:0.26]	[y1+1:13133, y2+1:42635, y3+1:17966, y4+1:22522, y5+1:40131, y6+1:25359, y7+1:37482, y8+1:76930, y9+2:346225, y10+1:72560, y11+1:29462, y12+1:10913, y13+1:14968, y17+2:145242, y18+2:142657];[b2+1:17180, b4+1:27153, b5+1:136902, b6+1:141304, b8+1:6567, b10+1:8566, b11+1:17576, b12+1:17915, b13+1:29119, b14+2:64073]	25	-1			202	0
2601_Glyco_03-calib	41550	94.7876	200	3.21388e+07	41528	3	746.005	2234.99	25.221	20.221	0	AEPRQEFEVMEDHAGTYGLG	AEPRQEFEVMEDHAGTYGLG	AEPRQEFEVMEDHAGTYGLG	1	90				0	1	2234.99	0.00348	1.56	P10636-8	Isoform Tau-F of Microtubule-associated protein tau	primary:MAPT	Homo sapiens			N	N	full:M cleaved	[2 to 21]	M	D		T	[b2+1, b6+1, b7+2, b8+1, b9+1, b10+1, b11+1, b12+1, b13+2, b14+2, b15+2, b16+2, b17+2, b18+2, b19+3];[y2+1, y3+1, y4+1, y7+1, y8+1, y9+1, y10+1, y11+2, y12+2, y18+2]	[b2+1:201.08657, b6+1:711.34138, b7+2:429.70960, b8+1:987.45270, b9+1:1086.52134, b10+1:1217.56158, b11+1:1346.60410, b12+1:1461.62758, b13+2:799.84929, b14+2:835.36800, b15+2:863.88067, b16+2:914.40152, b17+2:995.93361, b18+2:1024.44434, b19+3:720.99350];[y2+1:189.12290, y3+1:246.14444, y4+1:409.20760, y7+1:638.31675, y8+1:775.37245, y9+1:890.40021, y10+1:1019.44601, y11+2:575.74551, y12+2:625.2…	[b2+1:-0.00042, b6+1:-0.00065, b7+2:0.00148, b8+1:-0.00034, b9+1:-0.00011, b10+1:-0.00035, b11+1:-0.00043, b12+1:-0.00389, b13+2:0.00092, b14+2:0.00122, b15+2:0.00510, b16+2:-0.00087, b17+2:-0.00002, b18+2:-0.00004, b19+3:0.00044];[y2+1:-0.00047, y3+1:-0.00039, y4+1:-0.00056, y7+1:0.00233, y8+1:-0.00088, y9+1:-0.00006, y10+1:0.00315, y11+2:0.00039, y12+2:0.00099, y18+2:0.00231]	[b2+1:-2.08, b6+1:-0.92, b7+2:1.72, b8+1:-0.34, b9+1:-0.10, b10+1:-0.29, b11+1:-0.32, b12+1:-2.66, b13+2:0.58, b14+2:0.73, b15+2:2.96, b16+2:-0.48, b17+2:-0.01, b18+2:-0.02, b19+3:0.20];[y2+1:-2.47, y3+1:-1.58, y4+1:-1.37, y7+1:3.66, y8+1:-1.13, y9+1:-0.07, y10+1:3.09, y11+2:0.34, y12+2:0.79, y18+2:1.14]	[b2+1:210825, b6+1:122806, b7+2:77097, b8+1:714674, b9+1:389588, b10+1:122249, b11+1:132827, b12+1:74029, b13+2:204512, b14+2:91666, b15+2:101704, b16+2:187103, b17+2:292456, b18+2:2168952, b19+3:545922];[y2+1:232756, y3+1:116591, y4+1:43549, y7+1:57892, y8+1:34189, y9+1:282613, y10+1:552798, y11+2:77559, y12+2:67505, y18+2:208539]	25	-1			206	0
2601_Glyco_03-calib	17299	49.4971	200	6.81888e+08	17291	5	539.896	2694.45	25.217	20.217	0	GQANATRIPAKTPPAPKTPPSSGEPPK	GQANATRIPAKTPPAPKTPPSSGEPPK	GQANATRIPAKTPPAPKTPPSSGEPPK	1	240				0	2	2694.45	0.0003	0.11	P10636-8	Isoform Tau-F of Microtubule-associated protein tau	primary:MAPT	Homo sapiens			N	N	full	[164 to 190]	K	S		T	[y1+1, y2+1, y3+1, y4+1, y5+1, y6+1, y7+1, y8+1, y9+2, y10+1, y12+2, y14+2, y15+3, y24+4, y25+4];[b2+1, b3+1, b7+1, b11+1, b12+2, b15+3, b18+3, b21+3, b22+3, b23+3]	[y1+1:147.11278, y2+1:244.16569, y3+1:341.21875, y4+1:470.26123, y5+1:527.28365, y6+1:614.31465, y7+1:701.34642, y8+1:798.39768, y9+2:448.22964, y10+1:996.49648, y12+2:611.32789, y14+2:695.37320, y15+3:496.26850, y24+4:610.58968, y25+4:628.34886];[b2+1:186.08740, b3+1:257.12470, b7+1:699.35393, b11+1:1108.62195, b12+2:605.33905, b15+3:492.27588, b18+3:601.00807, b21+3:694.72025, b22+3:723.73086, …	[y1+1:-0.00003, y2+1:0.00012, y3+1:0.00042, y4+1:0.00030, y5+1:0.00126, y6+1:0.00023, y7+1:-0.00002, y8+1:-0.00153, y9+2:0.00002, y10+1:-0.00318, y12+2:0.00113, y14+2:0.00186, y15+3:0.00093, y24+4:0.00146, y25+4:0.00107];[b2+1:0.00008, b3+1:0.00026, b7+1:0.00066, b11+1:-0.00021, b12+2:0.00099, b15+3:0.00061, b18+3:0.00178, b21+3:0.00076, b22+3:0.00054, b23+3:0.00077]	[y1+1:-0.19, y2+1:0.51, y3+1:1.22, y4+1:0.64, y5+1:2.40, y6+1:0.38, y7+1:-0.03, y8+1:-1.92, y9+2:0.03, y10+1:-3.19, y12+2:0.93, y14+2:1.34, y15+3:0.63, y24+4:0.60, y25+4:0.43];[b2+1:0.45, b3+1:1.03, b7+1:0.95, b11+1:-0.19, b12+2:0.82, b15+3:0.41, b18+3:0.99, b21+3:0.37, b22+3:0.25, b23+3:0.35]	[y1+1:1166496, y2+1:6070830, y3+1:26879050, y4+1:988320, y5+1:5266976, y6+1:7779220, y7+1:4979305, y8+1:6671444, y9+2:9909438, y10+1:2059922, y12+2:4432584, y14+2:5069183, y15+3:6743316, y24+4:3257702, y25+4:25994098];[b2+1:12207115, b3+1:2254840, b7+1:1095090, b11+1:1007771, b12+2:2873863, b15+3:1784332, b18+3:1361503, b21+3:3170542, b22+3:2296108, b23+3:2616756]	25	-1			208	0
2601_Glyco_03-calib	17510	49.8925	200	2.81244e+08	17500	5	539.897	2694.45	25.211	20.211	0	GQANATRIPAKTPPAPKTPPSSGEPPK	GQANATRIPAKTPPAPKTPPSSGEPPK	GQANATRIPAKTPPAPKTPPSSGEPPK	1	240				0	2	2694.45	0.00139	0.52	P10636-8	Isoform Tau-F of Microtubule-associated protein tau	primary:MAPT	Homo sapiens			N	N	full	[164 to 190]	K	S		T	[y1+1, y2+1, y3+1, y4+1, y5+1, y6+1, y7+1, y8+1, y9+2, y10+1, y12+2, y14+2, y15+3, y19+3, y24+4, y25+4];[b2+1, b3+1, b7+1, b11+1, b12+1, b15+3, b18+3, b21+3, b22+3]	[y1+1:147.11274, y2+1:244.16568, y3+1:341.21867, y4+1:470.26093, y5+1:527.28359, y6+1:614.31464, y7+1:701.34655, y8+1:798.39843, y9+2:448.22977, y10+1:996.49643, y12+2:611.32794, y14+2:695.37335, y15+3:496.26845, y19+3:628.67909, y24+4:610.58966, y25+4:628.34895];[b2+1:186.08738, b3+1:257.12456, b7+1:699.35338, b11+1:1108.62469, b12+1:1209.66915, b15+3:492.27653, b18+3:601.00834, b21+3:694.72058,…	[y1+1:-0.00007, y2+1:0.00011, y3+1:0.00034, y4+1:0.00001, y5+1:0.00120, y6+1:0.00022, y7+1:0.00010, y8+1:-0.00078, y9+2:0.00030, y10+1:-0.00322, y12+2:0.00123, y14+2:0.00217, y15+3:0.00078, y19+3:0.00018, y24+4:0.00139, y25+4:0.00142];[b2+1:0.00007, b3+1:0.00013, b7+1:0.00012, b11+1:0.00253, b12+1:-0.00070, b15+3:0.00255, b18+3:0.00257, b21+3:0.00175, b22+3:-0.00258]	[y1+1:-0.47, y2+1:0.46, y3+1:1.00, y4+1:0.01, y5+1:2.29, y6+1:0.36, y7+1:0.14, y8+1:-0.98, y9+2:0.33, y10+1:-3.24, y12+2:1.01, y14+2:1.57, y15+3:0.52, y19+3:0.10, y24+4:0.57, y25+4:0.56];[b2+1:0.36, b3+1:0.50, b7+1:0.17, b11+1:2.28, b12+1:-0.58, b15+3:1.73, b18+3:1.43, b21+3:0.84, b22+3:-1.19]	[y1+1:378722, y2+1:2518008, y3+1:11320370, y4+1:407457, y5+1:2372987, y6+1:3022850, y7+1:1849499, y8+1:2479845, y9+2:3750534, y10+1:847586, y12+2:1613771, y14+2:1588066, y15+3:2778605, y19+3:1017409, y24+4:1354312, y25+4:11308945];[b2+1:5114008, b3+1:754030, b7+1:439430, b11+1:301922, b12+1:306507, b15+3:698017, b18+3:465202, b21+3:1385180, b22+3:1237269]	25	-1			212	0
2601_Glyco_03-calib	40171	92.3927	114	1.89961e+08	40147	3	1158.88	3473.61	25.211	20.211	0	DEGAPGKQAAAQPHTEIPEGTTAEEAGIGDTPSLE	DEGAPGKQAAAQPHTEIPEGTTAEEAGIGDTPSLE	DEGAPGKQAAAQPHTEIPEGTTAEEAGIGDTPSLE	1	74				0	2	3473.61	0.00237	0.68	P10636-8	Isoform Tau-F of Microtubule-associated protein tau	primary:MAPT	Homo sapiens			N	N	full	[81 to 115]	V	D		T	[y1+1, y2+1, y3+1, y4+1, y5+1, y7+1, y8+1, y9+1, y10+1, y11+1, y18+1, y31+2];[b2+1, b3+1, b4+1, b11+1, b12+1, b16+2, b17+1, b25+2, b26+2, b27+2, b28+2, b30+2, b31+2]	[y1+1:148.06015, y2+1:261.14436, y3+1:348.17676, y4+1:445.22933, y5+1:546.27715, y7+1:718.32565, y8+1:831.40869, y9+1:888.43080, y10+1:959.46922, y11+1:1088.51255, y18+1:1773.79920, y31+2:1551.74547];[b2+1:245.07660, b3+1:302.09821, b4+1:373.13544, b11+1:996.47306, b12+1:1124.53258, b16+2:794.87161, b17+1:1701.81789, b25+2:1258.58064, b26+2:1294.09961, b27+2:1322.61014, b28+2:1379.15104, b30+2:14…	[y1+1:-0.00029, y2+1:-0.00014, y3+1:0.00023, y4+1:0.00004, y5+1:0.00018, y7+1:0.00028, y8+1:-0.00075, y9+1:-0.00010, y10+1:0.00121, y11+1:0.00194, y18+1:-0.00330, y31+2:-0.00254];[b2+1:-0.00021, b3+1:-0.00007, b4+1:0.00005, b11+1:-0.00144, b12+1:-0.00049, b16+2:0.00093, b17+1:-0.00119, b25+2:0.00044, b26+2:0.00126, b27+2:0.00087, b28+2:-0.00140, b30+2:-0.00176, b31+2:-0.00028]	[y1+1:-1.95, y2+1:-0.54, y3+1:0.67, y4+1:0.10, y5+1:0.33, y7+1:0.39, y8+1:-0.90, y9+1:-0.12, y10+1:1.26, y11+1:1.78, y18+1:-1.86, y31+2:-0.82];[b2+1:-0.86, b3+1:-0.23, b4+1:0.14, b11+1:-1.45, b12+1:-0.44, b16+2:0.58, b17+1:-0.70, b25+2:0.17, b26+2:0.49, b27+2:0.33, b28+2:-0.51, b30+2:-0.60, b31+2:-0.09]	[y1+1:527898, y2+1:1570181, y3+1:416849, y4+1:8324267, y5+1:1354936, y7+1:1738451, y8+1:459520, y9+1:1262308, y10+1:618413, y11+1:405243, y18+1:1021782, y31+2:848530];[b2+1:606596, b3+1:1510683, b4+1:702923, b11+1:439150, b12+1:1236740, b16+2:1050573, b17+1:1014838, b25+2:1209710, b26+2:1857247, b27+2:1414038, b28+2:3856095, b30+2:1455848, b31+2:5138228]	25	-1			213	0
2601_Glyco_03-calib	17091	49.0501	200	1.32779e+09	17084	5	539.896	2694.45	25.197	20.197	0	GQANATRIPAKTPPAPKTPPSSGEPPK	GQANATRIPAKTPPAPKTPPSSGEPPK	GQANATRIPAKTPPAPKTPPSSGEPPK	1	240				0	2	2694.45	-8e-05	-0.03	P10636-8	Isoform Tau-F of Microtubule-associated protein tau	primary:MAPT	Homo sapiens			N	N	full	[164 to 190]	K	S		T	[y1+1, y2+1, y3+1, y4+1, y5+1, y6+1, y7+1, y8+1, y9+2, y10+1, y12+2, y15+3, y19+3, y24+4, y25+4];[b2+1, b3+1, b7+1, b12+2, b15+3, b18+3, b19+3, b21+4, b22+3, b23+3]	[y1+1:147.11279, y2+1:244.16595, y3+1:341.21880, y4+1:470.26091, y5+1:527.28362, y6+1:614.31536, y7+1:701.34692, y8+1:798.39946, y9+2:448.22995, y10+1:996.49926, y12+2:611.32825, y15+3:496.26886, y19+3:628.67865, y24+4:610.59018, y25+4:628.34928];[b2+1:186.08764, b3+1:257.12462, b7+1:699.35464, b12+2:605.33911, b15+3:492.27658, b18+3:601.00859, b19+3:633.35914, b21+4:521.29224, b22+3:723.73034, b…	[y1+1:-0.00001, y2+1:0.00038, y3+1:0.00047, y4+1:-0.00002, y5+1:0.00123, y6+1:0.00094, y7+1:0.00047, y8+1:0.00025, y9+2:0.00064, y10+1:-0.00039, y12+2:0.00184, y15+3:0.00201, y19+3:-0.00115, y24+4:0.00347, y25+4:0.00273];[b2+1:0.00032, b3+1:0.00019, b7+1:0.00138, b12+2:0.00109, b15+3:0.00270, b18+3:0.00332, b19+3:0.00220, b21+4:0.00167, b22+3:-0.00101, b23+3:0.00250]	[y1+1:-0.06, y2+1:1.56, y3+1:1.38, y4+1:-0.04, y5+1:2.34, y6+1:1.53, y7+1:0.68, y8+1:0.32, y9+2:0.72, y10+1:-0.39, y12+2:1.51, y15+3:1.36, y19+3:-0.61, y24+4:1.42, y25+4:1.09];[b2+1:1.73, b3+1:0.74, b7+1:1.97, b12+2:0.90, b15+3:1.83, b18+3:1.84, b19+3:1.16, b21+4:0.80, b22+3:-0.46, b23+3:1.12]	[y1+1:2828299, y2+1:14153278, y3+1:52960176, y4+1:2222022, y5+1:10599968, y6+1:14258755, y7+1:8953919, y8+1:9527932, y9+2:13449973, y10+1:3376990, y12+2:7608610, y15+3:7936790, y19+3:4705937, y24+4:7016114, y25+4:46552520];[b2+1:26524188, b3+1:4607240, b7+1:2034455, b12+2:4314794, b15+3:2061088, b18+3:2122327, b19+3:3205139, b21+4:2693427, b22+3:3613618, b23+3:4290358]	25	-1			217	0
2601_Glyco_03-calib	17789	50.4003	200	7.54101e+07	17780	5	539.897	2694.45	25.182	20.182	0	GQANATRIPAKTPPAPKTPPSSGEPPK	GQANATRIPAKTPPAPKTPPSSGEPPK	GQANATRIPAKTPPAPKTPPSSGEPPK	1	240				0	2	2694.45	0.00352	1.31	P10636-8	Isoform Tau-F of Microtubule-associated protein tau	primary:MAPT	Homo sapiens			N	N	full	[164 to 190]	K	S		T	[y1+1, y2+1, y3+1, y4+1, y5+1, y6+1, y7+1, y8+1, y9+2, y10+1, y12+2, y15+3, y19+3, y24+4, y25+4];[b2+1, b3+1, b11+1, b12+2, b15+3, b18+3, b19+3, b21+4, b22+3, b23+3]	[y1+1:147.11278, y2+1:244.16592, y3+1:341.21873, y4+1:470.26078, y5+1:527.28363, y6+1:614.31504, y7+1:701.34625, y8+1:798.39838, y9+2:448.22978, y10+1:996.49579, y12+2:611.32987, y15+3:496.26847, y19+3:628.67827, y24+4:610.58968, y25+4:628.34894];[b2+1:186.08764, b3+1:257.12463, b11+1:1108.62469, b12+2:605.33890, b15+3:492.27579, b18+3:601.00839, b19+3:633.35917, b21+4:521.29194, b22+3:723.73074,…	[y1+1:-0.00003, y2+1:0.00035, y3+1:0.00040, y4+1:-0.00015, y5+1:0.00124, y6+1:0.00063, y7+1:-0.00019, y8+1:-0.00083, y9+2:0.00030, y10+1:-0.00386, y12+2:0.00509, y15+3:0.00085, y19+3:-0.00228, y24+4:0.00145, y25+4:0.00139];[b2+1:0.00032, b3+1:0.00020, b11+1:0.00253, b12+2:0.00068, b15+3:0.00032, b18+3:0.00271, b19+3:0.00229, b21+4:0.00050, b22+3:0.00018, b23+3:0.00306]	[y1+1:-0.17, y2+1:1.44, y3+1:1.16, y4+1:-0.32, y5+1:2.36, y6+1:1.02, y7+1:-0.28, y8+1:-1.05, y9+2:0.34, y10+1:-3.88, y12+2:4.17, y15+3:0.57, y19+3:-1.21, y24+4:0.59, y25+4:0.55];[b2+1:1.72, b3+1:0.77, b11+1:2.28, b12+2:0.56, b15+3:0.22, b18+3:1.51, b19+3:1.21, b21+4:0.24, b22+3:0.08, b23+3:1.37]	[y1+1:130005, y2+1:740648, y3+1:3144118, y4+1:119510, y5+1:569855, y6+1:874176, y7+1:484928, y8+1:551567, y9+2:838777, y10+1:177709, y12+2:334472, y15+3:464674, y19+3:205098, y24+4:294531, y25+4:1881408];[b2+1:1380204, b3+1:233296, b11+1:97672, b12+2:284031, b15+3:93871, b18+3:116601, b19+3:192362, b21+4:129819, b22+3:180439, b23+3:184713]	25	-1			223	0
2601_Glyco_03-calib	41512	94.7283	200	1.33653e+07	41486	6	734.355	4400.08	25.17	20.17	0	QAAAQPHTEIPEGTTAEEAGIGDTPSLEDEAAGHVTQARMVSK	QAAAQPHTEIPEGTTAEEAGIGDTPSLEDEAAGHVTQARMVSK	QAAAQPHTEIPEGTTAEEAGIGDTPSLEDEAAGHVTQARMVSK	1	44				0	2	4400.08	0.00177	0.4	P10636-8	Isoform Tau-F of Microtubule-associated protein tau	primary:MAPT	Homo sapiens			N	N	full	[88 to 130]	K	S		T	[b2+1, b10+1, b14+2, b16+3, b17+2, b18+3, b19+3, b20+3, b21+3, b22+3];[y8+1, y9+1, y11+1, y15+2, y16+2, y18+2, y19+3, y20+2, y21+3, y22+2, y23+3, y24+3, y25+3, y26+3, y27+3]	[b2+1:200.10256, b10+1:1047.52109, b14+2:716.34661, b16+3:535.26205, b17+2:866.91110, b18+3:621.29050, b19+3:644.96955, b20+3:663.97683, b21+3:701.67115, b22+3:720.67875];[y8+1:920.49578, y9+1:1019.56490, y11+1:1213.64608, y15+2:800.39850, y16+2:864.91966, y18+2:964.97825, y19+3:676.00564, y20+2:1064.02811, y21+3:748.03052, y22+2:1150.05275, y23+3:804.73230, y24+3:823.73948, y25+3:847.41845, y26+…	[b2+1:-0.00040, b10+1:-0.00070, b14+2:-0.00033, b16+3:0.00051, b17+2:0.00125, b18+3:0.00067, b19+3:0.00071, b20+3:0.00108, b21+3:0.00001, b22+3:0.00133];[y8+1:-0.00244, y9+1:-0.00172, y11+1:-0.00092, y15+2:-0.00104, y16+2:-0.00131, y18+2:-0.00023, y19+3:0.00017, y20+2:-0.00095, y21+3:0.00016, y22+2:-0.00008, y23+3:-0.00001, y24+3:0.00007, y25+3:-0.00013, y26+3:-0.00010, y27+3:-0.00114]	[b2+1:-2.02, b10+1:-0.67, b14+2:-0.23, b16+3:0.32, b17+2:0.72, b18+3:0.36, b19+3:0.37, b20+3:0.54, b21+3:0.00, b22+3:0.62];[y8+1:-2.65, y9+1:-1.69, y11+1:-0.76, y15+2:-0.65, y16+2:-0.76, y18+2:-0.12, y19+3:0.08, y20+2:-0.45, y21+3:0.07, y22+2:-0.03, y23+3:-0.00, y24+3:0.03, y25+3:-0.05, y26+3:-0.04, y27+3:-0.41]	[b2+1:19683, b10+1:71226, b14+2:38519, b16+3:19098, b17+2:58668, b18+3:101197, b19+3:181136, b20+3:78699, b21+3:148613, b22+3:50134];[y8+1:34553, y9+1:18767, y11+1:18643, y15+2:53931, y16+2:75055, y18+2:59586, y19+3:220398, y20+2:50960, y21+3:68547, y22+2:128626, y23+3:122721, y24+3:430056, y25+3:132229, y26+3:52148, y27+3:42914]	25	-1			226	0
2601_Glyco_03-calib	17631	50.1121	200	2.27296e+08	17611	5	539.897	2694.45	25.168	20.168	0	GQANATRIPAKTPPAPKTPPSSGEPPK	GQANATRIPAKTPPAPKTPPSSGEPPK	GQANATRIPAKTPPAPKTPPSSGEPPK	1	240				0	2	2694.45	0.0019	0.71	P10636-8	Isoform Tau-F of Microtubule-associated protein tau	primary:MAPT	Homo sapiens			N	N	full	[164 to 190]	K	S		T	[b2+1, b3+1, b7+1, b12+2, b15+3, b18+3, b19+3, b21+4, b22+3, b23+3, b24+4];[y2+1, y3+1, y4+1, y5+1, y6+1, y7+1, y8+1, y9+2, y10+1, y12+1, y15+3, y19+3, y24+4, y25+4]	[b2+1:186.08761, b3+1:257.12455, b7+1:699.35436, b12+2:605.33974, b15+3:492.27671, b18+3:601.00845, b19+3:633.35909, b21+4:521.29220, b22+3:723.72995, b23+3:742.73859, b24+4:589.56598];[y2+1:244.16562, y3+1:341.21869, y4+1:470.26178, y5+1:527.28348, y6+1:614.31493, y7+1:701.34671, y8+1:798.39925, y9+2:448.22992, y10+1:996.49905, y12+1:1221.64827, y15+3:496.26874, y19+3:628.67924, y24+4:610.58988,…	[b2+1:0.00029, b3+1:0.00012, b7+1:0.00110, b12+2:0.00235, b15+3:0.00310, b18+3:0.00291, b19+3:0.00205, b21+4:0.00151, b22+3:-0.00217, b23+3:0.00227, b24+4:0.00058];[y2+1:0.00005, y3+1:0.00036, y4+1:0.00086, y5+1:0.00109, y6+1:0.00052, y7+1:0.00026, y8+1:0.00004, y9+2:0.00059, y10+1:-0.00061, y12+1:0.00089, y15+3:0.00164, y19+3:0.00062, y24+4:0.00227, y25+4:0.00258]	[b2+1:1.58, b3+1:0.45, b7+1:1.58, b12+2:1.94, b15+3:2.11, b18+3:1.61, b19+3:1.08, b21+4:0.72, b22+3:-1.00, b23+3:1.02, b24+4:0.24];[y2+1:0.21, y3+1:1.06, y4+1:1.83, y5+1:2.07, y6+1:0.84, y7+1:0.37, y8+1:0.05, y9+2:0.66, y10+1:-0.61, y12+1:0.73, y15+3:1.11, y19+3:0.33, y24+4:0.93, y25+4:1.03]	[b2+1:3768023, b3+1:651580, b7+1:275319, b12+2:773463, b15+3:254932, b18+3:340902, b19+3:496606, b21+4:502489, b22+3:813122, b23+3:748708, b24+4:463823];[y2+1:1310878, y3+1:7176148, y4+1:320308, y5+1:1735935, y6+1:2226031, y7+1:1249359, y8+1:1504503, y9+2:2827483, y10+1:498705, y12+1:257148, y15+3:1404493, y19+3:667453, y24+4:1182353, y25+4:6822662]	25	-1			227	0
2601_Glyco_03-calib	41571	94.8217	200	2.55631e+07	41549	3	746.005	2234.99	25.167	20.167	0	AEPRQEFEVMEDHAGTYGLG	AEPRQEFEVMEDHAGTYGLG	AEPRQEFEVMEDHAGTYGLG	1	90				0	1	2234.99	0.00255	1.14	P10636-8	Isoform Tau-F of Microtubule-associated protein tau	primary:MAPT	Homo sapiens			N	N	full:M cleaved	[2 to 21]	M	D		T	[b2+1, b6+1, b7+1, b8+1, b9+1, b10+1, b11+2, b12+1, b13+2, b14+2, b15+2, b16+2, b17+2, b18+3, b19+3];[y2+1, y3+1, y4+1, y7+1, y8+1, y9+1, y10+1, y11+1, y12+2, y18+2]	[b2+1:201.08648, b6+1:711.34260, b7+1:858.41016, b8+1:987.45273, b9+1:1086.52106, b10+1:1217.56146, b11+2:673.80591, b12+1:1461.63537, b13+2:799.84984, b14+2:835.36620, b15+2:863.87864, b16+2:914.40139, b17+2:995.93367, b18+3:683.29871, b19+3:720.99349];[y2+1:189.12289, y3+1:246.14447, y4+1:409.20783, y7+1:638.31211, y8+1:775.37522, y9+1:890.39927, y10+1:1019.44702, y11+1:1150.48188, y12+2:625.28…	[b2+1:-0.00050, b6+1:0.00058, b7+1:-0.00028, b8+1:-0.00031, b9+1:-0.00039, b10+1:-0.00048, b11+2:0.00002, b12+1:0.00390, b13+2:0.00202, b14+2:-0.00238, b15+2:0.00105, b16+2:-0.00114, b17+2:0.00009, b18+3:0.00015, b19+3:0.00043];[y2+1:-0.00048, y3+1:-0.00036, y4+1:-0.00033, y7+1:-0.00231, y8+1:0.00189, y9+1:-0.00100, y10+1:0.00416, y11+1:-0.00147, y12+2:0.00143, y18+2:0.00275]	[b2+1:-2.51, b6+1:0.81, b7+1:-0.33, b8+1:-0.31, b9+1:-0.36, b10+1:-0.39, b11+2:0.02, b12+1:2.67, b13+2:1.26, b14+2:-1.42, b15+2:0.61, b16+2:-0.63, b17+2:0.05, b18+3:0.07, b19+3:0.20];[y2+1:-2.53, y3+1:-1.46, y4+1:-0.81, y7+1:-3.63, y8+1:2.44, y9+1:-1.13, y10+1:4.08, y11+1:-1.28, y12+2:1.14, y18+2:1.35]	[b2+1:161950, b6+1:103449, b7+1:86336, b8+1:532720, b9+1:312853, b10+1:87293, b11+2:98608, b12+1:54843, b13+2:134340, b14+2:70596, b15+2:45468, b16+2:118016, b17+2:256917, b18+3:238271, b19+3:505407];[y2+1:179683, y3+1:94782, y4+1:48913, y7+1:26941, y8+1:36642, y9+1:223307, y10+1:408031, y11+1:255500, y12+2:28280, y18+2:171102]	25	-1			228	0
2601_Glyco_03-calib	16877	48.6229	200	7.24045e+08	16860	5	539.896	2694.44	25.164	20.164	0	GQANATRIPAKTPPAPKTPPSSGEPPK	GQANATRIPAKTPPAPKTPPSSGEPPK	GQANATRIPAKTPPAPKTPPSSGEPPK	1	240				0	2	2694.45	-0.00037	-0.14	P10636-8	Isoform Tau-F of Microtubule-associated protein tau	primary:MAPT	Homo sapiens			N	N	full	[164 to 190]	K	S		T	[y1+1, y2+1, y3+1, y4+1, y5+1, y6+1, y7+1, y8+1, y9+2, y10+1, y15+3, y19+3, y24+4, y25+4];[b2+1, b3+1, b7+1, b12+2, b15+3, b18+3, b19+3, b21+4, b22+3, b23+3, b24+4]	[y1+1:147.11288, y2+1:244.16594, y3+1:341.21914, y4+1:470.26191, y5+1:527.28415, y6+1:614.31581, y7+1:701.34763, y8+1:798.39991, y9+2:448.23034, y10+1:996.50076, y15+3:496.26930, y19+3:628.67974, y24+4:610.59103, y25+4:628.34978];[b2+1:186.08777, b3+1:257.12479, b7+1:699.35416, b12+2:605.33962, b15+3:492.27646, b18+3:601.00975, b19+3:633.36011, b21+4:521.29305, b22+3:723.73114, b23+3:742.73899, b…	[y1+1:0.00008, y2+1:0.00037, y3+1:0.00081, y4+1:0.00098, y5+1:0.00176, y6+1:0.00139, y7+1:0.00118, y8+1:0.00070, y9+2:0.00143, y10+1:0.00111, y15+3:0.00334, y19+3:0.00213, y24+4:0.00685, y25+4:0.00473];[b2+1:0.00045, b3+1:0.00036, b7+1:0.00090, b12+2:0.00211, b15+3:0.00233, b18+3:0.00681, b19+3:0.00512, b21+4:0.00492, b22+3:0.00139, b23+3:0.00347, b24+4:0.00568]	[y1+1:0.54, y2+1:1.53, y3+1:2.37, y4+1:2.10, y5+1:3.34, y6+1:2.27, y7+1:1.69, y8+1:0.88, y9+2:1.60, y10+1:1.11, y15+3:2.25, y19+3:1.13, y24+4:2.81, y25+4:1.89];[b2+1:2.45, b3+1:1.40, b7+1:1.28, b12+2:1.75, b15+3:1.58, b18+3:3.78, b19+3:2.70, b21+4:2.36, b22+3:0.64, b23+3:1.56, b24+4:2.41]	[y1+1:784867, y2+1:3922579, y3+1:21773546, y4+1:922852, y5+1:5376829, y6+1:7267947, y7+1:4216208, y8+1:4431492, y9+2:7663014, y10+1:1536855, y15+3:4814235, y19+3:2273130, y24+4:3361590, y25+4:22426598];[b2+1:11462991, b3+1:1894606, b7+1:832402, b12+2:2572238, b15+3:1087615, b18+3:1066366, b19+3:1432323, b21+4:1556440, b22+3:2562630, b23+3:2191963, b24+4:1244478]	25	-1			229	0
2601_Glyco_03-calib	17612	50.0806	200	2.26484e+08	17600	5	539.897	2694.45	25.164	20.164	0	GQANATRIPAKTPPAPKTPPSSGEPPK	GQANATRIPAKTPPAPKTPPSSGEPPK	GQANATRIPAKTPPAPKTPPSSGEPPK	1	240				0	2	2694.45	0.00253	0.94	P10636-8	Isoform Tau-F of Microtubule-associated protein tau	primary:MAPT	Homo sapiens			N	N	full	[164 to 190]	K	S		T	[y1+1, y2+1, y3+1, y4+1, y5+1, y6+1, y7+1, y8+1, y9+2, y10+1, y12+2, y15+3, y19+3, y24+4, y25+4];[b2+1, b3+1, b12+2, b15+3, b18+3, b19+3, b21+4, b22+3, b23+3, b24+4]	[y1+1:147.11285, y2+1:244.16591, y3+1:341.21902, y4+1:470.26193, y5+1:527.28420, y6+1:614.31572, y7+1:701.34746, y8+1:798.39954, y9+2:448.23013, y10+1:996.49825, y12+2:611.33073, y15+3:496.26932, y19+3:628.67972, y24+4:610.59068, y25+4:628.34972];[b2+1:186.08780, b3+1:257.12476, b12+2:605.33963, b15+3:492.27680, b18+3:601.00917, b19+3:633.35999, b21+4:521.29249, b22+3:723.73200, b23+3:742.73925, …	[y1+1:0.00005, y2+1:0.00034, y3+1:0.00069, y4+1:0.00100, y5+1:0.00181, y6+1:0.00130, y7+1:0.00101, y8+1:0.00033, y9+2:0.00102, y10+1:-0.00141, y12+2:0.00681, y15+3:0.00340, y19+3:0.00206, y24+4:0.00547, y25+4:0.00449];[b2+1:0.00048, b3+1:0.00033, b12+2:0.00215, b15+3:0.00336, b18+3:0.00508, b19+3:0.00477, b21+4:0.00270, b22+3:0.00398, b23+3:0.00426, b24+4:0.00542]	[y1+1:0.33, y2+1:1.39, y3+1:2.03, y4+1:2.14, y5+1:3.44, y6+1:2.12, y7+1:1.45, y8+1:0.42, y9+2:1.14, y10+1:-1.41, y12+2:5.58, y15+3:2.29, y19+3:1.09, y24+4:2.24, y25+4:1.79];[b2+1:2.60, b3+1:1.27, b12+2:1.78, b15+3:2.28, b18+3:2.82, b19+3:2.52, b21+4:1.30, b22+3:1.84, b23+3:1.91, b24+4:2.30]	[y1+1:260393, y2+1:1108959, y3+1:6480368, y4+1:297650, y5+1:1695778, y6+1:2351550, y7+1:1224720, y8+1:1349903, y9+2:2306421, y10+1:460026, y12+2:1250136, y15+3:1600105, y19+3:789987, y24+4:869845, y25+4:6963048];[b2+1:3324424, b3+1:555528, b12+2:758099, b15+3:337166, b18+3:352734, b19+3:483878, b21+4:516278, b22+3:698027, b23+3:700520, b24+4:315644]	25	-1			230	0
2601_Glyco_03-calib	17816	50.4466	200	7.60488e+07	17804	5	539.897	2694.45	25.155	20.155	0	GQANATRIPAKTPPAPKTPPSSGEPPK	GQANATRIPAKTPPAPKTPPSSGEPPK	GQANATRIPAKTPPAPKTPPSSGEPPK	1	240				0	2	2694.45	0.00425	1.58	P10636-8	Isoform Tau-F of Microtubule-associated protein tau	primary:MAPT	Homo sapiens			N	N	full	[164 to 190]	K	S		T	[b2+1, b3+1, b7+1, b12+2, b15+3, b18+3, b19+3, b21+3, b23+3, b24+4];[y2+1, y3+1, y4+1, y5+1, y6+1, y7+1, y8+1, y9+1, y10+1, y12+2, y15+3, y16+2, y19+3, y24+4, y25+4]	[b2+1:186.08716, b3+1:257.12432, b7+1:699.35276, b12+2:605.33831, b15+3:492.27468, b18+3:601.00770, b19+3:633.35868, b21+3:694.71976, b23+3:742.73732, b24+4:589.56581];[y2+1:244.16545, y3+1:341.21846, y4+1:470.26032, y5+1:527.28323, y6+1:614.31433, y7+1:701.34565, y8+1:798.39813, y9+1:895.45158, y10+1:996.49677, y12+2:611.32866, y15+3:496.26822, y16+2:794.42193, y19+3:628.67847, y24+4:610.58924, …	[b2+1:-0.00016, b3+1:-0.00011, b7+1:-0.00051, b12+2:-0.00050, b15+3:-0.00301, b18+3:0.00065, b19+3:0.00084, b21+3:-0.00073, b23+3:-0.00153, b24+4:-0.00012];[y2+1:-0.00012, y3+1:0.00013, y4+1:-0.00060, y5+1:0.00084, y6+1:-0.00009, y7+1:-0.00080, y8+1:-0.00108, y9+1:-0.00039, y10+1:-0.00288, y12+2:0.00267, y15+3:0.00008, y16+2:-0.00112, y19+3:-0.00169, y24+4:-0.00031, y25+4:-0.00087]	[b2+1:-0.84, b3+1:-0.43, b7+1:-0.72, b12+2:-0.42, b15+3:-2.04, b18+3:0.36, b19+3:0.44, b21+3:-0.35, b23+3:-0.69, b24+4:-0.05];[y2+1:-0.50, y3+1:0.37, y4+1:-1.29, y5+1:1.60, y6+1:-0.15, y7+1:-1.14, y8+1:-1.36, y9+1:-0.44, y10+1:-2.90, y12+2:2.19, y15+3:0.06, y16+2:-0.71, y19+3:-0.89, y24+4:-0.13, y25+4:-0.35]	[b2+1:1063695, b3+1:179987, b7+1:81245, b12+2:258435, b15+3:106417, b18+3:129244, b19+3:179255, b21+3:321681, b23+3:218295, b24+4:112742];[y2+1:361484, y3+1:2076385, y4+1:83851, y5+1:525488, y6+1:768116, y7+1:399952, y8+1:401732, y9+1:531635, y10+1:148534, y12+2:432736, y15+3:476858, y16+2:91057, y19+3:227434, y24+4:356294, y25+4:2291506]	25	-1			234	0
2601_Glyco_03-calib	17968	50.7683	200	2.00146e+07	17964	5	539.897	2694.45	25.154	20.154	0	GQANATRIPAKTPPAPKTPPSSGEPPK	GQANATRIPAKTPPAPKTPPSSGEPPK	GQANATRIPAKTPPAPKTPPSSGEPPK	1	240				0	2	2694.45	0.00535	1.98	P10636-8	Isoform Tau-F of Microtubule-associated protein tau	primary:MAPT	Homo sapiens			N	N	full	[164 to 190]	K	S		T	[y1+1, y2+1, y3+1, y4+1, y5+1, y6+1, y7+1, y8+1, y9+2, y10+1, y12+2, y15+3, y19+3, y24+4, y25+4];[b2+1, b3+1, b7+1, b12+2, b15+3, b18+3, b19+3, b21+3, b22+3, b23+3]	[y1+1:147.11288, y2+1:244.16589, y3+1:341.21896, y4+1:470.26198, y5+1:527.28416, y6+1:614.31535, y7+1:701.34777, y8+1:798.39940, y9+2:448.23056, y10+1:996.50103, y12+2:611.33009, y15+3:496.26925, y19+3:628.67977, y24+4:610.59038, y25+4:628.34948];[b2+1:186.08773, b3+1:257.12475, b7+1:699.35607, b12+2:605.33884, b15+3:492.27576, b18+3:601.00932, b19+3:633.35890, b21+3:694.72047, b22+3:723.73033, b…	[y1+1:0.00007, y2+1:0.00032, y3+1:0.00063, y4+1:0.00106, y5+1:0.00177, y6+1:0.00093, y7+1:0.00132, y8+1:0.00019, y9+2:0.00187, y10+1:0.00138, y12+2:0.00552, y15+3:0.00317, y19+3:0.00221, y24+4:0.00425, y25+4:0.00354];[b2+1:0.00041, b3+1:0.00032, b7+1:0.00280, b12+2:0.00055, b15+3:0.00023, b18+3:0.00553, b19+3:0.00148, b21+3:0.00140, b22+3:-0.00103, b23+3:0.00108]	[y1+1:0.49, y2+1:1.32, y3+1:1.86, y4+1:2.25, y5+1:3.36, y6+1:1.52, y7+1:1.89, y8+1:0.23, y9+2:2.09, y10+1:1.39, y12+2:4.52, y15+3:2.13, y19+3:1.17, y24+4:1.74, y25+4:1.41];[b2+1:2.21, b3+1:1.25, b7+1:4.01, b12+2:0.46, b15+3:0.16, b18+3:3.07, b19+3:0.78, b21+3:0.67, b22+3:-0.48, b23+3:0.49]	[y1+1:19949, y2+1:99895, y3+1:557371, y4+1:32812, y5+1:124819, y6+1:196254, y7+1:115001, y8+1:103111, y9+2:178252, y10+1:39408, y12+2:107955, y15+3:123723, y19+3:50452, y24+4:71082, y25+4:544412];[b2+1:255526, b3+1:51681, b7+1:19796, b12+2:61188, b15+3:29415, b18+3:29455, b19+3:49248, b21+3:84953, b22+3:66792, b23+3:61966]	25	-1			235	0
2601_Glyco_03-calib	46021	102.351	200	1.48077e+07	45999	3	967.14	2898.4	25.12	20.12	0	DTSPRHLSNVSSTGSIDMVDSPQLATLA	DTSPRHLSNVSSTGSIDMVDSPQLATLA	DTSPRHLSNVSSTGSIDMVDSPQLATLA	1	58				0	2	2898.4	-0.00359	-1.24	P10636-8	Isoform Tau-F of Microtubule-associated protein tau	primary:MAPT	Homo sapiens			N	N	full	[402 to 429]	G	D		T	[y2+1, y3+1, y4+1, y7+1, y12+1];[b6+1, b7+1, b9+1, b10+1, b11+1, b12+1, b13+1, b14+2, b15+1, b16+1, b17+1, b18+2, b19+2, b20+2, b21+2, b23+2, b24+2, b25+3, b26+2, b27+3]	[y2+1:203.13898, y3+1:304.18702, y4+1:375.22427, y7+1:713.41923, y12+1:1260.60949];[b6+1:694.32703, b7+1:807.41236, b9+1:1008.48443, b10+1:1107.55306, b11+1:1194.58578, b12+1:1281.61453, b13+1:1382.65771, b14+2:720.34755, b15+1:1526.71855, b16+1:1639.80219, b17+1:1754.82948, b18+2:943.43929, b19+2:992.97302, b20+2:1050.48702, b21+2:1094.00199, b23+2:1206.55820, b24+2:1263.10029, b25+3:866.08186, …	[y2+1:-0.00004, y3+1:0.00032, y4+1:0.00046, y7+1:0.00001, y12+1:-0.00454];[b6+1:0.00032, b7+1:0.00158, b9+1:-0.00131, b10+1:-0.00109, b11+1:-0.00039, b12+1:-0.00367, b13+1:-0.00817, b14+2:0.00048, b15+1:-0.00083, b16+1:-0.00125, b17+1:-0.00090, b18+2:0.00043, b19+2:-0.00052, b20+2:0.00054, b21+2:-0.00154, b23+2:-0.00047, b24+2:-0.00035, b25+3:0.00026, b26+2:-0.00100, b27+3:-0.00042]	[y2+1:-0.21, y3+1:1.06, y4+1:1.23, y7+1:0.02, y12+1:-3.61];[b6+1:0.46, b7+1:1.96, b9+1:-1.30, b10+1:-0.99, b11+1:-0.33, b12+1:-2.87, b13+1:-5.92, b14+2:0.34, b15+1:-0.54, b16+1:-0.76, b17+1:-0.51, b18+2:0.23, b19+2:-0.26, b20+2:0.26, b21+2:-0.71, b23+2:-0.19, b24+2:-0.14, b25+3:0.10, b26+2:-0.37, b27+3:-0.15]	[y2+1:109490, y3+1:56407, y4+1:18794, y7+1:15926, y12+1:13477];[b6+1:14419, b7+1:36360, b9+1:20630, b10+1:59669, b11+1:30478, b12+1:18393, b13+1:14437, b14+2:31485, b15+1:16031, b16+1:46326, b17+1:31584, b18+2:93830, b19+2:74571, b20+2:94807, b21+2:175606, b23+2:300320, b24+2:105974, b25+3:74610, b26+2:166540, b27+3:154588]	25	-1			247	0
2601_Glyco_03-calib	37777	88.0475	171	4.06581e+06	37753	5	881.024	4400.08	25.117	20.117	0	QAAAQPHTEIPEGTTAEEAGIGDTPSLEDEAAGHVTQARMVSK	QAAAQPHTEIPEGTTAEEAGIGDTPSLEDEAAGHVTQARMVSK	QAAAQPHTEIPEGTTAEEAGIGDTPSLEDEAAGHVTQARMVSK	1	44				0	2	4400.08	-0.00046	-0.1	P10636-8	Isoform Tau-F of Microtubule-associated protein tau	primary:MAPT	Homo sapiens			N	N	full	[88 to 130]	K	S		T	[b2+1, b10+1, b14+2, b16+2, b18+2, b19+3, b20+2, b21+3, b22+3, b24+3];[y8+1, y9+1, y11+1, y13+1, y14+1, y15+2, y16+2, y17+2, y19+2, y20+2, y21+2, y22+2, y23+2, y24+2, y25+2]	[b2+1:200.10334, b10+1:1047.51921, b14+2:716.34707, b16+2:802.38981, b18+2:931.43161, b19+3:644.96990, b20+2:995.46047, b21+3:701.67090, b22+3:720.67770, b24+3:792.70193];[y8+1:920.49812, y9+1:1019.56228, y11+1:1213.64586, y13+1:1355.71804, y14+1:1484.76177, y15+2:800.39918, y16+2:864.91877, y17+2:921.46292, y19+2:1013.50361, y20+2:1064.02780, y21+2:1121.54034, y22+2:1150.05174, y23+2:1206.59313,…	[b2+1:0.00037, b10+1:-0.00258, b14+2:0.00057, b16+2:0.00126, b18+2:-0.00032, b19+3:0.00176, b20+2:-0.00118, b21+3:-0.00077, b22+3:-0.00183, b24+3:-0.00374];[y8+1:-0.00010, y9+1:-0.00435, y11+1:-0.00114, y13+1:-0.00319, y14+1:-0.00206, y15+2:0.00032, y16+2:-0.00310, y17+2:0.00114, y19+2:-0.00228, y20+2:-0.00157, y21+2:-0.00343, y22+2:-0.00210, y23+2:-0.00339, y24+2:-0.00148, y25+2:-0.00681]	[b2+1:1.85, b10+1:-2.46, b14+2:0.40, b16+2:0.79, b18+2:-0.17, b19+3:0.91, b20+2:-0.59, b21+3:-0.36, b22+3:-0.85, b24+3:-1.58];[y8+1:-0.10, y9+1:-4.27, y11+1:-0.94, y13+1:-2.35, y14+1:-1.39, y15+2:0.20, y16+2:-1.79, y17+2:0.62, y19+2:-1.13, y20+2:-0.74, y21+2:-1.53, y22+2:-0.92, y23+2:-1.41, y24+2:-0.60, y25+2:-2.68]	[b2+1:5186, b10+1:21198, b14+2:8883, b16+2:11370, b18+2:9290, b19+3:11830, b20+2:34103, b21+3:17295, b22+3:5927, b24+3:12166];[y8+1:9195, y9+1:7426, y11+1:5257, y13+1:5031, y14+1:14299, y15+2:15378, y16+2:12734, y17+2:6610, y19+2:83113, y20+2:21579, y21+2:27678, y22+2:83114, y23+2:8576, y24+2:26013, y25+2:11829]	25	-1			250	0
2601_Glyco_03-calib	41444	94.6178	160	6.26371e+08	41421	5	881.025	4400.09	25.106	20.106	0	QAAAQPHTEIPEGTTAEEAGIGDTPSLEDEAAGHVTQARMVSK	QAAAQPHTEIPEGTTAEEAGIGDTPSLEDEAAGHVTQARMVSK	QAAAQPHTEIPEGTTAEEAGIGDTPSLEDEAAGHVTQARMVSK	1	44				0	2	4400.08	0.0049	1.11	P10636-8	Isoform Tau-F of Microtubule-associated protein tau	primary:MAPT	Homo sapiens			N	N	full	[88 to 130]	K	S		T	[b2+1, b10+1, b14+2, b15+2, b16+2, b17+2, b18+2, b19+3, b20+3, b21+3, b24+3];[y8+1, y9+1, y11+1, y12+1, y13+1, y14+1, y16+2, y19+3, y20+2, y21+2, y22+2, y23+3, y24+3, y25+3]	[b2+1:200.10281, b10+1:1047.52079, b14+2:716.34771, b15+2:766.87109, b16+2:802.39001, b17+2:866.91171, b18+2:931.43270, b19+3:644.96989, b20+3:663.97713, b21+3:701.67205, b24+3:792.70453];[y8+1:920.49735, y9+1:1019.56487, y11+1:1213.64567, y12+1:1284.68446, y13+1:1355.72089, y14+1:1484.76481, y16+2:864.92161, y19+3:676.00598, y20+2:1064.02897, y21+2:1121.54227, y22+2:1150.05303, y23+3:804.73242, …	[b2+1:-0.00015, b10+1:-0.00100, b14+2:0.00186, b15+2:0.00094, b16+2:0.00167, b17+2:0.00248, b18+2:0.00185, b19+3:0.00175, b20+3:0.00201, b21+3:0.00268, b24+3:0.00404];[y8+1:-0.00086, y9+1:-0.00176, y11+1:-0.00133, y12+1:0.00034, y13+1:-0.00034, y14+1:0.00099, y16+2:0.00258, y19+3:0.00116, y20+2:0.00077, y21+2:0.00043, y22+2:0.00047, y23+3:0.00035, y24+3:0.00163, y25+3:0.00071]	[b2+1:-0.77, b10+1:-0.95, b14+2:1.30, b15+2:0.61, b16+2:1.04, b17+2:1.43, b18+2:1.00, b19+3:0.91, b20+3:1.01, b21+3:1.28, b24+3:1.70];[y8+1:-0.94, y9+1:-1.73, y11+1:-1.10, y12+1:0.26, y13+1:-0.25, y14+1:0.66, y16+2:1.50, y19+3:0.57, y20+2:0.36, y21+2:0.19, y22+2:0.21, y23+3:0.14, y24+3:0.66, y25+3:0.28]	[b2+1:907294, b10+1:3042285, b14+2:1144863, b15+2:1237158, b16+2:1486943, b17+2:1966791, b18+2:1699523, b19+3:1812417, b20+3:1921856, b21+3:2450778, b24+3:1149945];[y8+1:1674894, y9+1:814042, y11+1:1236054, y12+1:867827, y13+1:782927, y14+1:897013, y16+2:876396, y19+3:2237396, y20+2:4709026, y21+2:6031946, y22+2:23252968, y23+3:1344694, y24+3:1776416, y25+3:845065]	25	-1			255	0
2601_Glyco_03-calib	41720	95.0688	154	1.60692e+07	41696	5	881.024	4400.09	25.095	20.095	0	QAAAQPHTEIPEGTTAEEAGIGDTPSLEDEAAGHVTQARMVSK	QAAAQPHTEIPEGTTAEEAGIGDTPSLEDEAAGHVTQARMVSK	QAAAQPHTEIPEGTTAEEAGIGDTPSLEDEAAGHVTQARMVSK	1	44				0	2	4400.08	0.0028	0.64	P10636-8	Isoform Tau-F of Microtubule-associated protein tau	primary:MAPT	Homo sapiens			N	N	full	[88 to 130]	K	S		T	[b2+1, b9+1, b10+2, b14+2, b15+2, b16+2, b17+2, b18+3, b19+3, b20+3, b21+3, b24+3];[y8+1, y9+1, y10+1, y11+1, y12+1, y14+1, y19+3, y20+2, y21+2, y22+2, y23+3, y24+3, y26+2]	[b2+1:200.10314, b9+1:934.44244, b10+2:524.26423, b14+2:716.34755, b15+2:766.87149, b16+2:802.38836, b17+2:866.91137, b18+3:621.29072, b19+3:644.96934, b20+3:663.97656, b21+3:701.67187, b24+3:792.70339];[y8+1:920.49717, y9+1:1019.56586, y10+1:1156.62168, y11+1:1213.64542, y12+1:1284.68414, y14+1:1484.76575, y19+3:676.00588, y20+2:1064.02834, y21+2:1121.54193, y22+2:1150.05294, y23+3:804.73233, y2…	[b2+1:0.00017, b9+1:0.00472, b10+2:-0.00060, b14+2:0.00154, b15+2:0.00173, b16+2:-0.00163, b17+2:0.00179, b18+3:0.00135, b19+3:0.00010, b20+3:0.00030, b21+3:0.00216, b24+3:0.00062];[y8+1:-0.00105, y9+1:-0.00076, y10+1:-0.00386, y11+1:-0.00158, y12+1:0.00002, y14+1:0.00193, y19+3:0.00088, y20+2:-0.00050, y21+2:-0.00025, y22+2:0.00031, y23+3:0.00008, y24+3:0.00167, y26+2:-0.00321]	[b2+1:0.87, b9+1:5.06, b10+2:-0.57, b14+2:1.07, b15+2:1.13, b16+2:-1.02, b17+2:1.03, b18+3:0.72, b19+3:0.05, b20+3:0.15, b21+3:1.03, b24+3:0.26];[y8+1:-1.14, y9+1:-0.75, y10+1:-3.34, y11+1:-1.31, y12+1:0.02, y14+1:1.30, y19+3:0.43, y20+2:-0.23, y21+2:-0.11, y22+2:0.14, y23+3:0.03, y24+3:0.68, y26+2:-1.20]	[b2+1:21503, b9+1:18981, b10+2:34013, b14+2:29842, b15+2:27720, b16+2:33758, b17+2:50709, b18+3:32370, b19+3:37621, b20+3:44112, b21+3:43074, b24+3:26277];[y8+1:45021, y9+1:24017, y10+1:20462, y11+1:31345, y12+1:22333, y14+1:25669, y19+3:59064, y20+2:100748, y21+2:142581, y22+2:533575, y23+3:34801, y24+3:57548, y26+2:23193]	25	-1			257	0
2601_Glyco_03-calib	39908	91.9216	200	3.66261e+06	39899	3	652.325	1953.95	24.287	19.287	0	STPTAEDVTAPLVDEGAPGK	STPTAEDVTAPLVDEGAPGK	STPTAEDVTAPLVDEGAPGK	1	71				0	2	1953.95	0.0013	0.66	P10636-8	Isoform Tau-F of Microtubule-associated protein tau	primary:MAPT	Homo sapiens			N	N	full	[68 to 87]	K	Q		T	[y1+1, y2+1, y3+1, y4+1, y5+1, y6+1, y7+1, y8+1, y9+1, y10+1, y11+2, y12+2, y18+2];[b2+1, b4+1, b5+1, b6+1, b7+1, b8+1, b9+1, b10+1, b12+1, b13+2, b17+2]	[y1+1:147.11255, y2+1:204.13395, y3+1:301.18704, y4+1:372.22399, y5+1:429.24541, y6+1:558.28821, y7+1:673.31470, y8+1:772.38328, y9+1:885.46256, y10+1:982.52020, y11+2:527.28242, y12+2:577.80632, y18+2:883.94385];[b2+1:189.08669, b4+1:387.18834, b5+1:458.22554, b6+1:587.26723, b7+1:702.29428, b8+1:801.36219, b9+1:902.40848, b10+1:973.44674, b12+1:1183.58028, b13+2:641.83011, b17+2:827.89295]	[y1+1:-0.00025, y2+1:-0.00032, y3+1:0.00001, y4+1:-0.00016, y5+1:-0.00020, y6+1:0.00001, y7+1:-0.00045, y8+1:-0.00028, y9+1:-0.00506, y10+1:-0.00019, y11+2:0.00006, y12+2:0.00018, y18+2:-0.00026];[b2+1:-0.00030, b4+1:0.00091, b5+1:0.00100, b6+1:0.00010, b7+1:0.00021, b8+1:-0.00030, b9+1:-0.00169, b10+1:-0.00054, b12+1:-0.00383, b13+2:0.00043, b17+2:-0.00202]	[y1+1:-1.71, y2+1:-1.55, y3+1:0.02, y4+1:-0.42, y5+1:-0.47, y6+1:0.01, y7+1:-0.67, y8+1:-0.36, y9+1:-5.72, y10+1:-0.19, y11+2:0.06, y12+2:0.16, y18+2:-0.15];[b2+1:-1.58, b4+1:2.37, b5+1:2.19, b6+1:0.17, b7+1:0.30, b8+1:-0.37, b9+1:-1.87, b10+1:-0.55, b12+1:-3.24, b13+2:0.34, b17+2:-1.22]	[y1+1:7135, y2+1:15508, y3+1:175940, y4+1:19282, y5+1:30115, y6+1:32869, y7+1:102114, y8+1:95797, y9+1:45846, y10+1:212636, y11+2:27229, y12+2:6394, y18+2:78569];[b2+1:55545, b4+1:9156, b5+1:4625, b6+1:11689, b7+1:8866, b8+1:17377, b9+1:17466, b10+1:47182, b12+1:6237, b13+2:12368, b17+2:12906]	24	-1			265	0
2601_Glyco_03-calib	39361	90.9598	200	6.92875e+07	39339	3	652.325	1953.95	24.262	19.262	0	STPTAEDVTAPLVDEGAPGK	STPTAEDVTAPLVDEGAPGK	STPTAEDVTAPLVDEGAPGK	1	71				0	2	1953.95	-0.00142	-0.73	P10636-8	Isoform Tau-F of Microtubule-associated protein tau	primary:MAPT	Homo sapiens			N	N	full	[68 to 87]	K	Q		T	[y1+1, y2+1, y3+1, y4+1, y5+1, y6+1, y7+1, y8+1, y9+1, y10+2, y11+2, y12+1, y18+3];[b2+1, b5+1, b6+1, b7+1, b8+1, b9+2, b10+1, b12+1, b13+2, b16+2, b17+2]	[y1+1:147.11285, y2+1:204.13449, y3+1:301.18753, y4+1:372.22507, y5+1:429.24633, y6+1:558.28899, y7+1:673.31577, y8+1:772.38385, y9+1:885.46203, y10+2:491.76416, y11+2:527.28295, y12+1:1154.60440, y18+3:589.63279];[b2+1:189.08738, b5+1:458.22542, b6+1:587.26847, b7+1:702.29470, b8+1:801.36329, b9+2:451.70925, b10+1:973.44725, b12+1:1183.58305, b13+2:641.83111, b16+2:792.37640, b17+2:827.89491]	[y1+1:0.00004, y2+1:0.00023, y3+1:0.00050, y4+1:0.00093, y5+1:0.00072, y6+1:0.00078, y7+1:0.00063, y8+1:0.00030, y9+1:-0.00560, y10+2:0.00066, y11+2:0.00113, y12+1:-0.00078, y18+3:0.00313];[b2+1:0.00040, b5+1:0.00088, b6+1:0.00134, b7+1:0.00062, b8+1:0.00080, b9+2:0.00106, b10+1:-0.00003, b12+1:-0.00106, b13+2:0.00241, b16+2:0.00200, b17+2:0.00190]	[y1+1:0.29, y2+1:1.11, y3+1:1.66, y4+1:2.50, y5+1:1.69, y6+1:1.41, y7+1:0.93, y8+1:0.38, y9+1:-6.33, y10+2:0.67, y11+2:1.08, y12+1:-0.67, y18+3:1.77];[b2+1:2.13, b5+1:1.93, b6+1:2.29, b7+1:0.89, b8+1:1.00, b9+2:1.18, b10+1:-0.03, b12+1:-0.90, b13+2:1.88, b16+2:1.26, b17+2:1.15]	[y1+1:157779, y2+1:307218, y3+1:3281521, y4+1:354640, y5+1:643752, y6+1:574558, y7+1:1844460, y8+1:1712004, y9+1:795028, y10+2:4146117, y11+2:519567, y12+1:262326, y18+3:399568];[b2+1:1128427, b5+1:89320, b6+1:212819, b7+1:169787, b8+1:270225, b9+2:120789, b10+1:633536, b12+1:107319, b13+2:183354, b16+2:92435, b17+2:153999]	24	-1			271	0
2601_Glyco_03-calib	39738	91.5899	200	2.29351e+07	39717	3	652.326	1953.95	24.257	19.257	0	STPTAEDVTAPLVDEGAPGK	STPTAEDVTAPLVDEGAPGK	STPTAEDVTAPLVDEGAPGK	1	71				0	2	1953.95	0.00187	0.96	P10636-8	Isoform Tau-F of Microtubule-associated protein tau	primary:MAPT	Homo sapiens			N	N	full	[68 to 87]	K	Q		T	[y1+1, y2+1, y3+1, y4+1, y5+1, y6+1, y7+1, y8+1, y9+1, y10+1, y11+2, y12+1, y18+3];[b2+1, b5+1, b6+1, b7+1, b8+1, b9+2, b10+1, b12+1, b13+2, b16+2, b17+2]	[y1+1:147.11267, y2+1:204.13420, y3+1:301.18715, y4+1:372.22439, y5+1:429.24584, y6+1:558.28827, y7+1:673.31512, y8+1:772.38282, y9+1:885.46206, y10+1:982.52004, y11+2:527.28251, y12+1:1154.60357, y18+3:589.63216];[b2+1:189.08712, b5+1:458.22516, b6+1:587.26751, b7+1:702.29382, b8+1:801.36206, b9+2:451.70911, b10+1:973.44719, b12+1:1183.58392, b13+2:641.83008, b16+2:792.37521, b17+2:827.89393]	[y1+1:-0.00013, y2+1:-0.00007, y3+1:0.00012, y4+1:0.00024, y5+1:0.00024, y6+1:0.00007, y7+1:-0.00002, y8+1:-0.00074, y9+1:-0.00557, y10+1:-0.00034, y11+2:0.00025, y12+1:-0.00161, y18+3:0.00124];[b2+1:0.00014, b5+1:0.00062, b6+1:0.00037, b7+1:-0.00025, b8+1:-0.00043, b9+2:0.00078, b10+1:-0.00009, b12+1:-0.00019, b13+2:0.00036, b16+2:-0.00039, b17+2:-0.00006]	[y1+1:-0.89, y2+1:-0.34, y3+1:0.39, y4+1:0.65, y5+1:0.55, y6+1:0.12, y7+1:-0.04, y8+1:-0.96, y9+1:-6.29, y10+1:-0.35, y11+2:0.24, y12+1:-1.39, y18+3:0.70];[b2+1:0.75, b5+1:1.35, b6+1:0.64, b7+1:-0.36, b8+1:-0.54, b9+2:0.87, b10+1:-0.09, b12+1:-0.16, b13+2:0.28, b16+2:-0.24, b17+2:-0.03]	[y1+1:49760, y2+1:106108, y3+1:1104690, y4+1:113872, y5+1:206223, y6+1:197339, y7+1:586032, y8+1:577378, y9+1:252387, y10+1:1203612, y11+2:161993, y12+1:97740, y18+3:147426];[b2+1:360774, b5+1:27325, b6+1:66217, b7+1:58366, b8+1:93021, b9+2:41250, b10+1:227364, b12+1:44336, b13+2:56754, b16+2:36934, b17+2:67510]	24	-1			272	0
2601_Glyco_03-calib	39926	91.9549	200	2.7719e+06	39907	3	652.325	1953.95	24.256	19.256	0	STPTAEDVTAPLVDEGAPGK	STPTAEDVTAPLVDEGAPGK	STPTAEDVTAPLVDEGAPGK	1	71				0	2	1953.95	0.00092	0.47	P10636-8	Isoform Tau-F of Microtubule-associated protein tau	primary:MAPT	Homo sapiens			N	N	full	[68 to 87]	K	Q		T	[y1+1, y2+1, y3+1, y4+1, y5+1, y6+1, y7+1, y8+1, y9+1, y10+1, y11+1, y12+1, y18+2];[b2+1, b5+1, b6+1, b7+1, b8+1, b9+1, b10+1, b11+1, b12+1, b13+2, b17+2]	[y1+1:147.11267, y2+1:204.13402, y3+1:301.18695, y4+1:372.22396, y5+1:429.24555, y6+1:558.28891, y7+1:673.31497, y8+1:772.38285, y9+1:885.46285, y10+1:982.51975, y11+1:1053.55629, y12+1:1154.60443, y18+2:883.94348];[b2+1:189.08690, b5+1:458.22296, b6+1:587.26483, b7+1:702.29415, b8+1:801.36174, b9+1:902.40927, b10+1:973.44528, b11+1:1070.50126, b12+1:1183.58585, b13+2:641.83004, b17+2:827.89304]	[y1+1:-0.00013, y2+1:-0.00025, y3+1:-0.00008, y4+1:-0.00019, y5+1:-0.00006, y6+1:0.00071, y7+1:-0.00017, y8+1:-0.00071, y9+1:-0.00477, y10+1:-0.00064, y11+1:-0.00121, y12+1:-0.00075, y18+2:-0.00100];[b2+1:-0.00008, b5+1:-0.00158, b6+1:-0.00231, b7+1:0.00008, b8+1:-0.00075, b9+1:-0.00090, b10+1:-0.00201, b11+1:0.00121, b12+1:0.00174, b13+2:0.00027, b17+2:-0.00184]	[y1+1:-0.92, y2+1:-1.24, y3+1:-0.27, y4+1:-0.50, y5+1:-0.13, y6+1:1.27, y7+1:-0.25, y8+1:-0.93, y9+1:-5.39, y10+1:-0.65, y11+1:-1.15, y12+1:-0.65, y18+2:-0.57];[b2+1:-0.44, b5+1:-3.46, b6+1:-3.94, b7+1:0.11, b8+1:-0.94, b9+1:-0.99, b10+1:-2.06, b11+1:1.13, b12+1:1.47, b13+2:0.21, b17+2:-1.11]	[y1+1:4914, y2+1:10918, y3+1:125905, y4+1:12573, y5+1:25538, y6+1:21435, y7+1:70558, y8+1:61902, y9+1:32151, y10+1:132861, y11+1:15078, y12+1:15420, y18+2:37675];[b2+1:49795, b5+1:3403, b6+1:7702, b7+1:4957, b8+1:9732, b9+1:12432, b10+1:32289, b11+1:3506, b12+1:4048, b13+2:4385, b17+2:10475]	24	-1			273	0
2601_Glyco_03-calib	39302	90.8604	106	6.89194e+06	39285	2	977.982	1953.95	24.25	19.25	0	STPTAEDVTAPLVDEGAPGK	STPTAEDVTAPLVDEGAPGK	STPTAEDVTAPLVDEGAPGK	1	71				0	2	1953.95	-0.00454	-2.32	P10636-8	Isoform Tau-F of Microtubule-associated protein tau	primary:MAPT	Homo sapiens			N	N	full	[68 to 87]	K	Q		T	[y2+1, y3+1, y4+1, y5+1, y6+1, y7+1, y8+1, y10+1, y11+1, y12+1, y13+1, y14+1, y15+1, y16+1, y18+2];[b4+1, b5+1, b6+1, b7+1, b8+1, b9+1, b10+1, b13+1, b17+1]	[y2+1:204.13387, y3+1:301.18704, y4+1:372.22416, y5+1:429.24564, y6+1:558.28850, y7+1:673.31438, y8+1:772.38343, y10+1:982.51953, y11+1:1053.55664, y12+1:1154.60458, y13+1:1253.67266, y14+1:1368.69916, y15+1:1497.74293, y16+1:1568.77993, y18+2:883.94341];[b4+1:387.18720, b5+1:458.22469, b6+1:587.26694, b7+1:702.29390, b8+1:801.36283, b9+1:902.40980, b10+1:973.44680, b13+1:1282.65049, b17+1:1654.7…	[y2+1:-0.00040, y3+1:0.00001, y4+1:0.00002, y5+1:0.00003, y6+1:0.00030, y7+1:-0.00076, y8+1:-0.00013, y10+1:-0.00086, y11+1:-0.00086, y12+1:-0.00060, y13+1:-0.00093, y14+1:-0.00138, y15+1:-0.00020, y16+1:-0.00032, y18+2:-0.00113];[b4+1:-0.00023, b5+1:0.00015, b6+1:-0.00020, b7+1:-0.00017, b8+1:0.00034, b9+1:-0.00037, b10+1:-0.00048, b13+1:-0.00203, b17+1:-0.00122]	[y2+1:-1.97, y3+1:0.03, y4+1:0.05, y5+1:0.07, y6+1:0.53, y7+1:-1.13, y8+1:-0.17, y10+1:-0.88, y11+1:-0.82, y12+1:-0.52, y13+1:-0.74, y14+1:-1.01, y15+1:-0.14, y16+1:-0.20, y18+2:-0.64];[b4+1:-0.59, b5+1:0.33, b6+1:-0.34, b7+1:-0.25, b8+1:0.42, b9+1:-0.41, b10+1:-0.50, b13+1:-1.59, b17+1:-0.74]	[y2+1:13941, y3+1:199311, y4+1:13286, y5+1:36903, y6+1:32257, y7+1:69769, y8+1:20773, y10+1:345018, y11+1:132313, y12+1:212453, y13+1:42866, y14+1:77305, y15+1:54316, y16+1:27808, y18+2:207852];[b4+1:14332, b5+1:19144, b6+1:16646, b7+1:17877, b8+1:43673, b9+1:29208, b10+1:55136, b13+1:13577, b17+1:28014]	24	-1			274	0
2601_Glyco_03-calib	30114	74.3285	154	2.6436e+08	30094	3	944.781	2831.32	24.182	19.182	0	DEGAPGKQAAAQPHTEIPEGTTAEEAGIG	DEGAPGKQAAAQPHTEIPEGTTAEEAGIG	DEGAPGKQAAAQPHTEIPEGTTAEEAGIG	1	37				0	1	2831.32	-0.00018	-0.06	P10636-8	Isoform Tau-F of Microtubule-associated protein tau	primary:MAPT	Homo sapiens			N	N	full	[81 to 109]	V	D		T	[b2+1, b3+1, b4+1, b11+1, b12+1, b16+2, b17+1, b19+2, b20+2, b21+2, b22+2, b23+2, b24+2, b25+3, b26+3, b27+3, b28+3];[y2+1, y3+1, y4+1, y5+1, y6+1, y12+1, y25+2]	[b2+1:245.07633, b3+1:302.09788, b4+1:373.13517, b11+1:996.47339, b12+1:1124.53296, b16+2:794.87093, b17+1:1701.81804, b19+2:964.46111, b20+2:992.97205, b21+2:1043.49590, b22+2:1094.01906, b23+2:1129.53775, b24+2:1194.05899, b25+3:839.38969, b26+3:863.06892, b27+3:882.07572, b28+3:919.77017];[y2+1:189.12286, y3+1:246.14448, y4+1:317.18165, y5+1:446.22431, y6+1:575.26615, y12+1:1131.51647, y25+2:1…	[b2+1:-0.00048, b3+1:-0.00040, b4+1:-0.00022, b11+1:-0.00111, b12+1:-0.00012, b16+2:-0.00044, b17+1:-0.00104, b19+2:0.00049, b20+2:0.00092, b21+2:0.00094, b22+2:-0.00042, b23+2:-0.00015, b24+2:-0.00026, b25+3:0.00096, b26+3:0.00154, b27+3:0.00047, b28+3:-0.00025];[y2+1:-0.00051, y3+1:-0.00035, y4+1:-0.00030, y5+1:-0.00023, y6+1:-0.00099, y12+1:0.00005, y25+2:-0.00038]	[b2+1:-1.97, b3+1:-1.32, b4+1:-0.60, b11+1:-1.12, b12+1:-0.11, b16+2:-0.28, b17+1:-0.61, b19+2:0.25, b20+2:0.46, b21+2:0.45, b22+2:-0.19, b23+2:-0.07, b24+2:-0.11, b25+3:0.38, b26+3:0.60, b27+3:0.18, b28+3:-0.09];[y2+1:-2.73, y3+1:-1.44, y4+1:-0.95, y5+1:-0.52, y6+1:-1.72, y12+1:0.04, y25+2:-0.16]	[b2+1:450100, b3+1:1192950, b4+1:1009461, b11+1:402328, b12+1:1087081, b16+2:1773131, b17+1:784769, b19+2:1859325, b20+2:792896, b21+2:1599854, b22+2:1592709, b23+2:2485505, b24+2:2138713, b25+3:1669672, b26+3:2706245, b27+3:5840278, b28+3:15667223];[y2+1:862673, y3+1:406541, y4+1:625230, y5+1:336441, y6+1:320452, y12+1:1823712, y25+2:807487]	24	-1			285	0
2601_Glyco_03-calib	17369	49.6169	200	6.42213e+08	17342	5	539.896	2694.45	24.18	19.18	0	GQANATRIPAKTPPAPKTPPSSGEPPK	GQANATRIPAKTPPAPKTPPSSGEPPK	GQANATRIPAKTPPAPKTPPSSGEPPK	1	240				0	2	2694.45	0.00055	0.2	P10636-8	Isoform Tau-F of Microtubule-associated protein tau	primary:MAPT	Homo sapiens			N	N	full	[164 to 190]	K	S		T	[y1+1, y2+1, y3+1, y4+1, y5+1, y6+1, y7+1, y8+1, y9+1, y10+1, y15+3, y19+3, y24+4, y25+4];[b2+1, b3+1, b7+1, b11+1, b12+2, b15+3, b18+3, b21+4, b22+3, b23+3]	[y1+1:147.11274, y2+1:244.16551, y3+1:341.21846, y4+1:470.26157, y5+1:527.28333, y6+1:614.31445, y7+1:701.34600, y8+1:798.39774, y9+1:895.45102, y10+1:996.49743, y15+3:496.26846, y19+3:628.67838, y24+4:610.58953, y25+4:628.34844];[b2+1:186.08748, b3+1:257.12444, b7+1:699.35360, b11+1:1108.62043, b12+2:605.33876, b15+3:492.27588, b18+3:601.00742, b21+4:521.29209, b22+3:723.72991, b23+3:742.73774]	[y1+1:-0.00007, y2+1:-0.00006, y3+1:0.00013, y4+1:0.00065, y5+1:0.00094, y6+1:0.00003, y7+1:-0.00045, y8+1:-0.00147, y9+1:-0.00095, y10+1:-0.00222, y15+3:0.00081, y19+3:-0.00196, y24+4:0.00087, y25+4:-0.00063];[b2+1:0.00016, b3+1:0.00001, b7+1:0.00033, b11+1:-0.00174, b12+2:0.00040, b15+3:0.00059, b18+3:-0.00020, b21+4:0.00107, b22+3:-0.00231, b23+3:-0.00026]	[y1+1:-0.47, y2+1:-0.25, y3+1:0.39, y4+1:1.37, y5+1:1.78, y6+1:0.05, y7+1:-0.64, y8+1:-1.84, y9+1:-1.06, y10+1:-2.23, y15+3:0.54, y19+3:-1.04, y24+4:0.36, y25+4:-0.25];[b2+1:0.89, b3+1:0.05, b7+1:0.48, b11+1:-1.57, b12+2:0.33, b15+3:0.40, b18+3:-0.11, b21+4:0.52, b22+3:-1.06, b23+3:-0.12]	[y1+1:1101408, y2+1:5943638, y3+1:25010926, y4+1:1100999, y5+1:4518532, y6+1:7307198, y7+1:4499551, y8+1:4746129, y9+1:6208053, y10+1:1594517, y15+3:4232517, y19+3:1841377, y24+4:2604422, y25+4:19663072];[b2+1:11407774, b3+1:2113878, b7+1:929634, b11+1:745563, b12+2:2144008, b15+3:773376, b18+3:1030521, b21+4:1554731, b22+3:2109544, b23+3:2452180]	24	-1			286	0
2601_Glyco_03-calib	16736	48.3755	200	1.09437e+08	16724	5	539.896	2694.45	24.18	19.18	0	GQANATRIPAKTPPAPKTPPSSGEPPK	GQANATRIPAKTPPAPKTPPSSGEPPK	GQANATRIPAKTPPAPKTPPSSGEPPK	1	240				0	2	2694.45	0.00031	0.12	P10636-8	Isoform Tau-F of Microtubule-associated protein tau	primary:MAPT	Homo sapiens			N	N	full	[164 to 190]	K	S		T	[y1+1, y2+1, y3+1, y4+1, y5+1, y6+1, y7+1, y8+1, y9+2, y10+1, y12+2, y15+3, y19+3, y24+4, y25+4];[b2+1, b3+1, b7+1, b12+2, b18+3, b19+3, b21+4, b22+3, b23+3]	[y1+1:147.11271, y2+1:244.16573, y3+1:341.21875, y4+1:470.26113, y5+1:527.28383, y6+1:614.31508, y7+1:701.34661, y8+1:798.39908, y9+2:448.23002, y10+1:996.49656, y12+2:611.32979, y15+3:496.26879, y19+3:628.67876, y24+4:610.58983, y25+4:628.34896];[b2+1:186.08769, b3+1:257.12462, b7+1:699.35366, b12+2:605.33903, b18+3:601.00848, b19+3:633.35934, b21+4:521.29278, b22+3:723.73057, b23+3:742.73846]	[y1+1:-0.00009, y2+1:0.00016, y3+1:0.00042, y4+1:0.00021, y5+1:0.00144, y6+1:0.00066, y7+1:0.00016, y8+1:-0.00012, y9+2:0.00080, y10+1:-0.00309, y12+2:0.00492, y15+3:0.00179, y19+3:-0.00081, y24+4:0.00207, y25+4:0.00145];[b2+1:0.00038, b3+1:0.00019, b7+1:0.00039, b12+2:0.00094, b18+3:0.00299, b19+3:0.00281, b21+4:0.00386, b22+3:-0.00032, b23+3:0.00189]	[y1+1:-0.63, y2+1:0.67, y3+1:1.24, y4+1:0.45, y5+1:2.74, y6+1:1.08, y7+1:0.23, y8+1:-0.16, y9+2:0.89, y10+1:-3.10, y12+2:4.03, y15+3:1.20, y19+3:-0.43, y24+4:0.85, y25+4:0.58];[b2+1:2.03, b3+1:0.74, b7+1:0.56, b12+2:0.77, b18+3:1.66, b19+3:1.48, b21+4:1.85, b22+3:-0.15, b23+3:0.85]	[y1+1:147362, y2+1:873839, y3+1:3858766, y4+1:178580, y5+1:803043, y6+1:1178971, y7+1:715977, y8+1:742632, y9+2:1204853, y10+1:256183, y12+2:607646, y15+3:780946, y19+3:308291, y24+4:545966, y25+4:3493281];[b2+1:1790130, b3+1:336287, b7+1:129253, b12+2:350417, b18+3:171368, b19+3:201890, b21+4:269824, b22+3:376282, b23+3:341248]	24	-1			287	0
2601_Glyco_03-calib	17343	49.574	200	8.22839e+08	17330	5	539.896	2694.45	24.178	19.178	0	GQANATRIPAKTPPAPKTPPSSGEPPK	GQANATRIPAKTPPAPKTPPSSGEPPK	GQANATRIPAKTPPAPKTPPSSGEPPK	1	240				0	2	2694.45	0.00041	0.15	P10636-8	Isoform Tau-F of Microtubule-associated protein tau	primary:MAPT	Homo sapiens			N	N	full	[164 to 190]	K	S		T	[y1+1, y2+1, y3+1, y4+1, y5+1, y6+1, y7+1, y8+1, y9+2, y10+1, y15+3, y19+3, y24+4, y25+4];[b2+1, b3+1, b7+1, b12+2, b15+3, b18+3, b19+3, b21+3, b22+3, b23+3]	[y1+1:147.11283, y2+1:244.16576, y3+1:341.21877, y4+1:470.26167, y5+1:527.28363, y6+1:614.31492, y7+1:701.34680, y8+1:798.39877, y9+2:448.22985, y10+1:996.49686, y15+3:496.26869, y19+3:628.67876, y24+4:610.59013, y25+4:628.34903];[b2+1:186.08765, b3+1:257.12459, b7+1:699.35546, b12+2:605.33885, b15+3:492.27664, b18+3:601.00834, b19+3:633.35940, b21+3:694.72034, b22+3:723.73007, b23+3:742.73852]	[y1+1:0.00002, y2+1:0.00019, y3+1:0.00044, y4+1:0.00074, y5+1:0.00124, y6+1:0.00050, y7+1:0.00035, y8+1:-0.00044, y9+2:0.00046, y10+1:-0.00279, y15+3:0.00151, y19+3:-0.00081, y24+4:0.00326, y25+4:0.00176];[b2+1:0.00033, b3+1:0.00016, b7+1:0.00220, b12+2:0.00058, b15+3:0.00289, b18+3:0.00259, b19+3:0.00299, b21+3:0.00102, b22+3:-0.00182, b23+3:0.00206]	[y1+1:0.17, y2+1:0.78, y3+1:1.28, y4+1:1.58, y5+1:2.35, y6+1:0.82, y7+1:0.50, y8+1:-0.55, y9+2:0.51, y10+1:-2.80, y15+3:1.01, y19+3:-0.43, y24+4:1.34, y25+4:0.70];[b2+1:1.77, b3+1:0.63, b7+1:3.15, b12+2:0.48, b15+3:1.96, b18+3:1.44, b19+3:1.57, b21+3:0.49, b22+3:-0.84, b23+3:0.93]	[y1+1:954168, y2+1:6691118, y3+1:29923902, y4+1:1121202, y5+1:6064071, y6+1:8976128, y7+1:5175988, y8+1:5500527, y9+2:9226360, y10+1:1936931, y15+3:4946819, y19+3:2674237, y24+4:3248873, y25+4:26355672];[b2+1:13978567, b3+1:2526740, b7+1:1080697, b12+2:2646841, b15+3:1476325, b18+3:1311516, b19+3:1622952, b21+3:3521996, b22+3:2428652, b23+3:2883496]	24	-1			288	0
2601_Glyco_03-calib	41529	94.7536	200	8.42163e+07	41507	3	940.779	2819.31	24.177	19.177	0	QAAAQPHTEIPEGTTAEEAGIGDTPSLE	QAAAQPHTEIPEGTTAEEAGIGDTPSLE	QAAAQPHTEIPEGTTAEEAGIGDTPSLE	1	76				0	1	2819.31	0.00411	1.46	P10636-8	Isoform Tau-F of Microtubule-associated protein tau	primary:MAPT	Homo sapiens			N	N	full	[88 to 115]	K	D		T	[y1+1, y2+1, y3+1, y4+1, y5+1, y7+1, y8+1, y9+1, y10+1, y11+1, y12+1, y14+1, y18+1];[b2+1, b3+1, b4+1, b5+1, b9+1, b10+1, b14+2, b17+2, b18+2, b19+2, b20+2]	[y1+1:148.06005, y2+1:261.14436, y3+1:348.17641, y4+1:445.22912, y5+1:546.27684, y7+1:718.32534, y8+1:831.40710, y9+1:888.42982, y10+1:959.46275, y11+1:1088.50967, y12+1:1217.54974, y14+1:1389.64460, y18+1:1773.79623];[b2+1:200.10257, b3+1:271.13976, b4+1:342.17704, b5+1:470.23531, b9+1:934.43892, b10+1:1047.52091, b14+2:716.34719, b17+2:866.91001, b18+2:931.43127, b19+2:966.95025, b20+2:995.4606…	[y1+1:-0.00039, y2+1:-0.00014, y3+1:-0.00012, y4+1:-0.00017, y5+1:-0.00013, y7+1:-0.00004, y8+1:-0.00234, y9+1:-0.00108, y10+1:-0.00527, y11+1:-0.00094, y12+1:-0.00346, y14+1:0.00660, y18+1:-0.00626];[b2+1:-0.00040, b3+1:-0.00032, b4+1:-0.00016, b5+1:-0.00047, b9+1:0.00120, b10+1:-0.00087, b14+2:0.00082, b17+2:-0.00093, b18+2:-0.00100, b19+2:-0.00015, b20+2:-0.00076]	[y1+1:-2.64, y2+1:-0.52, y3+1:-0.34, y4+1:-0.38, y5+1:-0.24, y7+1:-0.06, y8+1:-2.82, y9+1:-1.22, y10+1:-5.50, y11+1:-0.87, y12+1:-2.85, y14+1:4.75, y18+1:-3.53];[b2+1:-2.00, b3+1:-1.20, b4+1:-0.46, b5+1:-1.00, b9+1:1.29, b10+1:-0.83, b14+2:0.57, b17+2:-0.54, b18+2:-0.54, b19+2:-0.08, b20+2:-0.38]	[y1+1:711292, y2+1:1001520, y3+1:207557, y4+1:4064598, y5+1:493140, y7+1:1266774, y8+1:262938, y9+1:608832, y10+1:350020, y11+1:222330, y12+1:154340, y14+1:127575, y18+1:328659];[b2+1:275395, b3+1:200657, b4+1:190592, b5+1:250132, b9+1:216404, b10+1:920482, b14+2:217618, b17+2:304275, b18+2:773973, b19+2:928652, b20+2:817417]	24	-1			289	0
2601_Glyco_03-calib	41447	94.6255	200	1.81094e+07	41421	6	734.522	4401.09	24.176	19.176	1	QAAAQPHTEIPEGTTAEEAGIGDTPSLEDEAAGHVTQARMVSK	QAAAQPHTEIPEGTTAEEAGIGDTPSLEDEAAGHVTQARMVSK	QAAAQPHTEIPEGTTAEEAGIGDTPSLEDEAAGHVTQARMVSK	1	44				0	2	4400.08	1.00728	228.92	P10636-8	Isoform Tau-F of Microtubule-associated protein tau	primary:MAPT	Homo sapiens			N	N	full	[88 to 130]	K	S		T	[b2+1, b10+1, b14+2, b16+2, b17+2, b18+3, b19+3, b20+2, b21+3, b22+3];[y8+1, y9+1, y15+2, y16+2, y18+2, y19+2, y20+2, y21+3, y22+2, y23+3, y24+3, y25+3, y26+3, y27+3]	[b2+1:200.10266, b10+1:1047.52041, b14+2:716.34670, b16+2:802.38890, b17+2:866.91010, b18+3:621.29034, b19+3:644.96920, b20+2:995.46102, b21+3:701.67120, b22+3:720.67798];[y8+1:920.49631, y9+1:1019.56304, y15+2:800.39852, y16+2:864.91973, y18+2:964.97749, y19+2:1013.50405, y20+2:1064.02746, y21+3:748.02975, y22+2:1150.05190, y23+3:804.73207, y24+3:823.73910, y25+3:847.41782, y26+3:890.43213, y27+…	[b2+1:-0.00031, b10+1:-0.00137, b14+2:-0.00015, b16+2:-0.00055, b17+2:-0.00074, b18+3:0.00020, b19+3:-0.00032, b20+2:-0.00007, b21+3:0.00016, b22+3:-0.00097];[y8+1:-0.00190, y9+1:-0.00359, y15+2:-0.00101, y16+2:-0.00117, y18+2:-0.00175, y19+2:-0.00140, y20+2:-0.00225, y21+3:-0.00214, y22+2:-0.00178, y23+3:-0.00072, y24+3:-0.00109, y25+3:-0.00205, y26+3:-0.00168, y27+3:-0.00250]	[b2+1:-1.53, b10+1:-1.31, b14+2:-0.11, b16+2:-0.34, b17+2:-0.43, b18+3:0.11, b19+3:-0.16, b20+2:-0.04, b21+3:0.07, b22+3:-0.45];[y8+1:-2.07, y9+1:-3.52, y15+2:-0.63, y16+2:-0.68, y18+2:-0.91, y19+2:-0.69, y20+2:-1.06, y21+3:-0.95, y22+2:-0.77, y23+3:-0.30, y24+3:-0.44, y25+3:-0.81, y26+3:-0.63, y27+3:-0.89]	[b2+1:24418, b10+1:93534, b14+2:69917, b16+2:77331, b17+2:68480, b18+3:131831, b19+3:229602, b20+2:147611, b21+3:196853, b22+3:58392];[y8+1:49505, y9+1:24959, y15+2:63686, y16+2:96676, y18+2:74668, y19+2:369362, y20+2:74446, y21+3:97514, y22+2:150456, y23+3:190347, y24+3:582309, y25+3:188508, y26+3:78144, y27+3:55677]	24	-1			290	0
2601_Glyco_03-calib	30339	74.7173	184	1.66068e+07	30325	3	944.782	2831.33	24.175	19.175	0	DEGAPGKQAAAQPHTEIPEGTTAEEAGIG	DEGAPGKQAAAQPHTEIPEGTTAEEAGIG	DEGAPGKQAAAQPHTEIPEGTTAEEAGIG	1	37				0	1	2831.32	0.00423	1.49	P10636-8	Isoform Tau-F of Microtubule-associated protein tau	primary:MAPT	Homo sapiens			N	N	full	[81 to 109]	V	D		T	[b2+1, b3+1, b4+1, b11+1, b12+1, b16+2, b17+2, b19+2, b20+2, b21+2, b22+2, b23+2, b24+3, b25+3, b26+3, b27+3, b28+3];[y2+1, y3+1, y4+1, y5+1, y6+1, y12+1, y25+2]	[b2+1:245.07643, b3+1:302.09795, b4+1:373.13538, b11+1:996.47597, b12+1:1124.53229, b16+2:794.87175, b17+2:851.41359, b19+2:964.46171, b20+2:992.97249, b21+2:1043.49619, b22+2:1094.01992, b23+2:1129.53850, b24+3:796.37583, b25+3:839.39010, b26+3:863.06944, b27+3:882.07654, b28+3:919.77090];[y2+1:189.12296, y3+1:246.14459, y4+1:317.18184, y5+1:446.22488, y6+1:575.26640, y12+1:1131.51766, y25+2:123…	[b2+1:-0.00038, b3+1:-0.00033, b4+1:-0.00001, b11+1:0.00147, b12+1:-0.00079, b16+2:0.00121, b17+2:0.00081, b19+2:0.00170, b20+2:0.00179, b21+2:0.00151, b22+2:0.00130, b23+2:0.00135, b24+3:0.00196, b25+3:0.00218, b26+3:0.00309, b27+3:0.00293, b28+3:0.00194];[y2+1:-0.00040, y3+1:-0.00024, y4+1:-0.00010, y5+1:0.00034, y6+1:-0.00073, y12+1:0.00124, y25+2:0.00252]	[b2+1:-1.57, b3+1:-1.08, b4+1:-0.02, b11+1:1.48, b12+1:-0.70, b16+2:0.76, b17+2:0.48, b19+2:0.88, b20+2:0.90, b21+2:0.72, b22+2:0.59, b23+2:0.60, b24+3:0.82, b25+3:0.87, b26+3:1.20, b27+3:1.11, b28+3:0.70];[y2+1:-2.15, y3+1:-0.98, y4+1:-0.33, y5+1:0.77, y6+1:-1.28, y12+1:1.10, y25+2:1.03]	[b2+1:22909, b3+1:70382, b4+1:61507, b11+1:17541, b12+1:55593, b16+2:75190, b17+2:469672, b19+2:104429, b20+2:41441, b21+2:99007, b22+2:111214, b23+2:138594, b24+3:54321, b25+3:88568, b26+3:119328, b27+3:253833, b28+3:837715];[y2+1:54698, y3+1:23689, y4+1:33050, y5+1:20654, y6+1:16940, y12+1:100235, y25+2:38860]	24	-1			292	0
2601_Glyco_03-calib	29959	74.0249	200	9.51286e+06	29955	3	944.781	2831.32	24.155	19.155	0	DEGAPGKQAAAQPHTEIPEGTTAEEAGIG	DEGAPGKQAAAQPHTEIPEGTTAEEAGIG	DEGAPGKQAAAQPHTEIPEGTTAEEAGIG	1	37				0	1	2831.32	0.00069	0.24	P10636-8	Isoform Tau-F of Microtubule-associated protein tau	primary:MAPT	Homo sapiens			N	N	full	[81 to 109]	V	D		T	[b2+1, b3+1, b4+1, b10+1, b11+1, b12+1, b16+2, b17+1, b19+2, b20+2, b21+2, b22+2, b23+2, b24+2, b25+3, b26+3, b27+3, b28+3];[y2+1, y3+1, y4+1, y5+1, y12+1, y25+2]	[b2+1:245.07646, b3+1:302.09798, b4+1:373.13521, b10+1:925.43530, b11+1:996.47445, b12+1:1124.53103, b16+2:794.87128, b17+1:1701.81854, b19+2:964.46109, b20+2:992.97243, b21+2:1043.49531, b22+2:1094.01877, b23+2:1129.53681, b24+2:1194.05899, b25+3:839.38947, b26+3:863.06914, b27+3:882.07565, b28+3:919.77044];[y2+1:189.12295, y3+1:246.14446, y4+1:317.18150, y5+1:446.22447, y12+1:1131.51698, y25+2:…	[b2+1:-0.00035, b3+1:-0.00029, b4+1:-0.00018, b10+1:-0.00209, b11+1:-0.00005, b12+1:-0.00205, b16+2:0.00026, b17+1:-0.00055, b19+2:0.00046, b20+2:0.00167, b21+2:-0.00024, b22+2:-0.00100, b23+2:-0.00204, b24+2:-0.00027, b25+3:0.00028, b26+3:0.00219, b27+3:0.00027, b28+3:0.00055];[y2+1:-0.00042, y3+1:-0.00038, y4+1:-0.00045, y5+1:-0.00007, y12+1:0.00056, y25+2:0.00056]	[b2+1:-1.44, b3+1:-0.97, b4+1:-0.49, b10+1:-2.26, b11+1:-0.05, b12+1:-1.82, b16+2:0.17, b17+1:-0.32, b19+2:0.24, b20+2:0.84, b21+2:-0.12, b22+2:-0.46, b23+2:-0.90, b24+2:-0.11, b25+3:0.11, b26+3:0.85, b27+3:0.10, b28+3:0.20];[y2+1:-2.22, y3+1:-1.53, y4+1:-1.42, y5+1:-0.16, y12+1:0.50, y25+2:0.23]	[b2+1:13123, b3+1:49666, b4+1:35219, b10+1:9300, b11+1:11826, b12+1:25975, b16+2:48741, b17+1:22373, b19+2:66496, b20+2:40286, b21+2:63758, b22+2:60837, b23+2:72620, b24+2:74590, b25+3:38312, b26+3:64023, b27+3:175611, b28+3:443563];[y2+1:32300, y3+1:13104, y4+1:21623, y5+1:10065, y12+1:56209, y25+2:21160]	24	-1			301	0
2601_Glyco_03-calib	17971	50.7771	200	1.89205e+07	17967	5	539.897	2694.45	24.145	19.145	0	GQANATRIPAKTPPAPKTPPSSGEPPK	GQANATRIPAKTPPAPKTPPSSGEPPK	GQANATRIPAKTPPAPKTPPSSGEPPK	1	240				0	2	2694.45	0.00567	2.1	P10636-8	Isoform Tau-F of Microtubule-associated protein tau	primary:MAPT	Homo sapiens			N	N	full	[164 to 190]	K	S		T	[y1+1, y2+1, y3+1, y4+1, y5+1, y6+2, y7+1, y8+1, y9+2, y10+1, y15+3, y19+3, y24+4, y25+4];[b2+1, b3+1, b7+1, b12+2, b15+3, b18+3, b19+3, b21+4, b22+3, b23+3]	[y1+1:147.11282, y2+1:244.16588, y3+1:341.21899, y4+1:470.26179, y5+1:527.28389, y6+2:307.66139, y7+1:701.34711, y8+1:798.39999, y9+2:448.23010, y10+1:996.49850, y15+3:496.26906, y19+3:628.67929, y24+4:610.59045, y25+4:628.34952];[b2+1:186.08778, b3+1:257.12476, b7+1:699.35431, b12+2:605.33888, b15+3:492.27613, b18+3:601.00833, b19+3:633.35854, b21+4:521.29245, b22+3:723.73041, b23+3:742.73795]	[y1+1:0.00001, y2+1:0.00031, y3+1:0.00065, y4+1:0.00086, y5+1:0.00150, y6+2:0.00109, y7+1:0.00066, y8+1:0.00078, y9+2:0.00095, y10+1:-0.00115, y15+3:0.00259, y19+3:0.00079, y24+4:0.00454, y25+4:0.00372];[b2+1:0.00046, b3+1:0.00033, b7+1:0.00105, b12+2:0.00064, b15+3:0.00136, b18+3:0.00254, b19+3:0.00042, b21+4:0.00252, b22+3:-0.00080, b23+3:0.00036]	[y1+1:0.09, y2+1:1.27, y3+1:1.92, y4+1:1.83, y5+1:2.86, y6+2:1.78, y7+1:0.95, y8+1:0.98, y9+2:1.06, y10+1:-1.16, y15+3:1.75, y19+3:0.42, y24+4:1.86, y25+4:1.48];[b2+1:2.48, b3+1:1.27, b7+1:1.50, b12+2:0.53, b15+3:0.92, b18+3:1.41, b19+3:0.22, b21+4:1.21, b22+3:-0.37, b23+3:0.16]	[y1+1:20021, y2+1:105605, y3+1:560829, y4+1:28731, y5+1:139579, y6+2:57171, y7+1:94075, y8+1:93422, y9+2:171546, y10+1:41618, y15+3:125800, y19+3:48539, y24+4:82488, y25+4:541189];[b2+1:265822, b3+1:49631, b7+1:19263, b12+2:65394, b15+3:24417, b18+3:25987, b19+3:42669, b21+4:32789, b22+3:65562, b23+3:41399]	24	-1			309	0
2601_Glyco_03-calib	31295	76.4363	200	8.93457e+06	31285	3	854.384	2560.13	23.256	18.256	0	DAGLKESPLQTPTEDGSEEPGSETS	DAGLKESPLQTPTEDGSEEPGSETS	DAGLKESPLQTPTEDGSEEPGSETS	1	30				0	2	2560.13	-0.00054	-0.21	P10636-8	Isoform Tau-F of Microtubule-associated protein tau	primary:MAPT	Homo sapiens			N	N	full	[40 to 64]	T	D		T	[b2+1, b3+1, b4+1, b6+1, b7+1, b8+2, b9+1, b10+2, b11+1, b15+2, b17+2, b18+2, b19+2, b22+2, b23+2, b24+2];[y2+1, y3+1, y6+1, y7+1, y11+1, y14+1, y15+1]	[b2+1:187.07135, b3+1:244.09290, b4+1:357.17708, b6+1:614.31516, b7+1:701.34649, b8+2:399.70341, b9+1:911.48338, b10+2:520.27486, b11+1:1140.58910, b15+2:791.88275, b17+2:863.90781, b18+2:928.43130, b19+2:992.95249, b22+2:1113.50577, b23+2:1178.02616, b24+2:1228.55098];[y2+1:207.09787, y3+1:336.14007, y6+1:577.24669, y7+1:706.28898, y11+1:1094.41475, y14+1:1421.55485, y15+1:1522.60027]	[b2+1:0.00002, b3+1:0.00010, b4+1:0.00022, b6+1:0.00074, b7+1:0.00005, b8+2:0.00033, b9+1:0.00010, b10+2:0.00059, b11+1:-0.00043, b15+2:-0.00128, b17+2:-0.00467, b18+2:-0.00028, b19+2:-0.00049, b22+2:-0.00018, b23+2:-0.00199, b24+2:-0.00003];[y2+1:0.00032, y3+1:-0.00007, y6+1:0.00030, y7+1:-0.00001, y11+1:0.00273, y14+1:-0.00020, y15+1:-0.00246]	[b2+1:0.08, b3+1:0.42, b4+1:0.61, b6+1:1.21, b7+1:0.07, b8+2:0.42, b9+1:0.11, b10+2:0.57, b11+1:-0.38, b15+2:-0.81, b17+2:-2.70, b18+2:-0.15, b19+2:-0.25, b22+2:-0.08, b23+2:-0.84, b24+2:-0.01];[y2+1:1.54, y3+1:-0.22, y6+1:0.52, y7+1:-0.01, y11+1:2.49, y14+1:-0.14, y15+1:-1.62]	[b2+1:24142, b3+1:51499, b4+1:29638, b6+1:30227, b7+1:111566, b8+2:39011, b9+1:101545, b10+2:136568, b11+1:136061, b15+2:18152, b17+2:11434, b18+2:31674, b19+2:352016, b22+2:35598, b23+2:186970, b24+2:61583];[y2+1:201562, y3+1:28796, y6+1:498123, y7+1:52376, y11+1:12021, y14+1:69659, y15+1:69623]	23	-1			339	0
2601_Glyco_03-calib	39429	91.07	81	8.85716e+08	39396	2	977.984	1953.95	23.255	18.255	0	STPTAEDVTAPLVDEGAPGK	STPTAEDVTAPLVDEGAPGK	STPTAEDVTAPLVDEGAPGK	1	71				0	2	1953.95	-0.00058	-0.3	P10636-8	Isoform Tau-F of Microtubule-associated protein tau	primary:MAPT	Homo sapiens			N	N	full	[68 to 87]	K	Q		T	[y2+1, y3+1, y4+1, y5+1, y6+1, y7+1, y8+1, y10+1, y11+1, y12+1, y13+1, y14+1, y15+1, y16+1, y18+2];[b4+1, b5+1, b6+1, b7+1, b8+1, b9+1, b10+1, b17+1]	[y2+1:204.13396, y3+1:301.18686, y4+1:372.22406, y5+1:429.24543, y6+1:558.28814, y7+1:673.31473, y8+1:772.38278, y10+1:982.51884, y11+1:1053.55696, y12+1:1154.60386, y13+1:1253.67262, y14+1:1368.69880, y15+1:1497.74189, y16+1:1568.77716, y18+2:883.94323];[b4+1:387.18742, b5+1:458.22435, b6+1:587.26706, b7+1:702.29364, b8+1:801.36239, b9+1:902.40901, b10+1:973.44690, b17+1:1654.77758]	[y2+1:-0.00031, y3+1:-0.00018, y4+1:-0.00009, y5+1:-0.00018, y6+1:-0.00006, y7+1:-0.00041, y8+1:-0.00078, y10+1:-0.00155, y11+1:-0.00054, y12+1:-0.00132, y13+1:-0.00098, y14+1:-0.00174, y15+1:-0.00124, y16+1:-0.00308, y18+2:-0.00151];[b4+1:-0.00000, b5+1:-0.00019, b6+1:-0.00007, b7+1:-0.00044, b8+1:-0.00010, b9+1:-0.00116, b10+1:-0.00038, b17+1:-0.00306]	[y2+1:-1.50, y3+1:-0.58, y4+1:-0.24, y5+1:-0.42, y6+1:-0.11, y7+1:-0.61, y8+1:-1.01, y10+1:-1.58, y11+1:-0.51, y12+1:-1.15, y13+1:-0.78, y14+1:-1.27, y15+1:-0.83, y16+1:-1.96, y18+2:-0.86];[b4+1:-0.01, b5+1:-0.41, b6+1:-0.12, b7+1:-0.63, b8+1:-0.13, b9+1:-1.29, b10+1:-0.39, b17+1:-1.85]	[y2+1:1854433, y3+1:24374214, y4+1:2362236, y5+1:5091876, y6+1:5038934, y7+1:7430464, y8+1:2944670, y10+1:44339152, y11+1:17647498, y12+1:27839814, y13+1:6651520, y14+1:9283007, y15+1:7413634, y16+1:2992394, y18+2:29414268];[b4+1:1892005, b5+1:2174871, b6+1:2531539, b7+1:2214838, b8+1:6197260, b9+1:3681090, b10+1:7883538, b17+1:4553342]	23	-1			340	0
2601_Glyco_03-calib	39640	91.4252	91	1.59664e+08	39618	2	977.984	1953.95	23.245	18.245	0	STPTAEDVTAPLVDEGAPGK	STPTAEDVTAPLVDEGAPGK	STPTAEDVTAPLVDEGAPGK	1	71				0	2	1953.95	-0.00058	-0.3	P10636-8	Isoform Tau-F of Microtubule-associated protein tau	primary:MAPT	Homo sapiens			N	N	full	[68 to 87]	K	Q		T	[y2+1, y3+1, y4+1, y5+1, y6+1, y7+1, y8+1, y10+1, y11+1, y12+1, y13+1, y14+1, y15+1, y16+1, y18+2];[b4+1, b5+1, b6+1, b7+1, b8+1, b9+1, b10+1, b17+1]	[y2+1:204.13414, y3+1:301.18723, y4+1:372.22424, y5+1:429.24593, y6+1:558.28863, y7+1:673.31585, y8+1:772.38384, y10+1:982.52046, y11+1:1053.55852, y12+1:1154.60603, y13+1:1253.67443, y14+1:1368.70134, y15+1:1497.74520, y16+1:1568.78236, y18+2:883.94501];[b4+1:387.18792, b5+1:458.22484, b6+1:587.26751, b7+1:702.29520, b8+1:801.36265, b9+1:902.41156, b10+1:973.44844, b17+1:1654.78197]	[y2+1:-0.00012, y3+1:0.00019, y4+1:0.00010, y5+1:0.00032, y6+1:0.00043, y7+1:0.00071, y8+1:0.00028, y10+1:0.00008, y11+1:0.00102, y12+1:0.00085, y13+1:0.00084, y14+1:0.00081, y15+1:0.00207, y16+1:0.00212, y18+2:0.00206];[b4+1:0.00050, b5+1:0.00030, b6+1:0.00038, b7+1:0.00113, b8+1:0.00016, b9+1:0.00139, b10+1:0.00116, b17+1:0.00134]	[y2+1:-0.61, y3+1:0.64, y4+1:0.26, y5+1:0.75, y6+1:0.77, y7+1:1.05, y8+1:0.37, y10+1:0.08, y11+1:0.97, y12+1:0.74, y13+1:0.67, y14+1:0.59, y15+1:1.38, y16+1:1.35, y18+2:1.17];[b4+1:1.29, b5+1:0.65, b6+1:0.65, b7+1:1.61, b8+1:0.20, b9+1:1.54, b10+1:1.19, b17+1:0.81]	[y2+1:335447, y3+1:4528744, y4+1:452447, y5+1:842584, y6+1:831063, y7+1:1332686, y8+1:553170, y10+1:7625464, y11+1:3021111, y12+1:4865998, y13+1:1110670, y14+1:1568898, y15+1:1407285, y16+1:581402, y18+2:4933606];[b4+1:341749, b5+1:285237, b6+1:481710, b7+1:364210, b8+1:962637, b9+1:634167, b10+1:1344471, b17+1:737374]	23	-1			341	0
2601_Glyco_03-calib	36177	85.2604	200	2.17648e+06	36148	3	652.326	1953.95	23.228	18.228	0	STPTAEDVTAPLVDEGAPGK	STPTAEDVTAPLVDEGAPGK	STPTAEDVTAPLVDEGAPGK	1	71				0	2	1953.95	0.00168	0.86	P10636-8	Isoform Tau-F of Microtubule-associated protein tau	primary:MAPT	Homo sapiens			N	N	full	[68 to 87]	K	Q		T	[y1+1, y2+1, y3+1, y4+1, y5+1, y6+1, y7+1, y8+1, y10+2, y11+2, y12+2, y18+3];[b2+1, b4+1, b5+1, b6+1, b7+1, b8+1, b9+1, b10+2, b11+2, b12+1, b13+2]	[y1+1:147.11250, y2+1:204.13452, y3+1:301.18724, y4+1:372.22421, y5+1:429.24649, y6+1:558.28828, y7+1:673.31498, y8+1:772.38338, y10+2:491.76404, y11+2:527.28289, y12+2:577.80674, y18+3:589.63211];[b2+1:189.08698, b4+1:387.18966, b5+1:458.22684, b6+1:587.26654, b7+1:702.29050, b8+1:801.36240, b9+1:902.41129, b10+2:487.22779, b11+2:535.75385, b12+1:1183.58131, b13+2:641.82995]	[y1+1:-0.00030, y2+1:0.00025, y3+1:0.00021, y4+1:0.00006, y5+1:0.00088, y6+1:0.00007, y7+1:-0.00017, y8+1:-0.00018, y10+2:0.00042, y11+2:0.00100, y12+2:0.00103, y18+3:0.00109];[b2+1:-0.00001, b4+1:0.00223, b5+1:0.00230, b6+1:-0.00059, b7+1:-0.00358, b8+1:-0.00009, b9+1:0.00113, b10+2:0.00103, b11+2:0.00038, b12+1:-0.00280, b13+2:0.00010]	[y1+1:-2.06, y2+1:1.25, y3+1:0.70, y4+1:0.16, y5+1:2.05, y6+1:0.13, y7+1:-0.25, y8+1:-0.24, y10+2:0.43, y11+2:0.95, y12+2:0.90, y18+3:0.61];[b2+1:-0.03, b4+1:5.78, b5+1:5.03, b6+1:-1.01, b7+1:-5.10, b8+1:-0.11, b9+1:1.25, b10+2:1.06, b11+2:0.36, b12+1:-2.36, b13+2:0.08]	[y1+1:3140, y2+1:3128, y3+1:67525, y4+1:4008, y5+1:12950, y6+1:14016, y7+1:80697, y8+1:51667, y10+2:108161, y11+2:17789, y12+2:8928, y18+3:30163];[b2+1:23788, b4+1:3882, b5+1:2856, b6+1:5101, b7+1:4567, b8+1:11080, b9+1:11356, b10+2:14505, b11+2:3717, b12+1:5427, b13+2:7900]	23	-1			344	0
2601_Glyco_03-calib	39321	90.8926	84	1.78443e+07	39300	2	977.983	1953.95	23.193	18.193	0	STPTAEDVTAPLVDEGAPGK	STPTAEDVTAPLVDEGAPGK	STPTAEDVTAPLVDEGAPGK	1	71				0	2	1953.95	-0.0016	-0.82	P10636-8	Isoform Tau-F of Microtubule-associated protein tau	primary:MAPT	Homo sapiens			N	N	full	[68 to 87]	K	Q		T	[y2+1, y3+1, y4+1, y5+1, y6+1, y7+1, y8+1, y10+1, y11+1, y12+1, y13+1, y14+1, y15+1, y16+1, y18+2];[b4+1, b5+1, b6+1, b7+1, b8+1, b9+1, b10+1, b17+1]	[y2+1:204.13427, y3+1:301.18734, y4+1:372.22425, y5+1:429.24598, y6+1:558.28879, y7+1:673.31554, y8+1:772.38367, y10+1:982.51971, y11+1:1053.55775, y12+1:1154.60522, y13+1:1253.67343, y14+1:1368.70005, y15+1:1497.74348, y16+1:1568.77859, y18+2:883.94452];[b4+1:387.18778, b5+1:458.22497, b6+1:587.26778, b7+1:702.29445, b8+1:801.36323, b9+1:902.41054, b10+1:973.44801, b17+1:1654.77931]	[y2+1:-0.00000, y3+1:0.00031, y4+1:0.00011, y5+1:0.00037, y6+1:0.00059, y7+1:0.00039, y8+1:0.00011, y10+1:-0.00068, y11+1:0.00025, y12+1:0.00004, y13+1:-0.00016, y14+1:-0.00049, y15+1:0.00035, y16+1:-0.00165, y18+2:0.00109];[b4+1:0.00035, b5+1:0.00043, b6+1:0.00064, b7+1:0.00037, b8+1:0.00074, b9+1:0.00038, b10+1:0.00073, b17+1:-0.00133]	[y2+1:-0.01, y3+1:1.03, y4+1:0.29, y5+1:0.87, y6+1:1.05, y7+1:0.58, y8+1:0.15, y10+1:-0.69, y11+1:0.24, y12+1:0.03, y13+1:-0.13, y14+1:-0.36, y15+1:0.24, y16+1:-1.05, y18+2:0.61];[b4+1:0.91, b5+1:0.94, b6+1:1.10, b7+1:0.53, b8+1:0.93, b9+1:0.42, b10+1:0.75, b17+1:-0.80]	[y2+1:45909, y3+1:493907, y4+1:41203, y5+1:84970, y6+1:92035, y7+1:123979, y8+1:49799, y10+1:704552, y11+1:266397, y12+1:412516, y13+1:91814, y14+1:114500, y15+1:87231, y16+1:38557, y18+2:301933];[b4+1:39896, b5+1:38250, b6+1:42061, b7+1:43784, b8+1:98833, b9+1:64756, b10+1:128859, b17+1:38256]	23	-1			352	0
2601_Glyco_03-calib	44256	99.3483	200	4.11712e+06	44223	2	1410.66	2819.31	23.188	18.188	0	QAAAQPHTEIPEGTTAEEAGIGDTPSLE	QAAAQPHTEIPEGTTAEEAGIGDTPSLE	QAAAQPHTEIPEGTTAEEAGIGDTPSLE	1	76				0	1	2819.31	-4e-05	-0.01	P10636-8	Isoform Tau-F of Microtubule-associated protein tau	primary:MAPT	Homo sapiens			N	N	full	[88 to 115]	K	D		T	[y1+1, y2+1, y3+1, y4+1, y5+1, y6+1, y7+1, y8+1, y9+1, y10+1, y11+1, y12+1, y13+1, y14+1, y16+1, y18+1, y19+1, y23+2, y24+2, y25+2, y26+2];[b2+1, b4+1]	[y1+1:148.06028, y2+1:261.14447, y3+1:348.17656, y4+1:445.22976, y5+1:546.27794, y6+1:661.30413, y7+1:718.32639, y8+1:831.41009, y9+1:888.43169, y10+1:959.46791, y11+1:1088.51141, y12+1:1217.55487, y13+1:1288.59558, y14+1:1389.64519, y16+1:1547.70527, y18+1:1773.80379, y19+1:1886.88518, y23+2:1176.04951, y24+2:1240.07924, y25+2:1275.59811, y26+2:1311.10852];[b2+1:200.10273, b4+1:342.17764]	[y1+1:-0.00015, y2+1:-0.00002, y3+1:0.00003, y4+1:0.00047, y5+1:0.00097, y6+1:0.00021, y7+1:0.00101, y8+1:0.00066, y9+1:0.00078, y10+1:-0.00011, y11+1:0.00080, y12+1:0.00167, y13+1:0.00526, y14+1:0.00720, y16+1:-0.00187, y18+1:0.00130, y19+1:-0.00138, y23+2:0.00324, y24+2:0.00412, y25+2:0.00474, y26+2:-0.01155];[b2+1:-0.00024, b4+1:0.00045]	[y1+1:-1.05, y2+1:-0.09, y3+1:0.09, y4+1:1.06, y5+1:1.78, y6+1:0.33, y7+1:1.41, y8+1:0.79, y9+1:0.88, y10+1:-0.11, y11+1:0.73, y12+1:1.37, y13+1:4.09, y14+1:5.18, y16+1:-1.21, y18+1:0.73, y19+1:-0.73, y23+2:1.38, y24+2:1.66, y25+2:1.86, y26+2:-4.41];[b2+1:-1.19, b4+1:1.30]	[y1+1:8985, y2+1:25054, y3+1:8858, y4+1:248670, y5+1:46730, y6+1:5478, y7+1:113594, y8+1:15941, y9+1:65762, y10+1:28393, y11+1:14693, y12+1:10152, y13+1:7661, y14+1:5890, y16+1:6585, y18+1:76311, y19+1:3802, y23+2:37632, y24+2:12540, y25+2:10024, y26+2:10875];[b2+1:4072, b4+1:6922]	23	-1			354	0
2601_Glyco_03-calib	41247	94.3	200	1.27349e+08	41229	3	940.779	2819.32	23.182	18.182	0	QAAAQPHTEIPEGTTAEEAGIGDTPSLE	QAAAQPHTEIPEGTTAEEAGIGDTPSLE	QAAAQPHTEIPEGTTAEEAGIGDTPSLE	1	76				0	1	2819.31	0.0066	2.34	P10636-8	Isoform Tau-F of Microtubule-associated protein tau	primary:MAPT	Homo sapiens			N	N	full	[88 to 115]	K	D		T	[y1+1, y2+1, y3+1, y4+1, y5+1, y7+1, y8+1, y9+1, y10+1, y11+1, y12+1, y18+1];[b2+1, b3+1, b4+1, b5+1, b9+1, b10+2, b12+2, b14+2, b18+2, b19+2, b20+2]	[y1+1:148.06046, y2+1:261.14506, y3+1:348.17732, y4+1:445.23054, y5+1:546.27891, y7+1:718.32765, y8+1:831.40947, y9+1:888.43191, y10+1:959.46621, y11+1:1088.51383, y12+1:1217.55697, y18+1:1773.80763];[b2+1:200.10317, b3+1:271.14056, b4+1:342.17783, b5+1:470.23669, b9+1:934.44120, b10+2:524.26598, b12+2:637.31404, b14+2:716.34918, b18+2:931.43514, b19+2:966.95340, b20+2:995.46446]	[y1+1:0.00003, y2+1:0.00057, y3+1:0.00080, y4+1:0.00125, y5+1:0.00194, y7+1:0.00227, y8+1:0.00004, y9+1:0.00100, y10+1:-0.00181, y11+1:0.00322, y12+1:0.00376, y18+1:0.00514];[b2+1:0.00021, b3+1:0.00048, b4+1:0.00064, b5+1:0.00091, b9+1:0.00347, b10+2:0.00291, b12+2:0.00367, b14+2:0.00479, b18+2:0.00674, b19+2:0.00615, b20+2:0.00681]	[y1+1:0.19, y2+1:2.17, y3+1:2.29, y4+1:2.81, y5+1:3.55, y7+1:3.16, y8+1:0.04, y9+1:1.13, y10+1:-1.89, y11+1:2.96, y12+1:3.09, y18+1:2.90];[b2+1:1.03, b3+1:1.78, b4+1:1.86, b5+1:1.95, b9+1:3.72, b10+2:2.78, b12+2:2.88, b14+2:3.35, b18+2:3.62, b19+2:3.18, b20+2:3.42]	[y1+1:1091468, y2+1:1589101, y3+1:278760, y4+1:6713292, y5+1:824044, y7+1:2058625, y8+1:328009, y9+1:932245, y10+1:511238, y11+1:323816, y12+1:259352, y18+1:327983];[b2+1:446532, b3+1:347243, b4+1:315814, b5+1:379743, b9+1:350614, b10+2:1647091, b12+2:271324, b14+2:343690, b18+2:1049234, b19+2:1485925, b20+2:1251469]	23	-1			357	0
2601_Glyco_03-calib	17761	50.3472	200	9.83707e+07	17752	5	539.897	2694.45	23.18	18.18	0	GQANATRIPAKTPPAPKTPPSSGEPPK	GQANATRIPAKTPPAPKTPPSSGEPPK	GQANATRIPAKTPPAPKTPPSSGEPPK	1	240				0	2	2694.45	0.00291	1.08	P10636-8	Isoform Tau-F of Microtubule-associated protein tau	primary:MAPT	Homo sapiens			N	N	full	[164 to 190]	K	S		T	[y1+1, y2+1, y3+1, y4+1, y5+1, y6+1, y7+1, y8+1, y9+2, y10+1, y15+3, y19+3, y24+4, y25+4];[b2+1, b3+1, b10+1, b12+2, b15+3, b18+3, b21+3, b22+3, b23+3]	[y1+1:147.11272, y2+1:244.16562, y3+1:341.21871, y4+1:470.26108, y5+1:527.28378, y6+1:614.31486, y7+1:701.34609, y8+1:798.39885, y9+2:448.22991, y10+1:996.49720, y15+3:496.26850, y19+3:628.67891, y24+4:610.58990, y25+4:628.34909];[b2+1:186.08759, b3+1:257.12452, b10+1:980.53008, b12+2:605.33790, b15+3:492.27642, b18+3:601.00862, b21+3:694.71983, b22+3:723.72947, b23+3:742.73804]	[y1+1:-0.00008, y2+1:0.00005, y3+1:0.00038, y4+1:0.00016, y5+1:0.00139, y6+1:0.00044, y7+1:-0.00036, y8+1:-0.00036, y9+2:0.00057, y10+1:-0.00245, y15+3:0.00092, y19+3:-0.00037, y24+4:0.00232, y25+4:0.00200];[b2+1:0.00027, b3+1:0.00009, b10+1:0.00288, b12+2:-0.00131, b15+3:0.00221, b18+3:0.00342, b21+3:-0.00050, b22+3:-0.00361, b23+3:0.00062]	[y1+1:-0.55, y2+1:0.20, y3+1:1.11, y4+1:0.34, y5+1:2.65, y6+1:0.72, y7+1:-0.51, y8+1:-0.45, y9+2:0.64, y10+1:-2.46, y15+3:0.62, y19+3:-0.20, y24+4:0.95, y25+4:0.80];[b2+1:1.45, b3+1:0.35, b10+1:2.94, b12+2:-1.09, b15+3:1.50, b18+3:1.90, b21+3:-0.24, b22+3:-1.66, b23+3:0.28]	[y1+1:146327, y2+1:865825, y3+1:3768646, y4+1:134603, y5+1:757353, y6+1:1041476, y7+1:679982, y8+1:689820, y9+2:1172986, y10+1:216038, y15+3:781155, y19+3:351338, y24+4:468435, y25+4:2810272];[b2+1:1697845, b3+1:335050, b10+1:118973, b12+2:332317, b15+3:173108, b18+3:138765, b21+3:443634, b22+3:280228, b23+3:320422]	23	-1			358	0
2601_Glyco_03-calib	41489	94.6918	200	1.97104e+07	41464	6	734.355	4400.09	23.175	18.175	0	QAAAQPHTEIPEGTTAEEAGIGDTPSLEDEAAGHVTQARMVSK	QAAAQPHTEIPEGTTAEEAGIGDTPSLEDEAAGHVTQARMVSK	QAAAQPHTEIPEGTTAEEAGIGDTPSLEDEAAGHVTQARMVSK	1	44				0	2	4400.08	0.0037	0.84	P10636-8	Isoform Tau-F of Microtubule-associated protein tau	primary:MAPT	Homo sapiens			N	N	full	[88 to 130]	K	S		T	[y8+1, y9+1, y15+2, y16+2, y18+2, y19+2, y20+2, y21+3, y22+2, y23+3, y24+3, y25+3, y26+3, y27+3];[b10+1, b14+2, b16+2, b17+2, b18+2, b19+3, b20+2, b21+3, b22+3]	[y8+1:920.49608, y9+1:1019.56588, y15+2:800.39839, y16+2:864.91904, y18+2:964.97739, y19+2:1013.50367, y20+2:1064.02697, y21+3:748.02982, y22+2:1150.05169, y23+3:804.73175, y24+3:823.73882, y25+3:847.41770, y26+3:890.43229, y27+3:933.44499];[b10+1:1047.51955, b14+2:716.34640, b16+2:802.38940, b17+2:866.91024, b18+2:931.43121, b19+3:644.96898, b20+2:995.46084, b21+3:701.67079, b22+3:720.67789]	[y8+1:-0.00213, y9+1:-0.00075, y15+2:-0.00126, y16+2:-0.00256, y18+2:-0.00195, y19+2:-0.00214, y20+2:-0.00324, y21+3:-0.00193, y22+2:-0.00219, y23+3:-0.00167, y24+3:-0.00192, y25+3:-0.00240, y26+3:-0.00120, y27+3:-0.00570];[b10+1:-0.00224, b14+2:-0.00076, b16+2:0.00045, b17+2:-0.00047, b18+2:-0.00111, b19+3:-0.00099, b20+2:-0.00043, b21+3:-0.00107, b22+3:-0.00124]	[y8+1:-2.32, y9+1:-0.73, y15+2:-0.79, y16+2:-1.48, y18+2:-1.01, y19+2:-1.06, y20+2:-1.52, y21+3:-0.86, y22+2:-0.95, y23+3:-0.69, y24+3:-0.78, y25+3:-0.95, y26+3:-0.45, y27+3:-2.04];[b10+1:-2.14, b14+2:-0.53, b16+2:0.28, b17+2:-0.27, b18+2:-0.60, b19+3:-0.51, b20+2:-0.22, b21+3:-0.51, b22+3:-0.57]	[y8+1:38963, y9+1:30471, y15+2:69066, y16+2:109651, y18+2:82435, y19+2:414194, y20+2:68894, y21+3:117404, y22+2:172873, y23+3:205332, y24+3:726782, y25+3:206295, y26+3:101593, y27+3:55593];[b10+1:74902, b14+2:74397, b16+2:92901, b17+2:73437, b18+2:50663, b19+3:251551, b20+2:163956, b21+3:224113, b22+3:48589]	23	-1			360	0
2601_Glyco_03-calib	17945	50.7115	200	2.27951e+07	17930	5	539.898	2694.45	23.171	18.171	0	GQANATRIPAKTPPAPKTPPSSGEPPK	GQANATRIPAKTPPAPKTPPSSGEPPK	GQANATRIPAKTPPAPKTPPSSGEPPK	1	240				0	2	2694.45	0.00622	2.31	P10636-8	Isoform Tau-F of Microtubule-associated protein tau	primary:MAPT	Homo sapiens			N	N	full	[164 to 190]	K	S		T	[y1+1, y2+1, y3+1, y4+1, y5+1, y6+1, y7+1, y8+1, y9+2, y10+1, y15+3, y19+3, y24+4, y25+4];[b2+1, b3+1, b11+1, b12+2, b18+3, b19+3, b21+3, b22+3, b23+3]	[y1+1:147.11275, y2+1:244.16566, y3+1:341.21870, y4+1:470.26136, y5+1:527.28364, y6+1:614.31495, y7+1:701.34650, y8+1:798.39882, y9+2:448.22968, y10+1:996.49849, y15+3:496.26867, y19+3:628.67888, y24+4:610.59026, y25+4:628.34902];[b2+1:186.08763, b3+1:257.12454, b11+1:1108.62229, b12+2:605.33822, b18+3:601.00801, b19+3:633.35842, b21+3:694.71982, b22+3:723.73108, b23+3:742.73847]	[y1+1:-0.00005, y2+1:0.00010, y3+1:0.00037, y4+1:0.00044, y5+1:0.00126, y6+1:0.00053, y7+1:0.00006, y8+1:-0.00039, y9+2:0.00010, y10+1:-0.00116, y15+3:0.00144, y19+3:-0.00046, y24+4:0.00379, y25+4:0.00169];[b2+1:0.00031, b3+1:0.00011, b11+1:0.00012, b12+2:-0.00067, b18+3:0.00158, b19+3:0.00005, b21+3:-0.00054, b22+3:0.00122, b23+3:0.00191]	[y1+1:-0.35, y2+1:0.40, y3+1:1.08, y4+1:0.93, y5+1:2.38, y6+1:0.86, y7+1:0.08, y8+1:-0.48, y9+2:0.11, y10+1:-1.17, y15+3:0.97, y19+3:-0.24, y24+4:1.55, y25+4:0.67];[b2+1:1.70, b3+1:0.43, b11+1:0.11, b12+2:-0.56, b18+3:0.88, b19+3:0.03, b21+3:-0.26, b22+3:0.56, b23+3:0.86]	[y1+1:38431, y2+1:189533, y3+1:832214, y4+1:30830, y5+1:173503, y6+1:249671, y7+1:134111, y8+1:167858, y9+2:232018, y10+1:46918, y15+3:135839, y19+3:55710, y24+4:81139, y25+4:681615];[b2+1:372356, b3+1:62886, b11+1:27882, b12+2:70800, b18+3:27537, b19+3:56756, b21+3:105466, b22+3:72359, b23+3:47436]	23	-1			362	0
2601_Glyco_03-calib	41367	94.4902	200	4.25595e+06	41329	4	705.836	2819.31	23.17	18.17	0	QAAAQPHTEIPEGTTAEEAGIGDTPSLE	QAAAQPHTEIPEGTTAEEAGIGDTPSLE	QAAAQPHTEIPEGTTAEEAGIGDTPSLE	1	76				0	1	2819.31	0.00321	1.14	P10636-8	Isoform Tau-F of Microtubule-associated protein tau	primary:MAPT	Homo sapiens			N	N	full	[88 to 115]	K	D		T	[y1+1, y2+1, y4+1, y5+1, y7+1, y8+1, y9+1, y10+1];[b2+1, b3+1, b4+1, b5+1, b10+1, b14+2, b15+2, b16+2, b17+2, b18+3, b19+3, b20+2, b21+3, b22+3, b24+2]	[y1+1:148.06014, y2+1:261.14435, y4+1:445.22949, y5+1:546.27614, y7+1:718.32471, y8+1:831.40767, y9+1:888.43029, y10+1:959.46559];[b2+1:200.10246, b3+1:271.14008, b4+1:342.17699, b5+1:470.23454, b10+1:1047.52049, b14+2:716.34650, b15+2:766.87119, b16+2:802.38844, b17+2:866.90982, b18+3:621.29013, b19+3:644.97044, b20+2:995.46069, b21+3:701.67149, b22+3:720.67790, b24+2:1188.55067]	[y1+1:-0.00029, y2+1:-0.00014, y4+1:0.00020, y5+1:-0.00083, y7+1:-0.00066, y8+1:-0.00177, y9+1:-0.00061, y10+1:-0.00243];[b2+1:-0.00051, b3+1:0.00000, b4+1:-0.00021, b5+1:-0.00124, b10+1:-0.00129, b14+2:-0.00057, b15+2:0.00113, b16+2:-0.00148, b17+2:-0.00130, b18+3:-0.00042, b19+3:0.00338, b20+2:-0.00074, b21+3:0.00100, b22+3:-0.00123, b24+2:-0.00093]	[y1+1:-2.00, y2+1:-0.56, y4+1:0.46, y5+1:-1.53, y7+1:-0.92, y8+1:-2.14, y9+1:-0.69, y10+1:-2.54];[b2+1:-2.55, b3+1:0.00, b4+1:-0.61, b5+1:-2.63, b10+1:-1.23, b14+2:-0.40, b15+2:0.74, b16+2:-0.92, b17+2:-0.75, b18+3:-0.22, b19+3:1.75, b20+2:-0.37, b21+3:0.48, b22+3:-0.57, b24+2:-0.39]	[y1+1:48071, y2+1:33104, y4+1:100877, y5+1:15260, y7+1:59807, y8+1:19826, y9+1:49844, y10+1:19088];[b2+1:11935, b3+1:8850, b4+1:11614, b5+1:12464, b10+1:27872, b14+2:12766, b15+2:14610, b16+2:16118, b17+2:22581, b18+3:27674, b19+3:51357, b20+2:49908, b21+3:60996, b22+3:29723, b24+2:21128]	23	-1			363	0
2601_Glyco_03-calib	17827	50.4671	200	6.81189e+07	17815	5	539.897	2694.45	23.151	18.151	0	GQANATRIPAKTPPAPKTPPSSGEPPK	GQANATRIPAKTPPAPKTPPSSGEPPK	GQANATRIPAKTPPAPKTPPSSGEPPK	1	240				0	2	2694.45	0.00302	1.12	P10636-8	Isoform Tau-F of Microtubule-associated protein tau	primary:MAPT	Homo sapiens			N	N	full	[164 to 190]	K	S		T	[b2+1, b3+1, b12+2, b15+3, b18+3, b21+4, b22+3, b23+3, b24+4];[y2+1, y3+1, y4+1, y5+1, y6+1, y7+1, y8+1, y9+2, y10+1, y12+2, y15+3, y19+3, y24+4, y25+4]	[b2+1:186.08754, b3+1:257.12444, b12+2:605.33854, b15+3:492.27594, b18+3:601.00837, b21+4:521.29217, b22+3:723.72948, b23+3:742.73781, b24+4:589.56593];[y2+1:244.16560, y3+1:341.21866, y4+1:470.26084, y5+1:527.28351, y6+1:614.31485, y7+1:701.34623, y8+1:798.39871, y9+2:448.22966, y10+1:996.49775, y12+2:611.32885, y15+3:496.26856, y19+3:628.67874, y24+4:610.59022, y25+4:628.34893]	[b2+1:0.00023, b3+1:0.00001, b12+2:-0.00005, b15+3:0.00079, b18+3:0.00267, b21+4:0.00140, b22+3:-0.00358, b23+3:-0.00006, b24+4:0.00037];[y2+1:0.00003, y3+1:0.00032, y4+1:-0.00008, y5+1:0.00112, y6+1:0.00043, y7+1:-0.00022, y8+1:-0.00050, y9+2:0.00007, y10+1:-0.00190, y12+2:0.00304, y15+3:0.00111, y19+3:-0.00086, y24+4:0.00364, y25+4:0.00134]	[b2+1:1.23, b3+1:0.05, b12+2:-0.04, b15+3:0.53, b18+3:1.48, b21+4:0.67, b22+3:-1.65, b23+3:-0.03, b24+4:0.16];[y2+1:0.13, y3+1:0.95, y4+1:-0.18, y5+1:2.12, y6+1:0.70, y7+1:-0.31, y8+1:-0.63, y9+2:0.08, y10+1:-1.91, y12+2:2.49, y15+3:0.75, y19+3:-0.46, y24+4:1.49, y25+4:0.53]	[b2+1:926178, b3+1:180713, b12+2:227391, b15+3:92562, b18+3:99796, b21+4:107546, b22+3:155793, b23+3:190699, b24+4:91532];[y2+1:370635, y3+1:1993575, y4+1:99552, y5+1:492572, y6+1:659132, y7+1:339524, y8+1:368036, y9+2:611737, y10+1:153188, y12+2:339798, y15+3:406576, y19+3:206171, y24+4:214225, y25+4:1989350]	23	-1			376	0
2601_Glyco_03-calib	47184	104.289	145	6.75499e+06	47169	3	967.14	2898.4	23.106	18.106	0	DTSPRHLSNVSSTGSIDMVDSPQLATLA	DTSPRHLSNVSSTGSIDMVDSPQLATLA	DTSPRHLSNVSSTGSIDMVDSPQLATLA	1	58				0	2	2898.4	-0.00425	-1.47	P10636-8	Isoform Tau-F of Microtubule-associated protein tau	primary:MAPT	Homo sapiens			N	N	full	[402 to 429]	G	D		T	[y2+1, y3+1, y4+1, y7+1, y9+1];[b7+1, b9+1, b10+2, b11+1, b12+1, b13+1, b15+2, b16+1, b17+2, b18+2, b19+2, b20+2, b21+2, b23+3, b24+3, b25+3, b26+3, b27+3]	[y2+1:203.13943, y3+1:304.18764, y4+1:375.22440, y7+1:713.42168, y9+1:915.48201];[b7+1:807.41295, b9+1:1008.48592, b10+2:554.28142, b11+1:1194.58217, b12+1:1281.61981, b13+1:1382.66454, b15+2:763.86513, b16+1:1639.80825, b17+2:877.92054, b18+2:943.44227, b19+2:992.97508, b20+2:1050.48842, b21+2:1094.00535, b23+3:804.70948, b24+3:842.40446, b25+3:866.08414, b26+3:899.76647, b27+3:937.46155]	[y2+1:0.00042, y3+1:0.00094, y4+1:0.00058, y7+1:0.00246, y9+1:0.00382];[b7+1:0.00218, b9+1:0.00018, b10+2:0.00142, b11+1:-0.00401, b12+1:0.00161, b13+1:-0.00134, b15+2:0.00360, b16+1:0.00482, b17+2:0.00342, b18+2:0.00640, b19+2:0.00361, b20+2:0.00333, b21+2:0.00517, b23+3:0.00429, b24+3:0.00517, b25+3:0.00709, b26+3:0.00642, b27+3:0.00758]	[y2+1:2.06, y3+1:3.10, y4+1:1.56, y7+1:3.46, y9+1:4.18];[b7+1:2.70, b9+1:0.18, b10+2:1.28, b11+1:-3.36, b12+1:1.25, b13+1:-0.97, b15+2:2.36, b16+1:2.94, b17+2:1.95, b18+2:3.39, b19+2:1.82, b20+2:1.59, b21+2:2.37, b23+3:1.78, b24+3:2.05, b25+3:2.73, b26+3:2.38, b27+3:2.70]	[y2+1:40598, y3+1:16670, y4+1:7615, y7+1:8455, y9+1:7510];[b7+1:15920, b9+1:11916, b10+2:23536, b11+1:14446, b12+1:10957, b13+1:7935, b15+2:22197, b16+1:8069, b17+2:84358, b18+2:41974, b19+2:51626, b20+2:46289, b21+2:73030, b23+3:13380, b24+3:35311, b25+3:20218, b26+3:63075, b27+3:90699]	23	-1			390	0
2601_Glyco_03-calib	43722	98.4547	118	1.08033e+08	43701	3	746.005	2234.99	22.269	17.269	0	AEPRQEFEVMEDHAGTYGLG	AEPRQEFEVMEDHAGTYGLG	AEPRQEFEVMEDHAGTYGLG	1	90				0	1	2234.99	0.00267	1.19	P10636-8	Isoform Tau-F of Microtubule-associated protein tau	primary:MAPT	Homo sapiens			N	N	full:M cleaved	[2 to 21]	M	D		T	[b2+1, b6+1, b7+1, b8+2, b9+1, b10+2, b11+1, b12+1, b13+2, b14+2, b15+2, b16+2, b17+2, b18+2, b19+3];[y2+1, y3+1, y4+1, y9+1, y10+1, y11+1, y18+2]	[b2+1:201.08706, b6+1:711.34184, b7+1:858.41170, b8+2:494.23078, b9+1:1086.52142, b10+2:609.28483, b11+1:1346.60137, b12+1:1461.63028, b13+2:799.85036, b14+2:835.36741, b15+2:863.87824, b16+2:914.40190, b17+2:995.93322, b18+2:1024.44364, b19+3:720.99371];[y2+1:189.12337, y3+1:246.14493, y4+1:409.20853, y9+1:890.40072, y10+1:1019.44937, y11+1:1150.48242, y18+2:1018.46284]	[b2+1:0.00008, b6+1:-0.00019, b7+1:0.00126, b8+2:0.00126, b9+1:-0.00002, b10+2:0.00045, b11+1:-0.00315, b12+1:-0.00119, b13+2:0.00306, b14+2:0.00004, b15+2:0.00025, b16+2:-0.00012, b17+2:-0.00080, b18+2:-0.00142, b19+3:0.00109];[y2+1:0.00000, y3+1:0.00010, y4+1:0.00037, y9+1:0.00045, y10+1:0.00650, y11+1:-0.00093, y18+2:0.00060]	[b2+1:0.39, b6+1:-0.27, b7+1:1.47, b8+2:1.27, b9+1:-0.02, b10+2:0.37, b11+1:-2.34, b12+1:-0.81, b13+2:1.92, b14+2:0.03, b15+2:0.14, b16+2:-0.06, b17+2:-0.40, b18+2:-0.70, b19+3:0.50];[y2+1:0.00, y3+1:0.41, y4+1:0.90, y9+1:0.50, y10+1:6.39, y11+1:-0.81, y18+2:0.29]	[b2+1:372819, b6+1:193925, b7+1:186168, b8+2:386069, b9+1:627589, b10+2:234835, b11+1:204437, b12+1:593431, b13+2:557457, b14+2:694471, b15+2:772365, b16+2:2036231, b17+2:2228590, b18+2:13658422, b19+3:2652386];[y2+1:953916, y3+1:749229, y4+1:431858, y9+1:180589, y10+1:548137, y11+1:439607, y18+2:329315]	22	-1			417	0
2601_Glyco_03-calib	36136	85.1924	85	2.68418e+06	36112	2	977.985	1953.96	22.263	17.263	0	STPTAEDVTAPLVDEGAPGK	STPTAEDVTAPLVDEGAPGK	STPTAEDVTAPLVDEGAPGK	1	71				0	2	1953.95	0.00223	1.14	P10636-8	Isoform Tau-F of Microtubule-associated protein tau	primary:MAPT	Homo sapiens			N	N	full	[68 to 87]	K	Q		T	[y2+1, y3+1, y5+1, y6+1, y7+1, y8+1, y10+1, y11+1, y12+1, y13+1, y14+1, y15+1, y16+1, y18+2];[b5+1, b6+1, b7+1, b8+1, b9+1, b10+1, b13+1, b17+1]	[y2+1:204.13405, y3+1:301.18745, y5+1:429.24578, y6+1:558.28874, y7+1:673.31533, y8+1:772.38451, y10+1:982.52026, y11+1:1053.55754, y12+1:1154.60492, y13+1:1253.67422, y14+1:1368.69998, y15+1:1497.73820, y16+1:1568.77601, y18+2:883.94401];[b5+1:458.22402, b6+1:587.26774, b7+1:702.29379, b8+1:801.36256, b9+1:902.40822, b10+1:973.44760, b13+1:1282.65567, b17+1:1654.78271]	[y2+1:-0.00021, y3+1:0.00042, y5+1:0.00017, y6+1:0.00054, y7+1:0.00018, y8+1:0.00095, y10+1:-0.00013, y11+1:0.00004, y12+1:-0.00026, y13+1:0.00063, y14+1:-0.00056, y15+1:-0.00493, y16+1:-0.00423, y18+2:0.00005];[b5+1:-0.00052, b6+1:0.00061, b7+1:-0.00028, b8+1:0.00007, b9+1:-0.00195, b10+1:0.00032, b13+1:0.00314, b17+1:0.00208]	[y2+1:-1.05, y3+1:1.38, y5+1:0.40, y6+1:0.96, y7+1:0.27, y8+1:1.24, y10+1:-0.13, y11+1:0.04, y12+1:-0.23, y13+1:0.50, y14+1:-0.41, y15+1:-3.29, y16+1:-2.70, y18+2:0.03];[b5+1:-1.14, b6+1:1.04, b7+1:-0.40, b8+1:0.09, b9+1:-2.17, b10+1:0.33, b13+1:2.45, b17+1:1.26]	[y2+1:6500, y3+1:83915, y5+1:23355, y6+1:31209, y7+1:57672, y8+1:15173, y10+1:140985, y11+1:44768, y12+1:69694, y13+1:16701, y14+1:21670, y15+1:15897, y16+1:6663, y18+2:72466];[b5+1:5440, b6+1:6155, b7+1:6258, b8+1:20525, b9+1:9713, b10+1:29032, b13+1:8660, b17+1:14486]	22	-1			419	0
2601_Glyco_03-calib	39870	91.8477	74	1.06131e+07	39858	2	977.985	1953.96	22.263	17.263	0	STPTAEDVTAPLVDEGAPGK	STPTAEDVTAPLVDEGAPGK	STPTAEDVTAPLVDEGAPGK	1	71				0	2	1953.95	0.00231	1.18	P10636-8	Isoform Tau-F of Microtubule-associated protein tau	primary:MAPT	Homo sapiens			N	N	full	[68 to 87]	K	Q		T	[y2+1, y3+1, y4+1, y5+1, y6+1, y7+1, y8+1, y10+1, y11+1, y12+1, y13+1, y14+1, y15+1, y16+1, y18+2];[b4+1, b6+1, b7+1, b8+1, b9+1, b10+1, b17+1]	[y2+1:204.13389, y3+1:301.18686, y4+1:372.22388, y5+1:429.24532, y6+1:558.28797, y7+1:673.31438, y8+1:772.38292, y10+1:982.51947, y11+1:1053.55659, y12+1:1154.60398, y13+1:1253.67246, y14+1:1368.69868, y15+1:1497.74206, y16+1:1568.77866, y18+2:883.94318];[b4+1:387.18709, b6+1:587.26731, b7+1:702.29389, b8+1:801.36208, b9+1:902.40884, b10+1:973.44680, b17+1:1654.77956]	[y2+1:-0.00038, y3+1:-0.00017, y4+1:-0.00027, y5+1:-0.00029, y6+1:-0.00023, y7+1:-0.00076, y8+1:-0.00064, y10+1:-0.00092, y11+1:-0.00091, y12+1:-0.00120, y13+1:-0.00113, y14+1:-0.00185, y15+1:-0.00107, y16+1:-0.00158, y18+2:-0.00160];[b4+1:-0.00033, b6+1:0.00018, b7+1:-0.00018, b8+1:-0.00041, b9+1:-0.00132, b10+1:-0.00048, b17+1:-0.00108]	[y2+1:-1.86, y3+1:-0.56, y4+1:-0.72, y5+1:-0.68, y6+1:-0.42, y7+1:-1.14, y8+1:-0.84, y10+1:-0.94, y11+1:-0.87, y12+1:-1.04, y13+1:-0.91, y14+1:-1.36, y15+1:-0.71, y16+1:-1.01, y18+2:-0.91];[b4+1:-0.86, b6+1:0.31, b7+1:-0.26, b8+1:-0.51, b9+1:-1.47, b10+1:-0.49, b17+1:-0.65]	[y2+1:22052, y3+1:295905, y4+1:30225, y5+1:50723, y6+1:66175, y7+1:95161, y8+1:36118, y10+1:549325, y11+1:211178, y12+1:345886, y13+1:89917, y14+1:130822, y15+1:107420, y16+1:48166, y18+2:360988];[b4+1:23382, b6+1:27349, b7+1:30470, b8+1:66757, b9+1:45922, b10+1:98982, b17+1:54485]	22	-1			420	0
2601_Glyco_03-calib	35417	83.9935	200	4.70856e+08	35403	4	495.779	1979.09	22.221	17.204	0	HVPGGGSVQIVYKPVDLSK	HVPGGGSVQIVYKPVDLSK	HVPGGGSVQIVYKPVDLSK	1	323				0	1	1979.08	0.00157	0.8	P10636-8	Isoform Tau-F of Microtubule-associated protein tau	primary:MAPT	Homo sapiens			N	N	full	[299 to 317]	K	V		T	[y1+1, y2+1, y3+1, y4+1, y5+1, y6+1, y7+1, y8+1, y9+1, y10+1, y11+2, y12+2, y13+2, y14+2];[b2+1, b4+1, b5+1, b6+1, b7+1, b8+1, b9+1, b10+2]	[y1+1:147.11243, y2+1:234.14445, y3+1:347.22862, y4+1:462.25584, y5+1:561.32398, y6+1:658.37643, y7+1:786.47095, y8+1:949.53453, y9+1:1048.60236, y10+1:1161.68662, y11+2:645.37643, y12+2:694.91076, y13+2:738.42682, y14+2:766.93735];[b2+1:237.13446, b4+1:391.20858, b5+1:448.23000, b6+1:505.25124, b7+1:592.28328, b8+1:691.35170, b9+1:819.41016, b10+2:466.75090]	[y1+1:-0.00037, y2+1:-0.00039, y3+1:-0.00028, y4+1:0.00000, y5+1:-0.00028, y6+1:-0.00059, y7+1:-0.00103, y8+1:-0.00078, y9+1:-0.00137, y10+1:-0.00116, y11+2:-0.00077, y12+2:-0.00053, y13+2:-0.00043, y14+2:-0.00084];[b2+1:-0.00014, b4+1:-0.00025, b5+1:-0.00029, b6+1:-0.00051, b7+1:-0.00050, b8+1:-0.00050, b9+1:-0.00062, b10+2:-0.00032]	[y1+1:-2.55, y2+1:-1.66, y3+1:-0.81, y4+1:0.00, y5+1:-0.49, y6+1:-0.89, y7+1:-1.31, y8+1:-0.82, y9+1:-1.30, y10+1:-1.00, y11+2:-0.60, y12+2:-0.38, y13+2:-0.29, y14+2:-0.55];[b2+1:-0.60, b4+1:-0.63, b5+1:-0.66, b6+1:-1.02, b7+1:-0.85, b8+1:-0.73, b9+1:-0.76, b10+2:-0.34]	[y1+1:1110973, y2+1:2145476, y3+1:2570061, y4+1:1867354, y5+1:678097, y6+1:14795732, y7+1:3246771, y8+1:4694886, y9+1:3191052, y10+1:561066, y11+2:16769364, y12+2:5504252, y13+2:2109854, y14+2:690140];[b2+1:10693405, b4+1:2921262, b5+1:3764823, b6+1:6239223, b7+1:13255433, b8+1:3354963, b9+1:2808267, b10+2:1248342]	22	-1			432	0
2601_Glyco_03-calib	36611	86.0324	200	5.2824e+06	36590	4	495.778	1979.08	22.215	17.215	0	HVPGGGSVQIVYKPVDLSK	HVPGGGSVQIVYKPVDLSK	HVPGGGSVQIVYKPVDLSK	1	323				0	1	1979.08	-0.00105	-0.53	P10636-8	Isoform Tau-F of Microtubule-associated protein tau	primary:MAPT	Homo sapiens			N	N	full	[299 to 317]	K	V		T	[y1+1, y2+1, y3+1, y4+1, y5+1, y6+1, y7+1, y8+1, y9+1, y10+1, y11+2, y12+2, y13+2, y14+3];[b2+1, b4+1, b5+1, b6+1, b7+1, b8+1, b9+1, b10+2]	[y1+1:147.11246, y2+1:234.14452, y3+1:347.22854, y4+1:462.25590, y5+1:561.32442, y6+1:658.37619, y7+1:786.47109, y8+1:949.53422, y9+1:1048.60203, y10+1:1161.68747, y11+2:645.37660, y12+2:694.91077, y13+2:738.42667, y14+3:511.62735];[b2+1:237.13454, b4+1:391.20847, b5+1:448.23010, b6+1:505.25128, b7+1:592.28327, b8+1:691.35198, b9+1:819.40874, b10+2:466.75018]	[y1+1:-0.00035, y2+1:-0.00031, y3+1:-0.00035, y4+1:0.00006, y5+1:0.00017, y6+1:-0.00083, y7+1:-0.00089, y8+1:-0.00109, y9+1:-0.00169, y10+1:-0.00032, y11+2:-0.00044, y12+2:-0.00051, y13+2:-0.00074, y14+3:-0.00077];[b2+1:-0.00006, b4+1:-0.00036, b5+1:-0.00020, b6+1:-0.00048, b7+1:-0.00052, b8+1:-0.00022, b9+1:-0.00203, b10+2:-0.00175]	[y1+1:-2.38, y2+1:-1.32, y3+1:-1.02, y4+1:0.14, y5+1:0.30, y6+1:-1.26, y7+1:-1.14, y8+1:-1.15, y9+1:-1.62, y10+1:-0.27, y11+2:-0.34, y12+2:-0.37, y13+2:-0.50, y14+3:-0.50];[b2+1:-0.26, b4+1:-0.93, b5+1:-0.44, b6+1:-0.95, b7+1:-0.88, b8+1:-0.32, b9+1:-2.49, b10+2:-1.88]	[y1+1:17490, y2+1:25011, y3+1:31212, y4+1:25605, y5+1:6904, y6+1:171482, y7+1:38805, y8+1:51926, y9+1:36712, y10+1:6067, y11+2:182866, y12+2:66523, y13+2:25017, y14+3:6582];[b2+1:118792, b4+1:27657, b5+1:33340, b6+1:57398, b7+1:126138, b8+1:38016, b9+1:30825, b10+2:9613]	22	-1			437	0
2601_Glyco_03-calib	28738	71.5812	57	3.26079e+06	28715	2	779.4	1556.78	22.208	17.208	0	DHGAEIVYKSPVVSG	DHGAEIVYKSPVVSG	DHGAEIVYKSPVVSG	1	34				0	1	1556.78	0.00119	0.76	P10636-8	Isoform Tau-F of Microtubule-associated protein tau	primary:MAPT	Homo sapiens			N	N	full	[387 to 401]	T	D		T	[b2+1, b3+1, b4+1, b5+1, b6+1, b7+1, b8+1, b9+1, b10+1, b12+2, b13+2, b14+2];[y2+1, y3+1, y5+1, y6+1, y7+1, y8+1, y9+1, y10+1, y11+1, y13+1]	[b2+1:253.09328, b3+1:310.11486, b4+1:381.15232, b5+1:510.19471, b6+1:623.27900, b7+1:722.34691, b8+1:885.41052, b9+1:1013.50720, b10+1:1100.53457, b12+2:648.83305, b13+2:698.36764, b14+2:741.88388];[y2+1:163.07140, y3+1:262.14008, y5+1:458.26139, y6+1:545.29376, y7+1:673.38830, y8+1:836.45027, y9+1:935.51971, y10+1:1048.60109, y11+1:1177.64839, y13+1:1305.70359]	[b2+1:0.00014, b3+1:0.00027, b4+1:0.00061, b5+1:0.00041, b6+1:0.00063, b7+1:0.00013, b8+1:0.00041, b9+1:0.00213, b10+1:-0.00253, b12+2:0.00055, b13+2:0.00131, b14+2:0.00175];[y2+1:0.00006, y3+1:0.00033, y5+1:0.00047, y6+1:0.00081, y7+1:0.00038, y8+1:-0.00098, y9+1:0.00005, y10+1:-0.00263, y11+1:0.00208, y13+1:-0.00130]	[b2+1:0.57, b3+1:0.87, b4+1:1.61, b5+1:0.80, b6+1:1.02, b7+1:0.18, b8+1:0.47, b9+1:2.10, b10+1:-2.31, b12+2:0.42, b13+2:0.94, b14+2:1.18];[y2+1:0.39, y3+1:1.28, y5+1:1.02, y6+1:1.48, y7+1:0.57, y8+1:-1.17, y9+1:0.06, y10+1:-2.51, y11+1:1.77, y13+1:-1.00]	[b2+1:99832, b3+1:31589, b4+1:26080, b5+1:47310, b6+1:58791, b7+1:56327, b8+1:39354, b9+1:11899, b10+1:15895, b12+2:32546, b13+2:69610, b14+2:21196];[y2+1:10163, y3+1:14503, y5+1:27241, y6+1:11054, y7+1:13516, y8+1:22657, y9+1:20786, y10+1:11242, y11+1:10107, y13+1:25914]	22	-1			442	0
2601_Glyco_03-calib	35404	83.9705	200	4.08907e+08	35382	4	495.778	1979.08	22.204	17.204	0	HVPGGGSVQIVYKPVDLSK	HVPGGGSVQIVYKPVDLSK	HVPGGGSVQIVYKPVDLSK	1	323				0	1	1979.08	-5e-05	-0.02	P10636-8	Isoform Tau-F of Microtubule-associated protein tau	primary:MAPT	Homo sapiens			N	N	full	[299 to 317]	K	V		T	[y1+1, y2+1, y3+1, y4+1, y5+1, y6+1, y7+1, y8+2, y9+1, y10+3, y11+2, y12+3, y13+3, y14+2];[b2+1, b4+1, b5+1, b6+1, b7+1, b8+1, b9+2, b10+2]	[y1+1:147.11254, y2+1:234.14469, y3+1:347.22923, y4+1:462.25593, y5+1:561.32448, y6+1:658.37696, y7+1:786.47132, y8+2:475.27142, y9+1:1048.60264, y10+3:387.90081, y11+2:645.37672, y12+3:463.60979, y13+3:492.62048, y14+2:766.93763];[b2+1:237.13457, b4+1:391.20888, b5+1:448.23036, b6+1:505.25160, b7+1:592.28356, b8+1:691.35215, b9+2:410.20910, b10+2:466.75126]	[y1+1:-0.00026, y2+1:-0.00014, y3+1:0.00033, y4+1:0.00009, y5+1:0.00022, y6+1:-0.00006, y7+1:-0.00066, y8+2:0.00025, y9+1:-0.00109, y10+3:0.00008, y11+2:-0.00021, y12+3:0.00005, y13+3:0.00009, y14+2:-0.00028];[b2+1:-0.00004, b4+1:0.00005, b5+1:0.00007, b6+1:-0.00016, b7+1:-0.00022, b8+1:-0.00005, b9+2:0.00015, b10+2:0.00040]	[y1+1:-1.80, y2+1:-0.62, y3+1:0.95, y4+1:0.19, y5+1:0.40, y6+1:-0.09, y7+1:-0.84, y8+2:0.27, y9+1:-1.04, y10+3:0.06, y11+2:-0.16, y12+3:0.04, y13+3:0.06, y14+2:-0.19];[b2+1:-0.15, b4+1:0.12, b5+1:0.15, b6+1:-0.32, b7+1:-0.38, b8+1:-0.07, b9+2:0.19, b10+2:0.43]	[y1+1:760981, y2+1:1448694, y3+1:1875523, y4+1:1220691, y5+1:553473, y6+1:10959324, y7+1:2584000, y8+2:2564455, y9+1:2506497, y10+3:841173, y11+2:17588778, y12+3:2177940, y13+3:1331452, y14+2:733993];[b2+1:7602118, b4+1:2350838, b5+1:3378012, b6+1:5166922, b7+1:11515856, b8+1:3089191, b9+2:1400404, b10+2:1691084]	22	-1			444	0
2601_Glyco_03-calib	37485	87.5339	200	2.702e+06	37458	4	495.778	1979.08	22.204	17.187	0	HVPGGGSVQIVYKPVDLSK	HVPGGGSVQIVYKPVDLSK	HVPGGGSVQIVYKPVDLSK	1	323				0	1	1979.08	-0.00071	-0.36	P10636-8	Isoform Tau-F of Microtubule-associated protein tau	primary:MAPT	Homo sapiens			N	N	full	[299 to 317]	K	V		T	[y1+1, y2+1, y3+1, y4+1, y5+1, y6+1, y7+1, y8+2, y9+2, y10+2, y11+3, y12+3, y13+3, y14+3];[b2+1, b4+1, b5+1, b6+1, b7+1, b8+2, b9+1, b10+2]	[y1+1:147.11267, y2+1:234.14467, y3+1:347.22915, y4+1:462.25579, y5+1:561.32323, y6+1:658.37734, y7+1:786.47349, y8+2:475.27189, y9+2:524.80575, y10+2:581.34803, y11+3:430.58726, y12+3:463.61007, y13+3:492.62097, y14+3:511.62798];[b2+1:237.13458, b4+1:391.20951, b5+1:448.23099, b6+1:505.25254, b7+1:592.28350, b8+2:346.18096, b9+1:819.41119, b10+2:466.75063]	[y1+1:-0.00014, y2+1:-0.00016, y3+1:0.00026, y4+1:-0.00005, y5+1:-0.00102, y6+1:0.00032, y7+1:0.00151, y8+2:0.00119, y9+2:0.00049, y10+2:0.00099, y11+3:0.00086, y12+3:0.00087, y13+3:0.00155, y14+3:0.00113];[b2+1:-0.00002, b4+1:0.00068, b5+1:0.00069, b6+1:0.00079, b7+1:-0.00028, b8+2:0.00244, b9+1:0.00041, b10+2:-0.00086]	[y1+1:-0.95, y2+1:-0.70, y3+1:0.74, y4+1:-0.11, y5+1:-1.82, y6+1:0.49, y7+1:1.92, y8+2:1.26, y9+2:0.47, y10+2:0.86, y11+3:0.67, y12+3:0.63, y13+3:1.05, y14+3:0.74];[b2+1:-0.09, b4+1:1.75, b5+1:1.55, b6+1:1.56, b7+1:-0.48, b8+2:3.53, b9+1:0.50, b10+2:-0.93]	[y1+1:5592, y2+1:16138, y3+1:13982, y4+1:8135, y5+1:4294, y6+1:87775, y7+1:18619, y8+2:18162, y9+2:49964, y10+2:64170, y11+3:9938, y12+3:16149, y13+3:9849, y14+3:5451];[b2+1:65280, b4+1:14311, b5+1:20607, b6+1:30770, b7+1:59806, b8+2:12307, b9+1:14314, b10+2:4822]	22	-1			445	0
2601_Glyco_03-calib	40765	93.4562	200	3.02561e+06	40737	4	869.41	3473.61	22.203	17.203	0	DEGAPGKQAAAQPHTEIPEGTTAEEAGIGDTPSLE	DEGAPGKQAAAQPHTEIPEGTTAEEAGIGDTPSLE	DEGAPGKQAAAQPHTEIPEGTTAEEAGIGDTPSLE	1	74				0	2	3473.61	0.00266	0.77	P10636-8	Isoform Tau-F of Microtubule-associated protein tau	primary:MAPT	Homo sapiens			N	N	full	[81 to 115]	V	D		T	[y1+1, y2+1, y4+1, y5+1, y6+1, y7+1, y8+1, y9+1, y11+1];[b3+1, b4+1, b11+1, b12+1, b17+2, b19+2, b24+2, b25+3, b26+3, b27+2, b28+3, b30+3, b31+3]	[y1+1:148.06027, y2+1:261.14452, y4+1:445.22956, y5+1:546.27676, y6+1:661.30201, y7+1:718.32715, y8+1:831.40812, y9+1:888.42935, y11+1:1088.50469];[b3+1:302.09834, b4+1:373.13611, b11+1:996.47076, b12+1:1124.52836, b17+2:851.41167, b19+2:964.46254, b24+2:1194.05771, b25+3:839.38897, b26+3:863.06864, b27+2:1322.60775, b28+3:919.76871, b30+3:977.11749, b31+3:1010.80044]	[y1+1:-0.00016, y2+1:0.00003, y4+1:0.00027, y5+1:-0.00020, y6+1:-0.00190, y7+1:0.00177, y8+1:-0.00132, y9+1:-0.00155, y11+1:-0.00592];[b3+1:0.00006, b4+1:0.00072, b11+1:-0.00374, b12+1:-0.00472, b17+2:-0.00302, b19+2:0.00336, b24+2:-0.00282, b25+3:-0.00120, b26+3:0.00070, b27+2:-0.00391, b28+3:-0.00463, b30+3:-0.00669, b31+3:-0.00553]	[y1+1:-1.10, y2+1:0.10, y4+1:0.60, y5+1:-0.37, y6+1:-2.87, y7+1:2.47, y8+1:-1.59, y9+1:-1.75, y11+1:-5.44];[b3+1:0.21, b4+1:1.92, b11+1:-3.76, b12+1:-4.20, b17+2:-1.77, b19+2:1.74, b24+2:-1.18, b25+3:-0.48, b26+3:0.27, b27+2:-1.48, b28+3:-1.68, b30+3:-2.29, b31+3:-1.82]	[y1+1:19257, y2+1:17551, y4+1:75254, y5+1:10934, y6+1:8681, y7+1:38672, y8+1:14467, y9+1:39215, y11+1:4057];[b3+1:12204, b4+1:8240, b11+1:5072, b12+1:8095, b17+2:70107, b19+2:11318, b24+2:15499, b25+3:38281, b26+3:49613, b27+2:29197, b28+3:66618, b30+3:11537, b31+3:59182]	22	-1			446	0
2601_Glyco_03-calib	37802	88.0981	200	2.76703e+06	37784	4	495.778	1979.08	22.174	17.157	0	HVPGGGSVQIVYKPVDLSK	HVPGGGSVQIVYKPVDLSK	HVPGGGSVQIVYKPVDLSK	1	323				0	1	1979.08	0.00049	0.25	P10636-8	Isoform Tau-F of Microtubule-associated protein tau	primary:MAPT	Homo sapiens			N	N	full	[299 to 317]	K	V		T	[y1+1, y2+1, y3+1, y4+1, y5+1, y6+2, y7+1, y8+2, y9+1, y10+2, y11+3, y12+2, y13+3, y14+3];[b2+1, b4+1, b5+1, b6+1, b7+1, b8+1, b9+1, b10+2]	[y1+1:147.11241, y2+1:234.14432, y3+1:347.22895, y4+1:462.25600, y5+1:561.32525, y6+2:329.69217, y7+1:786.47080, y8+2:475.27141, y9+1:1048.60366, y10+2:581.34720, y11+3:430.58701, y12+2:694.91078, y13+3:492.62049, y14+3:511.62739];[b2+1:237.13431, b4+1:391.20793, b5+1:448.23043, b6+1:505.25215, b7+1:592.28322, b8+1:691.35161, b9+1:819.41015, b10+2:466.75152]	[y1+1:-0.00040, y2+1:-0.00052, y3+1:0.00005, y4+1:0.00016, y5+1:0.00100, y6+2:0.00004, y7+1:-0.00118, y8+2:0.00024, y9+1:-0.00006, y10+2:-0.00065, y11+3:0.00011, y12+2:-0.00050, y13+3:0.00011, y14+3:-0.00065];[b2+1:-0.00030, b4+1:-0.00090, b5+1:0.00014, b6+1:0.00040, b7+1:-0.00056, b8+1:-0.00059, b9+1:-0.00062, b10+2:0.00093]	[y1+1:-2.71, y2+1:-2.21, y3+1:0.15, y4+1:0.35, y5+1:1.79, y6+2:0.07, y7+1:-1.51, y8+2:0.25, y9+1:-0.06, y10+2:-0.56, y11+3:0.08, y12+2:-0.36, y13+3:0.07, y14+3:-0.43];[b2+1:-1.26, b4+1:-2.31, b5+1:0.30, b6+1:0.78, b7+1:-0.96, b8+1:-0.85, b9+1:-0.76, b10+2:1.00]	[y1+1:4991, y2+1:13869, y3+1:9847, y4+1:10129, y5+1:4253, y6+2:4883, y7+1:17617, y8+2:22177, y9+1:19345, y10+2:66865, y11+3:6980, y12+2:32213, y13+3:8306, y14+3:7048];[b2+1:63592, b4+1:19162, b5+1:18263, b6+1:32467, b7+1:78438, b8+1:21199, b9+1:14491, b10+2:5431]	22	-1			462	0
2601_Glyco_03-calib	41532	94.761	200	9.65558e+06	41507	6	734.355	4400.09	22.173	17.173	0	QAAAQPHTEIPEGTTAEEAGIGDTPSLEDEAAGHVTQARMVSK	QAAAQPHTEIPEGTTAEEAGIGDTPSLEDEAAGHVTQARMVSK	QAAAQPHTEIPEGTTAEEAGIGDTPSLEDEAAGHVTQARMVSK	1	44				0	2	4400.08	0.00245	0.56	P10636-8	Isoform Tau-F of Microtubule-associated protein tau	primary:MAPT	Homo sapiens			N	N	full	[88 to 130]	K	S		T	[y8+1, y9+1, y15+2, y16+2, y18+2, y19+3, y20+2, y21+3, y22+2, y23+3, y24+3, y25+3, y26+3];[b10+1, b14+2, b16+2, b17+3, b18+3, b19+3, b20+3, b21+3, b22+3]	[y8+1:920.49552, y9+1:1019.56634, y15+2:800.39872, y16+2:864.91988, y18+2:964.97789, y19+3:676.00567, y20+2:1064.02825, y21+3:748.03071, y22+2:1150.05276, y23+3:804.73242, y24+3:823.73971, y25+3:847.41827, y26+3:890.43307];[b10+1:1047.52140, b14+2:716.34587, b16+2:802.39017, b17+3:578.27708, b18+3:621.29062, b19+3:644.96974, b20+3:663.97694, b21+3:701.67142, b22+3:720.67906]	[y8+1:-0.00269, y9+1:-0.00029, y15+2:-0.00061, y16+2:-0.00087, y18+2:-0.00095, y19+3:0.00023, y20+2:-0.00066, y21+3:0.00075, y22+2:-0.00005, y23+3:0.00034, y24+3:0.00076, y25+3:-0.00067, y26+3:0.00113];[b10+1:-0.00038, b14+2:-0.00183, b16+2:0.00198, b17+3:0.00302, b18+3:0.00105, b19+3:0.00130, b20+3:0.00143, b21+3:0.00079, b22+3:0.00226]	[y8+1:-2.93, y9+1:-0.28, y15+2:-0.38, y16+2:-0.50, y18+2:-0.49, y19+3:0.11, y20+2:-0.31, y21+3:0.33, y22+2:-0.02, y23+3:0.14, y24+3:0.31, y25+3:-0.27, y26+3:0.42];[b10+1:-0.37, b14+2:-1.28, b16+2:1.24, b17+3:1.74, b18+3:0.57, b19+3:0.67, b20+3:0.72, b21+3:0.38, b22+3:1.05]	[y8+1:22790, y9+1:15095, y15+2:19426, y16+2:49356, y18+2:39919, y19+3:178221, y20+2:39506, y21+3:56057, y22+2:87584, y23+3:100008, y24+3:346057, y25+3:92535, y26+3:46398];[b10+1:50704, b14+2:30553, b16+2:37217, b17+3:52258, b18+3:81494, b19+3:125816, b20+3:61046, b21+3:114973, b22+3:26938]	22	-1			463	0
2601_Glyco_03-calib	30926	75.7288	200	2.85096e+07	30922	3	726.682	2177.03	22.173	17.173	0	QAAAQPHTEIPEGTTAEEAGIG	QAAAQPHTEIPEGTTAEEAGIG	QAAAQPHTEIPEGTTAEEAGIG	1	36				0	0	2177.02	0.00157	0.72	P10636-8	Isoform Tau-F of Microtubule-associated protein tau	primary:MAPT	Homo sapiens			N	N	full	[88 to 109]	K	D		T	[b2+1, b3+1, b4+1, b5+1, b9+1, b10+1, b12+2, b13+2, b14+2, b15+2, b16+2, b17+2, b18+3, b19+3, b20+3, b21+3];[y2+1, y3+1, y4+1, y5+1, y6+1, y12+1]	[b2+1:200.10301, b3+1:271.14023, b4+1:342.17742, b5+1:470.23600, b9+1:934.43822, b10+1:1047.52118, b12+2:637.31256, b13+2:665.82224, b14+2:716.34698, b15+2:766.87082, b16+2:802.38913, b17+2:866.91040, b18+3:621.29060, b19+3:644.96983, b20+3:663.97697, b21+3:701.67166];[y2+1:189.12334, y3+1:246.14488, y4+1:317.18216, y5+1:446.22485, y6+1:575.26661, y12+1:1131.51831]	[b2+1:0.00004, b3+1:0.00015, b4+1:0.00023, b5+1:0.00023, b9+1:0.00050, b10+1:-0.00061, b12+2:0.00071, b13+2:-0.00141, b14+2:0.00040, b15+2:0.00041, b16+2:-0.00010, b17+2:-0.00015, b18+3:0.00098, b19+3:0.00156, b20+3:0.00151, b21+3:0.00151];[y2+1:-0.00003, y3+1:0.00005, y4+1:0.00022, y5+1:0.00031, y6+1:-0.00052, y12+1:0.00189]	[b2+1:0.20, b3+1:0.55, b4+1:0.67, b5+1:0.49, b9+1:0.53, b10+1:-0.58, b12+2:0.55, b13+2:-1.06, b14+2:0.28, b15+2:0.27, b16+2:-0.06, b17+2:-0.09, b18+3:0.52, b19+3:0.81, b20+3:0.76, b21+3:0.72];[y2+1:-0.15, y3+1:0.19, y4+1:0.69, y5+1:0.69, y6+1:-0.90, y12+1:1.67]	[b2+1:89125, b3+1:65132, b4+1:61988, b5+1:55845, b9+1:68405, b10+1:353212, b12+2:92119, b13+2:40946, b14+2:148202, b15+2:125886, b16+2:163061, b17+2:232894, b18+3:127809, b19+3:201377, b20+3:679293, b21+3:1846906];[y2+1:220407, y3+1:102736, y4+1:81543, y5+1:38907, y6+1:42173, y12+1:98829]	22	-1			464	0
2601_Glyco_03-calib	16906	48.6737	200	6.01325e+08	16896	5	539.896	2694.44	22.17	17.17	0	GQANATRIPAKTPPAPKTPPSSGEPPK	GQANATRIPAKTPPAPKTPPSSGEPPK	GQANATRIPAKTPPAPKTPPSSGEPPK	1	240				0	2	2694.45	-0.00092	-0.34	P10636-8	Isoform Tau-F of Microtubule-associated protein tau	primary:MAPT	Homo sapiens			N	N	full	[164 to 190]	K	S		T	[b2+1, b3+1, b10+1, b12+2, b15+3, b18+3, b19+3, b21+4, b23+3];[y2+1, y3+1, y4+1, y5+1, y6+1, y7+1, y8+1, y9+1, y10+1, y15+3, y19+3, y24+4, y25+4]	[b2+1:186.08754, b3+1:257.12435, b10+1:980.52683, b12+2:605.33819, b15+3:492.27561, b18+3:601.00742, b19+3:633.35921, b21+4:521.29205, b23+3:742.73734];[y2+1:244.16547, y3+1:341.21831, y4+1:470.26064, y5+1:527.28324, y6+1:614.31439, y7+1:701.34605, y8+1:798.39789, y9+1:895.45157, y10+1:996.49651, y15+3:496.26830, y19+3:628.67869, y24+4:610.58928, y25+4:628.34848]	[b2+1:0.00022, b3+1:-0.00008, b10+1:-0.00038, b12+2:-0.00074, b15+3:-0.00020, b18+3:-0.00018, b19+3:0.00242, b21+4:0.00092, b23+3:-0.00147];[y2+1:-0.00009, y3+1:-0.00002, y4+1:-0.00028, y5+1:0.00085, y6+1:-0.00003, y7+1:-0.00040, y8+1:-0.00132, y9+1:-0.00040, y10+1:-0.00314, y15+3:0.00034, y19+3:-0.00101, y24+4:-0.00013, y25+4:-0.00046]	[b2+1:1.21, b3+1:-0.31, b10+1:-0.38, b12+2:-0.61, b15+3:-0.13, b18+3:-0.10, b19+3:1.27, b21+4:0.44, b23+3:-0.66];[y2+1:-0.39, y3+1:-0.07, y4+1:-0.60, y5+1:1.61, y6+1:-0.05, y7+1:-0.56, y8+1:-1.65, y9+1:-0.45, y10+1:-3.15, y15+3:0.23, y19+3:-0.54, y24+4:-0.06, y25+4:-0.18]	[b2+1:9662217, b3+1:1752590, b10+1:876924, b12+2:1831176, b15+3:1065433, b18+3:791882, b19+3:1476966, b21+4:1158814, b23+3:1575667];[y2+1:4060724, y3+1:20576122, y4+1:859978, y5+1:4806808, y6+1:6162112, y7+1:3829510, y8+1:4792168, y9+1:4972115, y10+1:1610798, y15+3:3916258, y19+3:2402066, y24+4:2586436, y25+4:21691792]	22	-1			467	0
2601_Glyco_03-calib	41146	94.1147	192	2.20099e+06	41120	4	869.409	3473.61	22.166	17.166	0	DEGAPGKQAAAQPHTEIPEGTTAEEAGIGDTPSLE	DEGAPGKQAAAQPHTEIPEGTTAEEAGIGDTPSLE	DEGAPGKQAAAQPHTEIPEGTTAEEAGIGDTPSLE	1	74				0	2	3473.61	0.00173	0.5	P10636-8	Isoform Tau-F of Microtubule-associated protein tau	primary:MAPT	Homo sapiens			N	N	full	[81 to 115]	V	D		T	[y1+1, y2+1, y4+1, y5+1, y6+1, y7+1, y8+1, y9+1, y10+1];[b2+1, b4+1, b17+2, b21+2, b22+2, b23+2, b25+3, b26+3, b27+2, b28+3, b29+3, b31+3, b34+3]	[y1+1:148.06003, y2+1:261.14380, y4+1:445.22862, y5+1:546.27764, y6+1:661.30370, y7+1:718.32701, y8+1:831.40393, y9+1:888.42884, y10+1:959.46876];[b2+1:245.07649, b4+1:373.13555, b17+2:851.41272, b21+2:1043.49435, b22+2:1094.01503, b23+2:1129.53314, b25+3:839.38865, b26+3:863.06810, b27+2:1322.60725, b28+3:919.76854, b29+3:938.77498, b31+3:1010.80087, b34+3:1109.85413]	[y1+1:-0.00040, y2+1:-0.00070, y4+1:-0.00067, y5+1:0.00067, y6+1:-0.00021, y7+1:0.00164, y8+1:-0.00551, y9+1:-0.00206, y10+1:0.00074];[b2+1:-0.00032, b4+1:0.00016, b17+2:-0.00093, b21+2:-0.00217, b22+2:-0.00847, b23+2:-0.00937, b25+3:-0.00218, b26+3:-0.00093, b27+2:-0.00492, b28+3:-0.00514, b29+3:-0.00730, b31+3:-0.00423, b34+3:-0.01331]	[y1+1:-2.72, y2+1:-2.68, y4+1:-1.51, y5+1:1.23, y6+1:-0.32, y7+1:2.28, y8+1:-6.63, y9+1:-2.33, y10+1:0.77];[b2+1:-1.32, b4+1:0.44, b17+2:-0.54, b21+2:-1.04, b22+2:-3.88, b23+2:-4.15, b25+3:-0.87, b26+3:-0.36, b27+2:-1.86, b28+3:-1.86, b29+3:-2.59, b31+3:-1.40, b34+3:-4.00]	[y1+1:13383, y2+1:10454, y4+1:47897, y5+1:5084, y6+1:5820, y7+1:30299, y8+1:6755, y9+1:19973, y10+1:6838];[b2+1:2858, b4+1:2578, b17+2:38307, b21+2:10195, b22+2:8652, b23+2:8212, b25+3:20976, b26+3:28488, b27+2:9152, b28+3:42489, b29+3:11887, b31+3:27585, b34+3:8456]	22	-1			471	0
2601_Glyco_03-calib	36003	84.9712	200	2.29583e+07	35977	4	495.779	1979.09	22.164	17.144	0	HVPGGGSVQIVYKPVDLSK	HVPGGGSVQIVYKPVDLSK	HVPGGGSVQIVYKPVDLSK	1	323				0	1	1979.08	0.00237	1.2	P10636-8	Isoform Tau-F of Microtubule-associated protein tau	primary:MAPT	Homo sapiens			N	N	full	[299 to 317]	K	V		T	[y1+1, y2+1, y3+1, y4+1, y5+1, y6+1, y7+1, y8+2, y9+2, y10+3, y11+3, y12+3, y13+3, y14+2];[b2+1, b4+1, b5+1, b6+1, b7+2, b8+2, b9+2, b10+2]	[y1+1:147.11258, y2+1:234.14475, y3+1:347.22911, y4+1:462.25662, y5+1:561.32411, y6+1:658.37723, y7+1:786.47167, y8+2:475.27134, y9+2:524.80564, y10+3:387.90100, y11+3:430.58724, y12+3:463.61000, y13+3:492.62065, y14+2:766.93757];[b2+1:237.13472, b4+1:391.20888, b5+1:448.23044, b6+1:505.25176, b7+2:296.64563, b8+2:346.17999, b9+2:410.20948, b10+2:466.75171]	[y1+1:-0.00023, y2+1:-0.00008, y3+1:0.00022, y4+1:0.00078, y5+1:-0.00015, y6+1:0.00022, y7+1:-0.00031, y8+2:0.00009, y9+2:0.00029, y10+3:0.00065, y11+3:0.00079, y12+3:0.00068, y13+3:0.00060, y14+2:-0.00041];[b2+1:0.00012, b4+1:0.00005, b5+1:0.00015, b6+1:0.00000, b7+2:0.00021, b8+2:0.00050, b9+2:0.00091, b10+2:0.00131]	[y1+1:-1.56, y2+1:-0.34, y3+1:0.63, y4+1:1.69, y5+1:-0.26, y6+1:0.33, y7+1:-0.40, y8+2:0.09, y9+2:0.27, y10+3:0.56, y11+3:0.61, y12+3:0.49, y13+3:0.40, y14+2:-0.27];[b2+1:0.49, b4+1:0.13, b5+1:0.34, b6+1:0.01, b7+2:0.35, b8+2:0.72, b9+2:1.12, b10+2:1.40]	[y1+1:64204, y2+1:118740, y3+1:140320, y4+1:106731, y5+1:42300, y6+1:794993, y7+1:199590, y8+2:158714, y9+2:376827, y10+3:24672, y11+3:48183, y12+3:91395, y13+3:31715, y14+2:24390];[b2+1:586922, b4+1:153126, b5+1:193892, b6+1:290798, b7+2:100241, b8+2:106969, b9+2:45617, b10+2:56701]	22	-1			475	0
2601_Glyco_03-calib	36575	85.9728	200	5.53569e+06	36566	4	495.778	1979.08	22.163	17.147	0	HVPGGGSVQIVYKPVDLSK	HVPGGGSVQIVYKPVDLSK	HVPGGGSVQIVYKPVDLSK	1	323				0	1	1979.08	0.00059	0.3	P10636-8	Isoform Tau-F of Microtubule-associated protein tau	primary:MAPT	Homo sapiens			N	N	full	[299 to 317]	K	V		T	[y1+1, y2+1, y3+1, y4+1, y5+1, y6+2, y7+1, y8+1, y9+2, y10+2, y11+3, y12+3, y13+3, y14+3];[b2+1, b4+1, b5+1, b6+1, b7+2, b8+2, b9+2, b10+2]	[y1+1:147.11257, y2+1:234.14466, y3+1:347.22883, y4+1:462.25629, y5+1:561.32481, y6+2:329.69225, y7+1:786.47179, y8+1:949.53485, y9+2:524.80558, y10+2:581.34780, y11+3:430.58712, y12+3:463.61001, y13+3:492.62066, y14+3:511.62788];[b2+1:237.13480, b4+1:391.20870, b5+1:448.22995, b6+1:505.25159, b7+2:296.64567, b8+2:346.17992, b9+2:410.20920, b10+2:466.75194]	[y1+1:-0.00023, y2+1:-0.00018, y3+1:-0.00007, y4+1:0.00045, y5+1:0.00056, y6+2:0.00021, y7+1:-0.00019, y8+1:-0.00046, y9+2:0.00016, y10+2:0.00053, y11+3:0.00044, y12+3:0.00070, y13+3:0.00062, y14+3:0.00081];[b2+1:0.00019, b4+1:-0.00013, b5+1:-0.00035, b6+1:-0.00017, b7+2:0.00029, b8+2:0.00037, b9+2:0.00035, b10+2:0.00177]	[y1+1:-1.61, y2+1:-0.75, y3+1:-0.19, y4+1:0.97, y5+1:1.00, y6+2:0.32, y7+1:-0.24, y8+1:-0.48, y9+2:0.15, y10+2:0.46, y11+3:0.34, y12+3:0.51, y13+3:0.42, y14+3:0.53];[b2+1:0.82, b4+1:-0.34, b5+1:-0.78, b6+1:-0.33, b7+2:0.48, b8+2:0.53, b9+2:0.43, b10+2:1.90]	[y1+1:17752, y2+1:33894, y3+1:24619, y4+1:26636, y5+1:6322, y6+2:12667, y7+1:46199, y8+1:61188, y9+2:111106, y10+2:143448, y11+3:19482, y12+3:19810, y13+3:14624, y14+3:11319];[b2+1:123279, b4+1:36277, b5+1:40074, b6+1:71413, b7+2:21833, b8+2:24723, b9+2:18640, b10+2:18390]	22	-1			477	0
2601_Glyco_03-calib	39984	92.0796	200	1.90821e+07	39976	4	869.41	3473.61	22.163	17.163	0	DEGAPGKQAAAQPHTEIPEGTTAEEAGIGDTPSLE	DEGAPGKQAAAQPHTEIPEGTTAEEAGIGDTPSLE	DEGAPGKQAAAQPHTEIPEGTTAEEAGIGDTPSLE	1	74				0	2	3473.61	0.00573	1.65	P10636-8	Isoform Tau-F of Microtubule-associated protein tau	primary:MAPT	Homo sapiens			N	N	full	[81 to 115]	V	D		T	[y1+1, y2+1, y4+1, y5+1, y6+1, y8+1, y9+1, y10+1, y11+1];[b3+1, b4+1, b12+1, b16+2, b17+2, b19+2, b20+2, b21+2, b22+2, b23+2, b24+3, b25+3, b26+3]	[y1+1:148.06024, y2+1:261.14451, y4+1:445.22996, y5+1:546.27773, y6+1:661.30561, y8+1:831.41026, y9+1:888.43139, y10+1:959.46840, y11+1:1088.51169];[b3+1:302.09842, b4+1:373.13575, b12+1:1124.53307, b16+2:794.87279, b17+2:851.41323, b19+2:964.46168, b20+2:992.97265, b21+2:1043.49624, b22+2:1094.01955, b23+2:1129.53782, b24+3:796.37615, b25+3:839.39021, b26+3:863.06934]	[y1+1:-0.00020, y2+1:0.00001, y4+1:0.00067, y5+1:0.00076, y6+1:0.00169, y8+1:0.00082, y9+1:0.00049, y10+1:0.00038, y11+1:0.00108];[b3+1:0.00014, b4+1:0.00035, b12+1:-0.00001, b16+2:0.00328, b17+2:0.00010, b19+2:0.00163, b20+2:0.00211, b21+2:0.00162, b22+2:0.00056, b23+2:-0.00002, b24+3:0.00292, b25+3:0.00251, b26+3:0.00279]	[y1+1:-1.33, y2+1:0.04, y4+1:1.51, y5+1:1.39, y6+1:2.56, y8+1:0.99, y9+1:0.55, y10+1:0.40, y11+1:0.99];[b3+1:0.48, b4+1:0.95, b12+1:-0.01, b16+2:2.07, b17+2:0.06, b19+2:0.85, b20+2:1.06, b21+2:0.78, b22+2:0.26, b23+2:-0.01, b24+3:1.22, b25+3:1.00, b26+3:1.08]	[y1+1:188525, y2+1:134921, y4+1:592329, y5+1:69606, y6+1:61191, y8+1:98485, y9+1:217799, y10+1:67083, y11+1:29016];[b3+1:74542, b4+1:59342, b12+1:42128, b16+2:52198, b17+2:287101, b19+2:121395, b20+2:82036, b21+2:115475, b22+2:111466, b23+2:115088, b24+3:110488, b25+3:173931, b26+3:309320]	22	-1			478	0
2601_Glyco_03-calib	17838	50.4881	200	6.03615e+07	17826	5	539.897	2694.45	22.162	17.162	0	GQANATRIPAKTPPAPKTPPSSGEPPK	GQANATRIPAKTPPAPKTPPSSGEPPK	GQANATRIPAKTPPAPKTPPSSGEPPK	1	240				0	2	2694.45	0.003	1.11	P10636-8	Isoform Tau-F of Microtubule-associated protein tau	primary:MAPT	Homo sapiens			N	N	full	[164 to 190]	K	S		T	[y1+1, y2+1, y3+1, y4+1, y5+1, y6+1, y7+1, y8+1, y9+1, y10+1, y15+2, y19+3, y24+4, y25+4];[b2+1, b3+1, b7+1, b12+2, b19+3, b21+3, b22+3, b23+3]	[y1+1:147.11266, y2+1:244.16539, y3+1:341.21819, y4+1:470.25971, y5+1:527.28258, y6+1:614.31427, y7+1:701.34530, y8+1:798.39746, y9+1:895.45144, y10+1:996.49622, y15+2:743.89828, y19+3:628.67759, y24+4:610.58846, y25+4:628.34792];[b2+1:186.08736, b3+1:257.12427, b7+1:699.35305, b12+2:605.33807, b19+3:633.35783, b21+3:694.71911, b22+3:723.72890, b23+3:742.73657]	[y1+1:-0.00015, y2+1:-0.00018, y3+1:-0.00014, y4+1:-0.00121, y5+1:0.00019, y6+1:-0.00014, y7+1:-0.00114, y8+1:-0.00175, y9+1:-0.00053, y10+1:-0.00344, y15+2:-0.00073, y19+3:-0.00433, y24+4:-0.00342, y25+4:-0.00268];[b2+1:0.00005, b3+1:-0.00016, b7+1:-0.00021, b12+2:-0.00097, b19+3:-0.00172, b21+3:-0.00266, b22+3:-0.00534, b23+3:-0.00378]	[y1+1:-1.01, y2+1:-0.75, y3+1:-0.40, y4+1:-2.58, y5+1:0.37, y6+1:-0.23, y7+1:-1.63, y8+1:-2.20, y9+1:-0.60, y10+1:-3.45, y15+2:-0.49, y19+3:-2.30, y24+4:-1.40, y25+4:-1.07];[b2+1:0.25, b3+1:-0.62, b7+1:-0.30, b12+2:-0.81, b19+3:-0.91, b21+3:-1.28, b22+3:-2.46, b23+3:-1.70]	[y1+1:73051, y2+1:354327, y3+1:1897444, y4+1:72284, y5+1:395061, y6+1:602911, y7+1:336544, y8+1:346502, y9+1:480437, y10+1:125925, y15+2:431399, y19+3:201878, y24+4:351559, y25+4:2009168];[b2+1:920104, b3+1:168836, b7+1:71075, b12+2:163942, b19+3:138649, b21+3:263414, b22+3:189320, b23+3:187804]	22	-1			479	0
2601_Glyco_03-calib	36255	85.3934	200	7.48684e+06	36223	4	495.779	1979.09	22.161	17.142	0	HVPGGGSVQIVYKPVDLSK	HVPGGGSVQIVYKPVDLSK	HVPGGGSVQIVYKPVDLSK	1	323				0	1	1979.08	0.00449	2.27	P10636-8	Isoform Tau-F of Microtubule-associated protein tau	primary:MAPT	Homo sapiens			N	N	full	[299 to 317]	K	V		T	[y1+1, y2+1, y3+1, y4+1, y5+1, y6+1, y7+2, y8+1, y9+2, y10+3, y11+3, y12+3, y13+3, y14+3];[b2+1, b4+1, b5+1, b6+1, b7+2, b8+2, b9+2, b10+2]	[y1+1:147.11279, y2+1:234.14492, y3+1:347.22948, y4+1:462.25617, y5+1:561.32395, y6+1:658.37730, y7+2:393.73980, y8+1:949.53506, y9+2:524.80557, y10+3:387.90096, y11+3:430.58722, y12+3:463.61023, y13+3:492.62086, y14+3:511.62795];[b2+1:237.13497, b4+1:391.20918, b5+1:448.23060, b6+1:505.25223, b7+2:296.64569, b8+2:346.17991, b9+2:410.20922, b10+2:466.75203]	[y1+1:-0.00002, y2+1:0.00009, y3+1:0.00058, y4+1:0.00033, y5+1:-0.00030, y6+1:0.00029, y7+2:0.00035, y8+1:-0.00025, y9+2:0.00014, y10+3:0.00055, y11+3:0.00073, y12+3:0.00136, y13+3:0.00122, y14+3:0.00103];[b2+1:0.00037, b4+1:0.00035, b5+1:0.00031, b6+1:0.00047, b7+2:0.00031, b8+2:0.00034, b9+2:0.00038, b10+2:0.00194]	[y1+1:-0.13, y2+1:0.38, y3+1:1.67, y4+1:0.72, y5+1:-0.53, y6+1:0.43, y7+2:0.45, y8+1:-0.26, y9+2:0.13, y10+3:0.47, y11+3:0.57, y12+3:0.98, y13+3:0.83, y14+3:0.67];[b2+1:1.56, b4+1:0.90, b5+1:0.69, b6+1:0.94, b7+2:0.53, b8+2:0.49, b9+2:0.47, b10+2:2.08]	[y1+1:20625, y2+1:33635, y3+1:41349, y4+1:31493, y5+1:11782, y6+1:250979, y7+2:24294, y8+1:79754, y9+2:138256, y10+3:7185, y11+3:17727, y12+3:17297, y13+3:19186, y14+3:10931];[b2+1:197089, b4+1:51072, b5+1:65598, b6+1:91825, b7+2:28587, b8+2:33692, b9+2:16454, b10+2:19076]	22	-1			480	0
2601_Glyco_03-calib	16897	48.6556	200	7.34074e+08	16876	5	539.896	2694.44	22.159	17.159	0	GQANATRIPAKTPPAPKTPPSSGEPPK	GQANATRIPAKTPPAPKTPPSSGEPPK	GQANATRIPAKTPPAPKTPPSSGEPPK	1	240				0	2	2694.45	-0.00135	-0.5	P10636-8	Isoform Tau-F of Microtubule-associated protein tau	primary:MAPT	Homo sapiens			N	N	full	[164 to 190]	K	S		T	[b2+1, b3+1, b7+1, b12+2, b18+3, b21+4, b22+3, b23+3, b24+4];[y2+1, y3+1, y4+1, y5+1, y6+1, y7+1, y8+1, y9+2, y10+1, y15+3, y19+3, y24+4, y25+4]	[b2+1:186.08768, b3+1:257.12462, b7+1:699.35361, b12+2:605.33915, b18+3:601.00838, b21+4:521.29209, b22+3:723.73038, b23+3:742.73822, b24+4:589.56698];[y2+1:244.16575, y3+1:341.21883, y4+1:470.26150, y5+1:527.28401, y6+1:614.31499, y7+1:701.34668, y8+1:798.39874, y9+2:448.22985, y10+1:996.49726, y15+3:496.26895, y19+3:628.67923, y24+4:610.59006, y25+4:628.34903]	[b2+1:0.00036, b3+1:0.00018, b7+1:0.00034, b12+2:0.00118, b18+3:0.00271, b21+4:0.00109, b22+3:-0.00089, b23+3:0.00116, b24+4:0.00455];[y2+1:0.00018, y3+1:0.00050, y4+1:0.00058, y5+1:0.00162, y6+1:0.00057, y7+1:0.00024, y8+1:-0.00047, y9+2:0.00044, y10+1:-0.00239, y15+3:0.00228, y19+3:0.00059, y24+4:0.00297, y25+4:0.00174]	[b2+1:1.95, b3+1:0.72, b7+1:0.49, b12+2:0.97, b18+3:1.51, b21+4:0.53, b22+3:-0.41, b23+3:0.52, b24+4:1.93];[y2+1:0.75, y3+1:1.47, y4+1:1.23, y5+1:3.07, y6+1:0.93, y7+1:0.34, y8+1:-0.58, y9+2:0.50, y10+1:-2.40, y15+3:1.54, y19+3:0.31, y24+4:1.22, y25+4:0.69]	[b2+1:11213226, b3+1:1973406, b7+1:805995, b12+2:2694666, b18+3:1080404, b21+4:1511535, b22+3:2047068, b23+3:2581036, b24+4:1177347];[y2+1:3951213, y3+1:21922844, y4+1:1168613, y5+1:5383706, y6+1:7697744, y7+1:4216857, y8+1:3705573, y9+2:7443098, y10+1:1476051, y15+3:4868489, y19+3:2525974, y24+4:3330587, y25+4:23666974]	22	-1			483	0
2601_Glyco_03-calib	35383	83.9365	200	4.34707e+08	35361	4	495.779	1979.09	22.156	17.138	0	HVPGGGSVQIVYKPVDLSK	HVPGGGSVQIVYKPVDLSK	HVPGGGSVQIVYKPVDLSK	1	323				0	1	1979.08	0.0029	1.47	P10636-8	Isoform Tau-F of Microtubule-associated protein tau	primary:MAPT	Homo sapiens			N	N	full	[299 to 317]	K	V		T	[y1+1, y2+1, y3+1, y4+1, y5+1, y6+1, y7+2, y8+2, y9+2, y10+1, y11+3, y12+3, y13+3, y14+3];[b2+1, b4+1, b5+1, b6+1, b7+2, b8+2, b9+2, b10+2]	[y1+1:147.11279, y2+1:234.14515, y3+1:347.22975, y4+1:462.25747, y5+1:561.32572, y6+1:658.37830, y7+2:393.74045, y8+2:475.27237, y9+2:524.80650, y10+1:1161.68857, y11+3:430.58806, y12+3:463.61109, y13+3:492.62162, y14+3:511.62900];[b2+1:237.13500, b4+1:391.20974, b5+1:448.23157, b6+1:505.25268, b7+2:296.64619, b8+2:346.18061, b9+2:410.21013, b10+2:466.75247]	[y1+1:-0.00001, y2+1:0.00031, y3+1:0.00086, y4+1:0.00163, y5+1:0.00147, y6+1:0.00129, y7+2:0.00165, y8+2:0.00216, y9+2:0.00199, y10+1:0.00079, y11+3:0.00327, y12+3:0.00395, y13+3:0.00351, y14+3:0.00418];[b2+1:0.00040, b4+1:0.00091, b5+1:0.00127, b6+1:0.00092, b7+2:0.00132, b8+2:0.00174, b9+2:0.00220, b10+2:0.00282]	[y1+1:-0.09, y2+1:1.35, y3+1:2.47, y4+1:3.54, y5+1:2.62, y6+1:1.96, y7+2:2.10, y8+2:2.28, y9+2:1.90, y10+1:0.68, y11+3:2.54, y12+3:2.84, y13+3:2.38, y14+3:2.73];[b2+1:1.69, b4+1:2.32, b5+1:2.85, b6+1:1.83, b7+2:2.24, b8+2:2.52, b9+2:2.69, b10+2:3.03]	[y1+1:1029442, y2+1:1955543, y3+1:2177782, y4+1:1597543, y5+1:606239, y6+1:12933431, y7+2:1147013, y8+2:2679558, y9+2:8575656, y10+1:492677, y11+3:1714929, y12+3:2008758, y13+3:1542367, y14+3:1092947];[b2+1:9513598, b4+1:2619947, b5+1:3480168, b6+1:5562628, b7+2:2019228, b8+2:2303338, b9+2:1335975, b10+2:1511843]	22	-1			486	0
2601_Glyco_03-calib	36404	85.6707	200	7.2906e+06	36400	4	495.779	1979.09	22.154	17.135	0	HVPGGGSVQIVYKPVDLSK	HVPGGGSVQIVYKPVDLSK	HVPGGGSVQIVYKPVDLSK	1	323				0	1	1979.08	0.00144	0.73	P10636-8	Isoform Tau-F of Microtubule-associated protein tau	primary:MAPT	Homo sapiens			N	N	full	[299 to 317]	K	V		T	[y1+1, y2+1, y3+1, y4+1, y5+1, y6+2, y7+2, y8+1, y9+1, y10+1, y11+3, y12+3, y13+3, y14+2];[b2+1, b4+1, b5+1, b6+1, b7+1, b8+2, b9+1, b10+2]	[y1+1:147.11269, y2+1:234.14470, y3+1:347.22938, y4+1:462.25619, y5+1:561.32344, y6+2:329.69220, y7+2:393.74000, y8+1:949.53500, y9+1:1048.60331, y10+1:1161.68613, y11+3:430.58725, y12+3:463.61007, y13+3:492.62092, y14+2:766.93761];[b2+1:237.13477, b4+1:391.20920, b5+1:448.23087, b6+1:505.25200, b7+1:592.28375, b8+2:346.17988, b9+1:819.41025, b10+2:466.75191]	[y1+1:-0.00012, y2+1:-0.00013, y3+1:0.00048, y4+1:0.00035, y5+1:-0.00081, y6+2:0.00010, y7+2:0.00075, y8+1:-0.00031, y9+1:-0.00041, y10+1:-0.00166, y11+3:0.00083, y12+3:0.00089, y13+3:0.00140, y14+2:-0.00032];[b2+1:0.00016, b4+1:0.00037, b5+1:0.00057, b6+1:0.00024, b7+1:-0.00003, b8+2:0.00029, b9+1:-0.00052, b10+2:0.00170]	[y1+1:-0.80, y2+1:-0.56, y3+1:1.39, y4+1:0.76, y5+1:-1.45, y6+2:0.15, y7+2:0.96, y8+1:-0.32, y9+1:-0.39, y10+1:-1.43, y11+3:0.65, y12+3:0.64, y13+3:0.95, y14+2:-0.21];[b2+1:0.69, b4+1:0.94, b5+1:1.28, b6+1:0.48, b7+1:-0.06, b8+2:0.42, b9+1:-0.64, b10+2:1.83]	[y1+1:19453, y2+1:38806, y3+1:33451, y4+1:26205, y5+1:11695, y6+2:18425, y7+2:26614, y8+1:89154, y9+1:62386, y10+1:9121, y11+3:26073, y12+3:26335, y13+3:26584, y14+2:15667];[b2+1:172355, b4+1:48466, b5+1:58882, b6+1:97197, b7+1:219072, b8+2:26443, b9+1:49653, b10+2:18711]	22	-1			489	0
2601_Glyco_03-calib	41295	94.3777	200	5.00836e+06	41265	4	705.836	2819.31	22.152	17.152	0	QAAAQPHTEIPEGTTAEEAGIGDTPSLE	QAAAQPHTEIPEGTTAEEAGIGDTPSLE	QAAAQPHTEIPEGTTAEEAGIGDTPSLE	1	76				0	1	2819.31	0.00373	1.32	P10636-8	Isoform Tau-F of Microtubule-associated protein tau	primary:MAPT	Homo sapiens			N	N	full	[88 to 115]	K	D		T	[y1+1, y2+1, y4+1, y5+1, y7+1, y8+1, y9+1, y10+1];[b2+1, b3+1, b4+1, b5+1, b10+1, b14+2, b16+2, b17+2, b18+3, b19+3, b20+3, b21+3, b22+3, b24+2]	[y1+1:148.06026, y2+1:261.14451, y4+1:445.22946, y5+1:546.27733, y7+1:718.32561, y8+1:831.40836, y9+1:888.43035, y10+1:959.46789];[b2+1:200.10283, b3+1:271.13997, b4+1:342.17705, b5+1:470.23452, b10+1:1047.52055, b14+2:716.34724, b16+2:802.39000, b17+2:866.91115, b18+3:621.29042, b19+3:644.96954, b20+3:663.97694, b21+3:701.67174, b22+3:720.67879, b24+2:1188.54996]	[y1+1:-0.00017, y2+1:0.00002, y4+1:0.00017, y5+1:0.00036, y7+1:0.00024, y8+1:-0.00108, y9+1:-0.00055, y10+1:-0.00013];[b2+1:-0.00014, b3+1:-0.00011, b4+1:-0.00015, b5+1:-0.00126, b10+1:-0.00123, b14+2:0.00093, b16+2:0.00165, b17+2:0.00136, b18+3:0.00045, b19+3:0.00071, b20+3:0.00143, b21+3:0.00175, b22+3:0.00145, b24+2:-0.00235]	[y1+1:-1.17, y2+1:0.06, y4+1:0.39, y5+1:0.66, y7+1:0.33, y8+1:-1.30, y9+1:-0.62, y10+1:-0.14];[b2+1:-0.71, b3+1:-0.39, b4+1:-0.44, b5+1:-2.68, b10+1:-1.18, b14+2:0.65, b16+2:1.03, b17+2:0.78, b18+3:0.24, b19+3:0.37, b20+3:0.72, b21+3:0.83, b22+3:0.67, b24+2:-0.99]	[y1+1:55025, y2+1:36174, y4+1:131151, y5+1:15535, y7+1:71375, y8+1:24270, y9+1:56742, y10+1:15547];[b2+1:19294, b3+1:12063, b4+1:8460, b5+1:12118, b10+1:33985, b14+2:13753, b16+2:22256, b17+2:23446, b18+3:29203, b19+3:49841, b20+3:36410, b21+3:60970, b22+3:18751, b24+2:14901]	22	-1			491	0
2601_Glyco_03-calib	37945	88.3767	191	2.27473e+06	37928	4	495.779	1979.09	22.151	17.151	0	HVPGGGSVQIVYKPVDLSK	HVPGGGSVQIVYKPVDLSK	HVPGGGSVQIVYKPVDLSK	1	323				0	1	1979.08	0.00191	0.97	P10636-8	Isoform Tau-F of Microtubule-associated protein tau	primary:MAPT	Homo sapiens			N	N	full	[299 to 317]	K	V		T	[y1+1, y2+1, y3+1, y4+1, y5+1, y6+2, y7+1, y8+1, y9+1, y10+2, y11+3, y12+3, y13+2, y14+2];[b2+1, b4+1, b5+1, b6+1, b7+2, b8+1, b9+1, b10+2]	[y1+1:147.11247, y2+1:234.14441, y3+1:347.22847, y4+1:462.25662, y5+1:561.32566, y6+2:329.69217, y7+1:786.47197, y8+1:949.53508, y9+1:1048.60347, y10+2:581.34737, y11+3:430.58707, y12+3:463.60994, y13+2:738.42768, y14+2:766.93539];[b2+1:237.13472, b4+1:391.20885, b5+1:448.23031, b6+1:505.25137, b7+2:296.64566, b8+1:691.35255, b9+1:819.40996, b10+2:466.75137]	[y1+1:-0.00034, y2+1:-0.00042, y3+1:-0.00043, y4+1:0.00078, y5+1:0.00140, y6+2:0.00004, y7+1:-0.00001, y8+1:-0.00023, y9+1:-0.00025, y10+2:-0.00032, y11+3:0.00029, y12+3:0.00047, y13+2:0.00129, y14+2:-0.00477];[b2+1:0.00012, b4+1:0.00002, b5+1:0.00002, b6+1:-0.00039, b7+2:0.00026, b8+1:0.00035, b9+1:-0.00081, b10+2:0.00061]	[y1+1:-2.32, y2+1:-1.80, y3+1:-1.24, y4+1:1.70, y5+1:2.51, y6+2:0.06, y7+1:-0.01, y8+1:-0.24, y9+1:-0.24, y10+2:-0.28, y11+3:0.23, y12+3:0.34, y13+2:0.87, y14+2:-3.11];[b2+1:0.52, b4+1:0.05, b5+1:0.04, b6+1:-0.78, b7+2:0.45, b8+1:0.50, b9+1:-0.99, b10+2:0.66]	[y1+1:3783, y2+1:10187, y3+1:9807, y4+1:8238, y5+1:3097, y6+2:5024, y7+1:18006, y8+1:18944, y9+1:15967, y10+2:63321, y11+3:4815, y12+3:8148, y13+2:8461, y14+2:4815];[b2+1:51741, b4+1:11878, b5+1:17338, b6+1:33140, b7+2:8978, b8+1:17914, b9+1:12517, b10+2:6645]	22	-1			492	0
2601_Glyco_03-calib	43143	97.4723	200	3.68696e+06	43122	3	746.006	2234.99	22.151	17.151	0	AEPRQEFEVMEDHAGTYGLG	AEPRQEFEVMEDHAGTYGLG	AEPRQEFEVMEDHAGTYGLG	1	90				0	1	2234.99	0.00473	2.12	P10636-8	Isoform Tau-F of Microtubule-associated protein tau	primary:MAPT	Homo sapiens			N	N	full:M cleaved	[2 to 21]	M	D		T	[b2+1, b6+1, b8+1, b9+2, b10+1, b11+1, b12+1, b13+2, b14+2, b15+2, b16+2, b17+2, b18+3, b19+3];[y2+1, y3+1, y4+1, y5+1, y10+1, y11+1, y12+1, y18+2]	[b2+1:201.08643, b6+1:711.34360, b8+1:987.44756, b9+2:543.76453, b10+1:1217.56353, b11+1:1346.60906, b12+1:1461.63306, b13+2:799.85050, b14+2:835.36908, b15+2:863.87885, b16+2:914.40281, b17+2:995.93400, b18+3:683.29907, b19+3:720.99401];[y2+1:189.12297, y3+1:246.14497, y4+1:409.20815, y5+1:510.25607, y10+1:1019.44830, y11+1:1150.48543, y12+1:1249.55741, y18+2:1018.46431]	[b2+1:-0.00056, b6+1:0.00157, b8+1:-0.00548, b9+2:0.00034, b10+1:0.00159, b11+1:0.00454, b12+1:0.00159, b13+2:0.00335, b14+2:0.00339, b15+2:0.00146, b16+2:0.00171, b17+2:0.00075, b18+3:0.00123, b19+3:0.00199];[y2+1:-0.00039, y3+1:0.00014, y4+1:-0.00002, y5+1:0.00024, y10+1:0.00544, y11+1:0.00208, y12+1:0.00565, y18+2:0.00353]	[b2+1:-2.79, b6+1:2.21, b8+1:-5.55, b9+2:0.31, b10+1:1.31, b11+1:3.37, b12+1:1.09, b13+2:2.10, b14+2:2.03, b15+2:0.84, b16+2:0.94, b17+2:0.38, b18+3:0.60, b19+3:0.92];[y2+1:-2.10, y3+1:0.56, y4+1:-0.04, y5+1:0.46, y10+1:5.34, y11+1:1.81, y12+1:4.52, y18+2:1.74]	[b2+1:14436, b6+1:7567, b8+1:42825, b9+2:16380, b10+1:7625, b11+1:9127, b12+1:24475, b13+2:17681, b14+2:18885, b15+2:22253, b16+2:54189, b17+2:67591, b18+3:61225, b19+3:83736];[y2+1:32402, y3+1:19407, y4+1:13098, y5+1:4209, y10+1:13680, y11+1:10274, y12+1:3882, y18+2:10316]	22	-1			493	0
2601_Glyco_03-calib	35978	84.9281	200	2.80126e+07	35955	4	495.778	1979.08	22.149	17.132	0	HVPGGGSVQIVYKPVDLSK	HVPGGGSVQIVYKPVDLSK	HVPGGGSVQIVYKPVDLSK	1	323				0	1	1979.08	0.00038	0.19	P10636-8	Isoform Tau-F of Microtubule-associated protein tau	primary:MAPT	Homo sapiens			N	N	full	[299 to 317]	K	V		T	[y1+1, y2+1, y3+1, y4+1, y5+1, y6+1, y7+2, y8+1, y9+1, y10+1, y11+3, y12+3, y13+3, y14+3];[b2+1, b4+1, b5+1, b6+1, b7+2, b8+2, b9+2, b10+2]	[y1+1:147.11256, y2+1:234.14471, y3+1:347.22872, y4+1:462.25641, y5+1:561.32453, y6+1:658.37689, y7+2:393.73967, y8+1:949.53504, y9+1:1048.60364, y10+1:1161.68758, y11+3:430.58705, y12+3:463.60986, y13+3:492.62065, y14+3:511.62778];[b2+1:237.13468, b4+1:391.20897, b5+1:448.23057, b6+1:505.25147, b7+2:296.64556, b8+2:346.17982, b9+2:410.20929, b10+2:466.75164]	[y1+1:-0.00024, y2+1:-0.00012, y3+1:-0.00017, y4+1:0.00057, y5+1:0.00028, y6+1:-0.00013, y7+2:0.00009, y8+1:-0.00027, y9+1:-0.00008, y10+1:-0.00021, y11+3:0.00022, y12+3:0.00025, y13+3:0.00060, y14+3:0.00051];[b2+1:0.00007, b4+1:0.00014, b5+1:0.00028, b6+1:-0.00028, b7+2:0.00006, b8+2:0.00016, b9+2:0.00052, b10+2:0.00117]	[y1+1:-1.67, y2+1:-0.52, y3+1:-0.50, y4+1:1.24, y5+1:0.49, y6+1:-0.20, y7+2:0.11, y8+1:-0.28, y9+1:-0.08, y10+1:-0.18, y11+3:0.17, y12+3:0.18, y13+3:0.41, y14+3:0.33];[b2+1:0.31, b4+1:0.36, b5+1:0.63, b6+1:-0.56, b7+2:0.11, b8+2:0.23, b9+2:0.63, b10+2:1.25]	[y1+1:66062, y2+1:128776, y3+1:162985, y4+1:109433, y5+1:40439, y6+1:874880, y7+2:79686, y8+1:309174, y9+1:186757, y10+1:47908, y11+3:94967, y12+3:125021, y13+3:90207, y14+3:63599];[b2+1:634038, b4+1:152317, b5+1:236949, b6+1:317078, b7+2:130344, b8+2:123322, b9+2:78349, b10+2:109251]	22	-1			494	0
2601_Glyco_03-calib	36190	85.2843	200	1.23685e+07	36168	4	495.779	1979.08	22.148	17.128	0	HVPGGGSVQIVYKPVDLSK	HVPGGGSVQIVYKPVDLSK	HVPGGGSVQIVYKPVDLSK	1	323				0	1	1979.08	0.00098	0.5	P10636-8	Isoform Tau-F of Microtubule-associated protein tau	primary:MAPT	Homo sapiens			N	N	full	[299 to 317]	K	V		T	[y1+1, y2+1, y3+1, y4+1, y5+1, y6+2, y7+2, y8+1, y9+1, y10+1, y11+3, y12+3, y13+3, y14+3];[b2+1, b4+1, b5+1, b6+1, b7+1, b8+2, b9+2, b10+2]	[y1+1:147.11266, y2+1:234.14475, y3+1:347.22912, y4+1:462.25590, y5+1:561.32406, y6+2:329.69225, y7+2:393.73966, y8+1:949.53522, y9+1:1048.60304, y10+1:1161.68778, y11+3:430.58718, y12+3:463.61014, y13+3:492.62122, y14+3:511.62803];[b2+1:237.13478, b4+1:391.20899, b5+1:448.23060, b6+1:505.25214, b7+1:592.28378, b8+2:346.17982, b9+2:410.20927, b10+2:466.75159]	[y1+1:-0.00014, y2+1:-0.00009, y3+1:0.00022, y4+1:0.00006, y5+1:-0.00019, y6+2:0.00021, y7+2:0.00006, y8+1:-0.00009, y9+1:-0.00068, y10+1:-0.00001, y11+3:0.00063, y12+3:0.00108, y13+3:0.00229, y14+3:0.00126];[b2+1:0.00018, b4+1:0.00016, b5+1:0.00031, b6+1:0.00038, b7+1:-0.00001, b8+2:0.00017, b9+2:0.00048, b10+2:0.00106]	[y1+1:-0.99, y2+1:-0.37, y3+1:0.64, y4+1:0.13, y5+1:-0.34, y6+2:0.32, y7+2:0.08, y8+1:-0.10, y9+1:-0.65, y10+1:-0.01, y11+3:0.49, y12+3:0.78, y13+3:1.55, y14+3:0.83];[b2+1:0.76, b4+1:0.41, b5+1:0.70, b6+1:0.76, b7+1:-0.01, b8+2:0.24, b9+2:0.59, b10+2:1.14]	[y1+1:30115, y2+1:54318, y3+1:67125, y4+1:45937, y5+1:14794, y6+2:32997, y7+2:34857, y8+1:137407, y9+1:98557, y10+1:17524, y11+3:43161, y12+3:62343, y13+3:35523, y14+3:27958];[b2+1:270140, b4+1:78460, b5+1:98193, b6+1:163247, b7+1:369045, b8+2:74464, b9+2:36522, b10+2:39832]	22	-1			496	0
2601_Glyco_03-calib	35677	84.4304	200	1.55716e+08	35653	4	495.778	1979.08	22.146	17.128	0	HVPGGGSVQIVYKPVDLSK	HVPGGGSVQIVYKPVDLSK	HVPGGGSVQIVYKPVDLSK	1	323				0	1	1979.08	0.00083	0.42	P10636-8	Isoform Tau-F of Microtubule-associated protein tau	primary:MAPT	Homo sapiens			N	N	full	[299 to 317]	K	V		T	[y1+1, y2+1, y3+1, y4+1, y5+1, y6+2, y7+1, y8+1, y9+1, y10+3, y11+3, y12+3, y13+3, y14+3];[b2+1, b4+1, b5+1, b6+1, b7+1, b8+1, b9+2, b10+2]	[y1+1:147.11260, y2+1:234.14472, y3+1:347.22906, y4+1:462.25622, y5+1:561.32457, y6+2:329.69219, y7+1:786.47188, y8+1:949.53499, y9+1:1048.60336, y10+3:387.90078, y11+3:430.58713, y12+3:463.60999, y13+3:492.62063, y14+3:511.62818];[b2+1:237.13471, b4+1:391.20898, b5+1:448.23042, b6+1:505.25187, b7+1:592.28369, b8+1:691.35181, b9+2:410.20923, b10+2:466.75161]	[y1+1:-0.00020, y2+1:-0.00012, y3+1:0.00016, y4+1:0.00038, y5+1:0.00031, y6+2:0.00009, y7+1:-0.00010, y8+1:-0.00032, y9+1:-0.00036, y10+3:0.00001, y11+3:0.00046, y12+3:0.00064, y13+3:0.00053, y14+3:0.00171];[b2+1:0.00011, b4+1:0.00015, b5+1:0.00013, b6+1:0.00011, b7+1:-0.00009, b8+1:-0.00039, b9+2:0.00040, b10+2:0.00109]	[y1+1:-1.37, y2+1:-0.50, y3+1:0.46, y4+1:0.83, y5+1:0.56, y6+2:0.13, y7+1:-0.13, y8+1:-0.34, y9+1:-0.34, y10+3:0.01, y11+3:0.36, y12+3:0.46, y13+3:0.36, y14+3:1.12];[b2+1:0.47, b4+1:0.39, b5+1:0.28, b6+1:0.23, b7+1:-0.15, b8+1:-0.57, b9+2:0.49, b10+2:1.17]	[y1+1:377996, y2+1:797727, y3+1:814806, y4+1:593217, y5+1:227531, y6+2:354595, y7+1:1149900, y8+1:1633569, y9+1:1104662, y10+3:174279, y11+3:465271, y12+3:461879, y13+3:377397, y14+3:241798];[b2+1:3667854, b4+1:989934, b5+1:1192086, b6+1:1908533, b7+1:4197360, b8+1:1124001, b9+2:409731, b10+2:470992]	22	-1			497	0
2601_Glyco_03-calib	35634	84.3565	200	2.77206e+08	35612	4	495.778	1979.08	22.143	17.124	0	HVPGGGSVQIVYKPVDLSK	HVPGGGSVQIVYKPVDLSK	HVPGGGSVQIVYKPVDLSK	1	323				0	1	1979.08	-0.00029	-0.15	P10636-8	Isoform Tau-F of Microtubule-associated protein tau	primary:MAPT	Homo sapiens			N	N	full	[299 to 317]	K	V		T	[y1+1, y2+1, y3+1, y4+1, y5+1, y6+2, y7+1, y8+1, y9+2, y10+1, y11+3, y12+3, y13+3, y14+3];[b2+1, b4+1, b5+1, b6+1, b7+2, b8+2, b9+1, b10+2]	[y1+1:147.11269, y2+1:234.14481, y3+1:347.22927, y4+1:462.25664, y5+1:561.32449, y6+2:329.69219, y7+1:786.47146, y8+1:949.53521, y9+2:524.80558, y10+1:1161.68768, y11+3:430.58722, y12+3:463.61004, y13+3:492.62067, y14+3:511.62790];[b2+1:237.13476, b4+1:391.20896, b5+1:448.23060, b6+1:505.25203, b7+2:296.64556, b8+2:346.17988, b9+1:819.41060, b10+2:466.75140]	[y1+1:-0.00011, y2+1:-0.00003, y3+1:0.00037, y4+1:0.00080, y5+1:0.00023, y6+2:0.00008, y7+1:-0.00052, y8+1:-0.00010, y9+2:0.00017, y10+1:-0.00010, y11+3:0.00074, y12+3:0.00078, y13+3:0.00065, y14+3:0.00088];[b2+1:0.00015, b4+1:0.00013, b5+1:0.00031, b6+1:0.00027, b7+2:0.00006, b8+2:0.00028, b9+1:-0.00018, b10+2:0.00069]	[y1+1:-0.79, y2+1:-0.12, y3+1:1.07, y4+1:1.74, y5+1:0.41, y6+2:0.12, y7+1:-0.66, y8+1:-0.11, y9+2:0.16, y10+1:-0.09, y11+3:0.58, y12+3:0.56, y13+3:0.44, y14+3:0.58];[b2+1:0.65, b4+1:0.32, b5+1:0.69, b6+1:0.54, b7+2:0.10, b8+2:0.41, b9+1:-0.22, b10+2:0.74]	[y1+1:610133, y2+1:1263438, y3+1:1374483, y4+1:1114503, y5+1:345391, y6+2:657587, y7+1:1974553, y8+1:2996727, y9+2:5442605, y10+1:445261, y11+3:1244723, y12+3:1083402, y13+3:1093423, y14+3:695226];[b2+1:6219110, b4+1:1595516, b5+1:2369395, b6+1:3492420, b7+2:1425522, b8+2:1271221, b9+1:2017330, b10+2:834400]	22	-1			500	0
2601_Glyco_03-calib	41513	94.7301	200	2.11081e+07	41486	3	746.005	2234.99	22.136	17.136	0	AEPRQEFEVMEDHAGTYGLG	AEPRQEFEVMEDHAGTYGLG	AEPRQEFEVMEDHAGTYGLG	1	90				0	1	2234.99	0.00299	1.34	P10636-8	Isoform Tau-F of Microtubule-associated protein tau	primary:MAPT	Homo sapiens			N	N	full:M cleaved	[2 to 21]	M	D		T	[b2+1, b6+1, b7+1, b8+2, b9+1, b10+2, b11+1, b12+1, b13+2, b15+2, b16+2, b17+2, b18+3, b19+3];[y2+1, y3+1, y4+1, y7+1, y9+1, y10+1, y11+2, y12+1]	[b2+1:201.08690, b6+1:711.34300, b7+1:858.41318, b8+2:494.23042, b9+1:1086.52029, b10+2:609.28529, b11+1:1346.60238, b12+1:1461.63428, b13+2:799.84963, b15+2:863.87725, b16+2:914.40280, b17+2:995.93445, b18+3:683.29876, b19+3:720.99365];[y2+1:189.12318, y3+1:246.14480, y4+1:409.20860, y7+1:638.31315, y9+1:890.39967, y10+1:1019.44682, y11+2:575.74597, y12+1:1249.55632]	[b2+1:-0.00008, b6+1:0.00097, b7+1:0.00273, b8+2:0.00052, b9+1:-0.00116, b10+2:0.00137, b11+1:-0.00215, b12+1:0.00281, b13+2:0.00160, b15+2:-0.00173, b16+2:0.00169, b17+2:0.00166, b18+3:0.00028, b19+3:0.00089];[y2+1:-0.00019, y3+1:-0.00003, y4+1:0.00044, y7+1:-0.00126, y9+1:-0.00060, y10+1:0.00396, y11+2:0.00132, y12+1:0.00456]	[b2+1:-0.42, b6+1:1.36, b7+1:3.19, b8+2:0.53, b9+1:-1.07, b10+2:1.12, b11+1:-1.60, b12+1:1.92, b13+2:1.00, b15+2:-1.00, b16+2:0.93, b17+2:0.84, b18+3:0.14, b19+3:0.41];[y2+1:-1.00, y3+1:-0.12, y4+1:1.08, y7+1:-1.98, y9+1:-0.67, y10+1:3.88, y11+2:1.15, y12+1:3.65]	[b2+1:128135, b6+1:78485, b7+1:90368, b8+2:158950, b9+1:299671, b10+2:142892, b11+1:95502, b12+1:54003, b13+2:156030, b15+2:57158, b16+2:143479, b17+2:134121, b18+3:172870, b19+3:352825];[y2+1:132939, y3+1:51702, y4+1:27721, y7+1:24736, y9+1:137608, y10+1:355254, y11+2:28095, y12+1:38588]	22	-1			504	0
2601_Glyco_03-calib	35956	84.8921	200	3.42003e+07	35936	4	495.779	1979.09	22.13	17.13	0	HVPGGGSVQIVYKPVDLSK	HVPGGGSVQIVYKPVDLSK	HVPGGGSVQIVYKPVDLSK	1	323				0	1	1979.08	0.00202	1.02	P10636-8	Isoform Tau-F of Microtubule-associated protein tau	primary:MAPT	Homo sapiens			N	N	full	[299 to 317]	K	V		T	[y1+1, y2+1, y3+1, y4+1, y5+1, y6+2, y7+2, y8+2, y9+2, y10+3, y11+3, y12+3, y13+3, y14+3];[b2+1, b4+1, b5+1, b6+1, b7+2, b8+2, b9+2, b10+2]	[y1+1:147.11266, y2+1:234.14478, y3+1:347.22945, y4+1:462.25681, y5+1:561.32450, y6+2:329.69242, y7+2:393.73979, y8+2:475.27178, y9+2:524.80579, y10+3:387.90114, y11+3:430.58750, y12+3:463.61036, y13+3:492.62114, y14+3:511.62794];[b2+1:237.13476, b4+1:391.20914, b5+1:448.23054, b6+1:505.25215, b7+2:296.64577, b8+2:346.18010, b9+2:410.20925, b10+2:466.75184]	[y1+1:-0.00014, y2+1:-0.00005, y3+1:0.00055, y4+1:0.00097, y5+1:0.00024, y6+2:0.00055, y7+2:0.00033, y8+2:0.00098, y9+2:0.00058, y10+3:0.00107, y11+3:0.00158, y12+3:0.00174, y13+3:0.00207, y14+3:0.00098];[b2+1:0.00016, b4+1:0.00031, b5+1:0.00025, b6+1:0.00039, b7+2:0.00048, b8+2:0.00071, b9+2:0.00045, b10+2:0.00156]	[y1+1:-0.99, y2+1:-0.22, y3+1:1.60, y4+1:2.10, y5+1:0.44, y6+2:0.84, y7+2:0.42, y8+2:1.04, y9+2:0.55, y10+3:0.93, y11+3:1.22, y12+3:1.26, y13+3:1.40, y14+3:0.64];[b2+1:0.67, b4+1:0.80, b5+1:0.55, b6+1:0.78, b7+2:0.81, b8+2:1.03, b9+2:0.55, b10+2:1.68]	[y1+1:77873, y2+1:147476, y3+1:183067, y4+1:136166, y5+1:62992, y6+2:89611, y7+2:89883, y8+2:224229, y9+2:669502, y10+3:34006, y11+3:119131, y12+3:150960, y13+3:109428, y14+3:73023];[b2+1:810981, b4+1:221259, b5+1:273580, b6+1:449514, b7+2:151333, b8+2:161967, b9+2:100024, b10+2:117696]	22	-1			507	0
2601_Glyco_03-calib	36211	85.32	200	9.09929e+06	36188	4	495.78	1979.09	22.129	17.11	0	HVPGGGSVQIVYKPVDLSK	HVPGGGSVQIVYKPVDLSK	HVPGGGSVQIVYKPVDLSK	1	323				0	1	1979.08	0.00525	2.65	P10636-8	Isoform Tau-F of Microtubule-associated protein tau	primary:MAPT	Homo sapiens			N	N	full	[299 to 317]	K	V		T	[y1+1, y2+1, y3+1, y4+1, y5+1, y6+2, y7+2, y8+2, y9+2, y10+3, y11+3, y12+3, y13+3, y14+3];[b2+1, b4+1, b5+1, b6+1, b7+2, b8+2, b9+2, b10+2]	[y1+1:147.11277, y2+1:234.14496, y3+1:347.22924, y4+1:462.25630, y5+1:561.32554, y6+2:329.69232, y7+2:393.73978, y8+2:475.27181, y9+2:524.80558, y10+3:387.90109, y11+3:430.58731, y12+3:463.61016, y13+3:492.62082, y14+3:511.62840];[b2+1:237.13498, b4+1:391.20900, b5+1:448.23084, b6+1:505.25209, b7+2:296.64563, b8+2:346.17979, b9+2:410.20905, b10+2:466.75174]	[y1+1:-0.00003, y2+1:0.00012, y3+1:0.00035, y4+1:0.00046, y5+1:0.00129, y6+2:0.00034, y7+2:0.00030, y8+2:0.00104, y9+2:0.00016, y10+3:0.00094, y11+3:0.00103, y12+3:0.00116, y13+3:0.00109, y14+3:0.00239];[b2+1:0.00037, b4+1:0.00017, b5+1:0.00055, b6+1:0.00033, b7+2:0.00020, b8+2:0.00011, b9+2:0.00005, b10+2:0.00135]	[y1+1:-0.23, y2+1:0.53, y3+1:1.00, y4+1:1.01, y5+1:2.30, y6+2:0.52, y7+2:0.38, y8+2:1.09, y9+2:0.16, y10+3:0.81, y11+3:0.80, y12+3:0.84, y13+3:0.74, y14+3:1.56];[b2+1:1.58, b4+1:0.45, b5+1:1.23, b6+1:0.65, b7+2:0.34, b8+2:0.15, b9+2:0.06, b10+2:1.45]	[y1+1:27306, y2+1:44621, y3+1:49833, y4+1:33655, y5+1:17601, y6+2:24358, y7+2:24883, y8+2:65170, y9+2:160914, y10+3:14263, y11+3:32835, y12+3:30504, y13+3:23584, y14+3:22969];[b2+1:220716, b4+1:60302, b5+1:83237, b6+1:111788, b7+2:41061, b8+2:36841, b9+2:24750, b10+2:21640]	22	-1			509	0
2601_Glyco_03-calib	35654	84.3894	200	2.81147e+08	35633	4	495.778	1979.08	22.125	17.108	0	HVPGGGSVQIVYKPVDLSK	HVPGGGSVQIVYKPVDLSK	HVPGGGSVQIVYKPVDLSK	1	323				0	1	1979.08	0.00028	0.14	P10636-8	Isoform Tau-F of Microtubule-associated protein tau	primary:MAPT	Homo sapiens			N	N	full	[299 to 317]	K	V		T	[y1+1, y2+1, y3+1, y4+1, y5+1, y6+2, y7+2, y8+2, y9+2, y10+3, y11+3, y12+3, y13+3, y14+3];[b2+1, b4+1, b5+1, b6+1, b7+2, b8+2, b9+2, b10+2]	[y1+1:147.11271, y2+1:234.14487, y3+1:347.22943, y4+1:462.25642, y5+1:561.32474, y6+2:329.69251, y7+2:393.73979, y8+2:475.27177, y9+2:524.80624, y10+3:387.90094, y11+3:430.58756, y12+3:463.61049, y13+3:492.62119, y14+3:511.62835];[b2+1:237.13483, b4+1:391.20944, b5+1:448.23097, b6+1:505.25222, b7+2:296.64587, b8+2:346.18011, b9+2:410.20956, b10+2:466.75191]	[y1+1:-0.00010, y2+1:0.00004, y3+1:0.00054, y4+1:0.00058, y5+1:0.00049, y6+2:0.00072, y7+2:0.00031, y8+2:0.00096, y9+2:0.00148, y10+3:0.00047, y11+3:0.00177, y12+3:0.00213, y13+3:0.00220, y14+3:0.00222];[b2+1:0.00022, b4+1:0.00061, b5+1:0.00067, b6+1:0.00046, b7+2:0.00068, b8+2:0.00075, b9+2:0.00106, b10+2:0.00170]	[y1+1:-0.65, y2+1:0.15, y3+1:1.55, y4+1:1.25, y5+1:0.88, y6+2:1.09, y7+2:0.40, y8+2:1.01, y9+2:1.41, y10+3:0.41, y11+3:1.37, y12+3:1.54, y13+3:1.49, y14+3:1.45];[b2+1:0.95, b4+1:1.55, b5+1:1.50, b6+1:0.92, b7+2:1.14, b8+2:1.08, b9+2:1.29, b10+2:1.82]	[y1+1:686222, y2+1:1280320, y3+1:1440231, y4+1:1045095, y5+1:391922, y6+2:629119, y7+2:813907, y8+2:1734081, y9+2:5394685, y10+3:381632, y11+3:977932, y12+3:1216532, y13+3:688897, y14+3:381580];[b2+1:6378544, b4+1:1758027, b5+1:2393574, b6+1:3317504, b7+2:1219156, b8+2:1353553, b9+2:793269, b10+2:932804]	22	-1			511	0
2601_Glyco_03-calib	36423	85.7062	200	7.47251e+06	36403	4	495.779	1979.09	22.124	17.107	0	HVPGGGSVQIVYKPVDLSK	HVPGGGSVQIVYKPVDLSK	HVPGGGSVQIVYKPVDLSK	1	323				0	1	1979.08	0.00343	1.73	P10636-8	Isoform Tau-F of Microtubule-associated protein tau	primary:MAPT	Homo sapiens			N	N	full	[299 to 317]	K	V		T	[y1+1, y2+1, y3+1, y4+1, y5+1, y6+2, y7+2, y8+2, y9+2, y10+3, y11+3, y12+3, y13+3, y14+3];[b2+1, b4+1, b5+1, b6+1, b7+2, b8+2, b9+2, b10+2]	[y1+1:147.11261, y2+1:234.14464, y3+1:347.22899, y4+1:462.25700, y5+1:561.32431, y6+2:329.69231, y7+2:393.73980, y8+2:475.27154, y9+2:524.80564, y10+3:387.90091, y11+3:430.58737, y12+3:463.61013, y13+3:492.62071, y14+3:511.62797];[b2+1:237.13474, b4+1:391.20891, b5+1:448.23061, b6+1:505.25176, b7+2:296.64569, b8+2:346.18004, b9+2:410.20983, b10+2:466.75188]	[y1+1:-0.00019, y2+1:-0.00019, y3+1:0.00009, y4+1:0.00116, y5+1:0.00006, y6+2:0.00034, y7+2:0.00034, y8+2:0.00049, y9+2:0.00027, y10+3:0.00040, y11+3:0.00119, y12+3:0.00106, y13+3:0.00076, y14+3:0.00109];[b2+1:0.00014, b4+1:0.00008, b5+1:0.00032, b6+1:0.00001, b7+2:0.00031, b8+2:0.00060, b9+2:0.00160, b10+2:0.00164]	[y1+1:-1.31, y2+1:-0.82, y3+1:0.27, y4+1:2.52, y5+1:0.10, y6+2:0.51, y7+2:0.43, y8+2:0.51, y9+2:0.26, y10+3:0.34, y11+3:0.92, y12+3:0.76, y13+3:0.52, y14+3:0.71];[b2+1:0.59, b4+1:0.20, b5+1:0.71, b6+1:0.01, b7+2:0.52, b8+2:0.87, b9+2:1.95, b10+2:1.77]	[y1+1:14220, y2+1:30835, y3+1:45194, y4+1:30501, y5+1:9971, y6+2:20919, y7+2:21710, y8+2:46275, y9+2:140471, y10+3:9390, y11+3:28342, y12+3:34471, y13+3:21300, y14+3:10987];[b2+1:164388, b4+1:44138, b5+1:64982, b6+1:84482, b7+2:30448, b8+2:34326, b9+2:22258, b10+2:20221]	22	-1			512	0
2601_Glyco_03-calib	41698	95.0332	153	2.75907e+07	41676	5	881.024	4400.09	22.115	17.115	0	QAAAQPHTEIPEGTTAEEAGIGDTPSLEDEAAGHVTQARMVSK	QAAAQPHTEIPEGTTAEEAGIGDTPSLEDEAAGHVTQARMVSK	QAAAQPHTEIPEGTTAEEAGIGDTPSLEDEAAGHVTQARMVSK	1	44				0	2	4400.08	0.0027	0.61	P10636-8	Isoform Tau-F of Microtubule-associated protein tau	primary:MAPT	Homo sapiens			N	N	full	[88 to 130]	K	S		T	[b2+1, b10+1, b14+2, b16+2, b17+2, b18+2, b19+3, b20+2, b21+3, b24+3];[y8+1, y9+1, y11+1, y14+1, y16+2, y19+2, y20+2, y21+2, y22+2, y23+2, y24+2, y25+2]	[b2+1:200.10279, b10+1:1047.52058, b14+2:716.34651, b16+2:802.38922, b17+2:866.91162, b18+2:931.43252, b19+3:644.96957, b20+2:995.46084, b21+3:701.67157, b24+3:792.70364];[y8+1:920.49639, y9+1:1019.56601, y11+1:1213.64351, y14+1:1484.76136, y16+2:864.91932, y19+2:1013.50450, y20+2:1064.02815, y21+2:1121.54142, y22+2:1150.05215, y23+2:1206.59335, y24+2:1235.10512, y25+2:1270.62384]	[b2+1:-0.00017, b10+1:-0.00121, b14+2:-0.00053, b16+2:0.00010, b17+2:0.00230, b18+2:0.00149, b19+3:0.00078, b20+2:-0.00043, b21+3:0.00125, b24+3:0.00138];[y8+1:-0.00182, y9+1:-0.00061, y11+1:-0.00349, y14+1:-0.00246, y16+2:-0.00199, y19+2:-0.00050, y20+2:-0.00086, y21+2:-0.00127, y22+2:-0.00128, y23+2:-0.00295, y24+2:-0.00086, y25+2:-0.00054]	[b2+1:-0.88, b10+1:-1.15, b14+2:-0.37, b16+2:0.06, b17+2:1.33, b18+2:0.80, b19+3:0.41, b20+2:-0.22, b21+3:0.59, b24+3:0.58];[y8+1:-1.98, y9+1:-0.60, y11+1:-2.88, y14+1:-1.66, y16+2:-1.15, y19+2:-0.25, y20+2:-0.40, y21+2:-0.57, y22+2:-0.56, y23+2:-1.22, y24+2:-0.35, y25+2:-0.21]	[b2+1:36730, b10+1:104855, b14+2:53318, b16+2:49012, b17+2:61092, b18+2:65108, b19+3:60876, b20+2:203949, b21+3:112620, b24+3:35380];[y8+1:58839, y9+1:31930, y11+1:52551, y14+1:31858, y16+2:36688, y19+2:433435, y20+2:153907, y21+2:203405, y22+2:855706, y23+2:96717, y24+2:332974, y25+2:107076]	22	-1			521	0
2601_Glyco_03-calib	47152	104.237	183	5.12812e+06	47129	3	967.141	2898.4	22.101	17.101	0	DTSPRHLSNVSSTGSIDMVDSPQLATLA	DTSPRHLSNVSSTGSIDMVDSPQLATLA	DTSPRHLSNVSSTGSIDMVDSPQLATLA	1	58				0	2	2898.4	-0.00056	-0.19	P10636-8	Isoform Tau-F of Microtubule-associated protein tau	primary:MAPT	Homo sapiens			N	N	full	[402 to 429]	G	D		T	[y2+1, y3+1, y4+1, y7+1];[b5+1, b6+1, b7+1, b9+1, b10+2, b11+1, b12+1, b15+2, b16+2, b17+2, b19+2, b20+2, b21+2, b23+2, b24+3, b25+3, b26+3, b27+3]	[y2+1:203.13881, y3+1:304.18701, y4+1:375.22446, y7+1:713.41956];[b5+1:557.26875, b6+1:694.32413, b7+1:807.41384, b9+1:1008.48689, b10+2:554.28091, b11+1:1194.58148, b12+1:1281.62056, b15+2:763.86517, b16+2:820.40608, b17+2:877.91946, b19+2:992.97383, b20+2:1050.48775, b21+2:1094.00424, b23+2:1206.56023, b24+3:842.40385, b25+3:866.08313, b26+3:899.76490, b27+3:937.45975]	[y2+1:-0.00021, y3+1:0.00031, y4+1:0.00065, y7+1:0.00035];[b5+1:0.00095, b6+1:-0.00259, b7+1:0.00306, b9+1:0.00116, b10+2:0.00040, b11+1:-0.00469, b12+1:0.00235, b15+2:0.00369, b16+2:0.00145, b17+2:0.00127, b19+2:0.00111, b20+2:0.00201, b21+2:0.00296, b23+2:0.00360, b24+3:0.00334, b25+3:0.00408, b26+3:0.00171, b27+3:0.00219]	[y2+1:-1.02, y3+1:1.02, y4+1:1.75, y7+1:0.48];[b5+1:1.71, b6+1:-3.73, b7+1:3.80, b9+1:1.15, b10+2:0.36, b11+1:-3.93, b12+1:1.84, b15+2:2.42, b16+2:0.89, b17+2:0.72, b19+2:0.56, b20+2:0.96, b21+2:1.35, b23+2:1.49, b24+3:1.32, b25+3:1.57, b26+3:0.63, b27+3:0.78]	[y2+1:30098, y3+1:16885, y4+1:5174, y7+1:6615];[b5+1:5641, b6+1:4937, b7+1:10803, b9+1:7142, b10+2:11563, b11+1:8200, b12+1:6210, b15+2:14839, b16+2:13463, b17+2:60643, b19+2:38487, b20+2:34595, b21+2:58952, b23+2:62807, b24+3:26079, b25+3:17129, b26+3:31865, b27+3:45400]	22	-1			527	0
2601_Glyco_03-calib	41422	94.5831	186	2.11988e+08	41400	5	881.024	4400.09	22.063	17.063	0	QAAAQPHTEIPEGTTAEEAGIGDTPSLEDEAAGHVTQARMVSK	QAAAQPHTEIPEGTTAEEAGIGDTPSLEDEAAGHVTQARMVSK	QAAAQPHTEIPEGTTAEEAGIGDTPSLEDEAAGHVTQARMVSK	1	44				0	2	4400.08	0.00274	0.62	P10636-8	Isoform Tau-F of Microtubule-associated protein tau	primary:MAPT	Homo sapiens			N	N	full	[88 to 130]	K	S		T	[b2+1, b3+1, b10+2, b14+2, b16+2, b17+2, b18+3, b19+3, b20+3, b21+3, b22+3, b24+3];[y8+1, y11+1, y16+2, y19+3, y20+2, y21+2, y22+3, y23+3, y24+3, y25+3]	[b2+1:200.10332, b3+1:271.14073, b10+2:524.26595, b14+2:716.34947, b16+2:802.39222, b17+2:866.91556, b18+3:621.29292, b19+3:644.97196, b20+3:663.97909, b21+3:701.67427, b22+3:720.68124, b24+3:792.70658];[y8+1:920.50009, y11+1:1213.65017, y16+2:864.92497, y19+3:676.00784, y20+2:1064.03169, y21+2:1121.54551, y22+3:767.03967, y23+3:804.73448, y24+3:823.74244, y25+3:847.42146]	[b2+1:0.00035, b3+1:0.00065, b10+2:0.00285, b14+2:0.00538, b16+2:0.00608, b17+2:0.01017, b18+3:0.00794, b19+3:0.00796, b20+3:0.00789, b21+3:0.00935, b22+3:0.00879, b24+3:0.01021];[y8+1:0.00188, y11+1:0.00317, y16+2:0.00930, y19+3:0.00675, y20+2:0.00621, y21+2:0.00692, y22+3:0.00616, y23+3:0.00652, y24+3:0.00895, y25+3:0.00890]	[b2+1:1.77, b3+1:2.41, b10+2:2.72, b14+2:3.76, b16+2:3.79, b17+2:5.87, b18+3:4.26, b19+3:4.12, b20+3:3.97, b21+3:4.45, b22+3:4.07, b24+3:4.30];[y8+1:2.04, y11+1:2.62, y16+2:5.38, y19+3:3.33, y20+2:2.92, y21+2:3.09, y22+3:2.68, y23+3:2.70, y24+3:3.63, y25+3:3.50]	[b2+1:346884, b3+1:235541, b10+2:719336, b14+2:407298, b16+2:490177, b17+2:664108, b18+3:592259, b19+3:707894, b20+3:702409, b21+3:1011145, b22+3:408962, b24+3:450032];[y8+1:486830, y11+1:310640, y16+2:313401, y19+3:733815, y20+2:1037075, y21+2:1477021, y22+3:755506, y23+3:435761, y24+3:756124, y25+3:416880]	22	-1			530	0
2601_Glyco_03-calib	43408	97.9251	124	2.1628e+09	43377	3	746.005	2234.99	21.308	16.308	0	AEPRQEFEVMEDHAGTYGLG	AEPRQEFEVMEDHAGTYGLG	AEPRQEFEVMEDHAGTYGLG	1	90				0	1	2234.99	0.00209	0.93	P10636-8	Isoform Tau-F of Microtubule-associated protein tau	primary:MAPT	Homo sapiens			N	N	full:M cleaved	[2 to 21]	M	D		T	[b2+1, b6+1, b7+1, b9+2, b10+1, b11+1, b12+1, b13+2, b14+2, b15+2, b16+2, b17+2, b18+2, b19+3];[y2+1, y3+1, y4+1, y9+1, y10+1, y11+1, y18+2]	[b2+1:201.08696, b6+1:711.34238, b7+1:858.41194, b9+2:543.76452, b10+1:1217.56171, b11+1:1346.60379, b12+1:1461.63121, b13+2:799.85031, b14+2:835.36826, b15+2:863.87876, b16+2:914.40236, b17+2:995.93400, b18+2:1024.44434, b19+3:720.99394];[y2+1:189.12328, y3+1:246.14487, y4+1:409.20851, y9+1:890.39964, y10+1:1019.44507, y11+1:1150.48411, y18+2:1018.46429]	[b2+1:-0.00002, b6+1:0.00035, b7+1:0.00150, b9+2:0.00032, b10+1:-0.00023, b11+1:-0.00074, b12+1:-0.00026, b13+2:0.00296, b14+2:0.00175, b15+2:0.00128, b16+2:0.00080, b17+2:0.00076, b18+2:-0.00004, b19+3:0.00179];[y2+1:-0.00009, y3+1:0.00004, y4+1:0.00035, y9+1:-0.00063, y10+1:0.00220, y11+1:0.00076, y18+2:0.00348]	[b2+1:-0.10, b6+1:0.50, b7+1:1.75, b9+2:0.29, b10+1:-0.19, b11+1:-0.55, b12+1:-0.18, b13+2:1.86, b14+2:1.05, b15+2:0.74, b16+2:0.44, b17+2:0.38, b18+2:-0.02, b19+3:0.83];[y2+1:-0.46, y3+1:0.17, y4+1:0.86, y9+1:-0.71, y10+1:2.16, y11+1:0.66, y18+2:1.71]	[b2+1:9415213, b6+1:8243181, b7+1:6518536, b9+2:12861159, b10+1:8217001, b11+1:8506519, b12+1:32818922, b13+2:21489458, b14+2:19432674, b15+2:26601958, b16+2:47633540, b17+2:46807956, b18+2:291135168, b19+3:56584372];[y2+1:21460100, y3+1:13161146, y4+1:6957654, y9+1:4162548, y10+1:8247740, y11+1:9055532, y18+2:6624043]	21	-1			537	0
2601_Glyco_03-calib	43807	98.6008	136	2.29665e+07	43797	3	746.005	2234.99	21.273	16.273	0	AEPRQEFEVMEDHAGTYGLG	AEPRQEFEVMEDHAGTYGLG	AEPRQEFEVMEDHAGTYGLG	1	90				0	1	2234.99	0.00266	1.19	P10636-8	Isoform Tau-F of Microtubule-associated protein tau	primary:MAPT	Homo sapiens			N	N	full:M cleaved	[2 to 21]	M	D		T	[b2+1, b6+1, b7+1, b8+2, b9+1, b10+1, b11+1, b12+1, b13+2, b14+2, b15+2, b16+2, b17+2, b18+2, b19+3];[y2+1, y3+1, y4+1, y9+1, y11+1, y18+2]	[b2+1:201.08680, b6+1:711.34142, b7+1:858.41224, b8+2:494.23071, b9+1:1086.52074, b10+1:1217.56082, b11+1:1346.60239, b12+1:1461.62936, b13+2:799.85036, b14+2:835.36698, b15+2:863.87752, b16+2:914.40117, b17+2:995.93283, b18+2:1024.44318, b19+3:720.99285];[y2+1:189.12313, y3+1:246.14458, y4+1:409.20803, y9+1:890.39871, y11+1:1150.48195, y18+2:1018.46311]	[b2+1:-0.00018, b6+1:-0.00061, b7+1:0.00180, b8+2:0.00110, b9+1:-0.00071, b10+1:-0.00111, b11+1:-0.00214, b12+1:-0.00211, b13+2:0.00306, b14+2:-0.00081, b15+2:-0.00120, b16+2:-0.00158, b17+2:-0.00158, b18+2:-0.00235, b19+3:-0.00149];[y2+1:-0.00024, y3+1:-0.00025, y4+1:-0.00013, y9+1:-0.00157, y11+1:-0.00140, y18+2:0.00112]	[b2+1:-0.90, b6+1:-0.86, b7+1:2.10, b8+2:1.12, b9+1:-0.65, b10+1:-0.92, b11+1:-1.59, b12+1:-1.44, b13+2:1.92, b14+2:-0.48, b15+2:-0.70, b16+2:-0.86, b17+2:-0.79, b18+2:-1.15, b19+3:-0.69];[y2+1:-1.29, y3+1:-1.02, y4+1:-0.31, y9+1:-1.76, y11+1:-1.22, y18+2:0.55]	[b2+1:97332, b6+1:71248, b7+1:60790, b8+2:88804, b9+1:192076, b10+1:58637, b11+1:65959, b12+1:252428, b13+2:168519, b14+2:174243, b15+2:189901, b16+2:437218, b17+2:468318, b18+2:2895162, b19+3:389610];[y2+1:234921, y3+1:140333, y4+1:80287, y9+1:40542, y11+1:93776, y18+2:80744]	21	-1			545	0
2601_Glyco_03-calib	43743	98.4895	131	7.30781e+07	43721	3	746.004	2234.99	21.258	16.258	0	AEPRQEFEVMEDHAGTYGLG	AEPRQEFEVMEDHAGTYGLG	AEPRQEFEVMEDHAGTYGLG	1	90				0	1	2234.99	0.00133	0.6	P10636-8	Isoform Tau-F of Microtubule-associated protein tau	primary:MAPT	Homo sapiens			N	N	full:M cleaved	[2 to 21]	M	D		T	[b2+1, b6+1, b7+1, b8+2, b9+1, b10+1, b11+1, b12+1, b13+2, b14+2, b15+2, b16+2, b17+2, b18+2, b19+3];[y2+1, y3+1, y4+1, y9+1, y11+1, y18+2]	[b2+1:201.08693, b6+1:711.34195, b7+1:858.41080, b8+2:494.23087, b9+1:1086.52055, b10+1:1217.55883, b11+1:1346.60330, b12+1:1461.63057, b13+2:799.84966, b14+2:835.36730, b15+2:863.87818, b16+2:914.40198, b17+2:995.93323, b18+2:1024.44364, b19+3:720.99351];[y2+1:189.12322, y3+1:246.14477, y4+1:409.20854, y9+1:890.40086, y11+1:1150.48276, y18+2:1018.46336]	[b2+1:-0.00005, b6+1:-0.00008, b7+1:0.00036, b8+2:0.00144, b9+1:-0.00090, b10+1:-0.00310, b11+1:-0.00123, b12+1:-0.00090, b13+2:0.00165, b14+2:-0.00017, b15+2:0.00013, b16+2:0.00005, b17+2:-0.00078, b18+2:-0.00142, b19+3:0.00048];[y2+1:-0.00015, y3+1:-0.00007, y4+1:0.00038, y9+1:0.00059, y11+1:-0.00059, y18+2:0.00163]	[b2+1:-0.26, b6+1:-0.11, b7+1:0.42, b8+2:1.46, b9+1:-0.83, b10+1:-2.55, b11+1:-0.92, b12+1:-0.61, b13+2:1.03, b14+2:-0.10, b15+2:0.08, b16+2:0.03, b17+2:-0.39, b18+2:-0.69, b19+3:0.22];[y2+1:-0.79, y3+1:-0.27, y4+1:0.93, y9+1:0.66, y11+1:-0.51, y18+2:0.80]	[b2+1:265120, b6+1:162439, b7+1:170792, b8+2:219187, b9+1:369787, b10+1:146835, b11+1:148850, b12+1:484347, b13+2:294065, b14+2:300934, b15+2:450249, b16+2:868174, b17+2:1487835, b18+2:9801661, b19+3:1822598];[y2+1:632017, y3+1:460971, y4+1:222799, y9+1:119347, y11+1:197421, y18+2:250256]	21	-1			548	0
2601_Glyco_03-calib	37462	87.4963	200	2.99899e+06	37437	4	495.778	1979.08	21.25	16.233	0	HVPGGGSVQIVYKPVDLSK	HVPGGGSVQIVYKPVDLSK	HVPGGGSVQIVYKPVDLSK	1	323				0	1	1979.08	-5e-05	-0.02	P10636-8	Isoform Tau-F of Microtubule-associated protein tau	primary:MAPT	Homo sapiens			N	N	full	[299 to 317]	K	V		T	[y1+1, y2+1, y3+1, y4+1, y6+1, y7+1, y8+2, y9+1, y10+2, y11+2, y12+2, y13+3, y14+3];[b2+1, b4+1, b5+1, b6+1, b7+1, b8+2, b9+1, b10+2]	[y1+1:147.11257, y2+1:234.14442, y3+1:347.22887, y4+1:462.25433, y6+1:658.37734, y7+1:786.47170, y8+2:475.27171, y9+1:1048.60339, y10+2:581.34751, y11+2:645.37681, y12+2:694.91094, y13+3:492.62047, y14+3:511.62949];[b2+1:237.13442, b4+1:391.20910, b5+1:448.23005, b6+1:505.25168, b7+1:592.28374, b8+2:346.17985, b9+1:819.41090, b10+2:466.75044]	[y1+1:-0.00023, y2+1:-0.00041, y3+1:-0.00003, y4+1:-0.00151, y6+1:0.00032, y7+1:-0.00028, y8+2:0.00083, y9+1:-0.00033, y10+2:-0.00005, y11+2:-0.00002, y12+2:-0.00018, y13+3:0.00004, y14+3:0.00564];[b2+1:-0.00018, b4+1:0.00027, b5+1:-0.00024, b6+1:-0.00007, b7+1:-0.00004, b8+2:0.00023, b9+1:0.00012, b10+2:-0.00123]	[y1+1:-1.58, y2+1:-1.78, y3+1:-0.08, y4+1:-3.28, y6+1:0.49, y7+1:-0.35, y8+2:0.87, y9+1:-0.32, y10+2:-0.05, y11+2:-0.02, y12+2:-0.13, y13+3:0.03, y14+3:3.68];[b2+1:-0.76, b4+1:0.69, b5+1:-0.54, b6+1:-0.15, b7+1:-0.07, b8+2:0.34, b9+1:0.15, b10+2:-1.32]	[y1+1:8654, y2+1:15847, y3+1:19583, y4+1:14204, y6+1:92242, y7+1:23484, y8+2:24727, y9+1:16870, y10+2:89718, y11+2:119349, y12+2:29956, y13+3:8294, y14+3:3378];[b2+1:69202, b4+1:22658, b5+1:26906, b6+1:40608, b7+1:76031, b8+2:15327, b9+1:23336, b10+2:8842]	21	-1			553	0
2601_Glyco_03-calib	38341	89.1542	194	2.21061e+06	38332	4	495.778	1979.08	21.248	16.228	0	HVPGGGSVQIVYKPVDLSK	HVPGGGSVQIVYKPVDLSK	HVPGGGSVQIVYKPVDLSK	1	323				0	1	1979.08	0.00071	0.36	P10636-8	Isoform Tau-F of Microtubule-associated protein tau	primary:MAPT	Homo sapiens			N	N	full	[299 to 317]	K	V		T	[y1+1, y2+1, y3+1, y4+1, y6+1, y7+1, y8+2, y9+1, y10+2, y11+2, y12+2, y13+2, y14+2];[b2+1, b4+1, b5+1, b6+1, b7+1, b8+2, b9+1, b10+2]	[y1+1:147.11238, y2+1:234.14443, y3+1:347.22902, y4+1:462.25662, y6+1:658.37643, y7+1:786.47164, y8+2:475.27178, y9+1:1048.60345, y10+2:581.34665, y11+2:645.37747, y12+2:694.91020, y13+2:738.42687, y14+2:766.94013];[b2+1:237.13433, b4+1:391.20900, b5+1:448.23053, b6+1:505.25168, b7+1:592.28415, b8+2:346.18002, b9+1:819.41152, b10+2:466.75159]	[y1+1:-0.00042, y2+1:-0.00041, y3+1:0.00013, y4+1:0.00078, y6+1:-0.00059, y7+1:-0.00034, y8+2:0.00098, y9+1:-0.00027, y10+2:-0.00177, y11+2:0.00131, y12+2:-0.00166, y13+2:-0.00035, y14+2:0.00471];[b2+1:-0.00027, b4+1:0.00017, b5+1:0.00023, b6+1:-0.00008, b7+1:0.00037, b8+2:0.00056, b9+1:0.00074, b10+2:0.00106]	[y1+1:-2.87, y2+1:-1.75, y3+1:0.37, y4+1:1.68, y6+1:-0.89, y7+1:-0.43, y8+2:1.03, y9+1:-0.26, y10+2:-1.52, y11+2:1.01, y12+2:-1.20, y13+2:-0.24, y14+2:3.08];[b2+1:-1.15, b4+1:0.45, b5+1:0.52, b6+1:-0.15, b7+1:0.62, b8+2:0.81, b9+1:0.90, b10+2:1.14]	[y1+1:5870, y2+1:12901, y3+1:11782, y4+1:9160, y6+1:74789, y7+1:18075, y8+2:11560, y9+1:17202, y10+2:59961, y11+2:76031, y12+2:28860, y13+2:15998, y14+2:4907];[b2+1:50427, b4+1:15170, b5+1:18275, b6+1:28444, b7+1:60252, b8+2:12219, b9+1:13975, b10+2:3229]	21	-1			555	0
2601_Glyco_03-calib	43367	97.8565	155	1.8209e+09	43347	3	746.004	2234.99	21.246	16.246	0	AEPRQEFEVMEDHAGTYGLG	AEPRQEFEVMEDHAGTYGLG	AEPRQEFEVMEDHAGTYGLG	1	90				0	1	2234.99	0.00137	0.61	P10636-8	Isoform Tau-F of Microtubule-associated protein tau	primary:MAPT	Homo sapiens			N	N	full:M cleaved	[2 to 21]	M	D		T	[b2+1, b6+1, b7+1, b8+2, b9+2, b10+2, b11+1, b12+1, b13+2, b14+2, b15+2, b16+2, b17+2, b18+2, b19+3];[y2+1, y3+1, y4+1, y9+1, y11+1, y18+2]	[b2+1:201.08694, b6+1:711.34238, b7+1:858.41261, b8+2:494.23107, b9+2:543.76447, b10+2:609.28478, b11+1:1346.60466, b12+1:1461.63144, b13+2:799.85099, b14+2:835.36809, b15+2:863.87897, b16+2:914.40240, b17+2:995.93438, b18+2:1024.44413, b19+3:720.99418];[y2+1:189.12328, y3+1:246.14486, y4+1:409.20846, y9+1:890.40012, y11+1:1150.48316, y18+2:1018.46487]	[b2+1:-0.00005, b6+1:0.00035, b7+1:0.00216, b8+2:0.00182, b9+2:0.00021, b10+2:0.00034, b11+1:0.00013, b12+1:-0.00003, b13+2:0.00431, b14+2:0.00140, b15+2:0.00171, b16+2:0.00088, b17+2:0.00151, b18+2:-0.00044, b19+3:0.00248];[y2+1:-0.00009, y3+1:0.00003, y4+1:0.00030, y9+1:-0.00015, y11+1:-0.00019, y18+2:0.00465]	[b2+1:-0.23, b6+1:0.49, b7+1:2.52, b8+2:1.85, b9+2:0.19, b10+2:0.28, b11+1:0.10, b12+1:-0.02, b13+2:2.70, b14+2:0.84, b15+2:0.99, b16+2:0.48, b17+2:0.76, b18+2:-0.21, b19+3:1.15];[y2+1:-0.49, y3+1:0.12, y4+1:0.73, y9+1:-0.17, y11+1:-0.17, y18+2:2.28]	[b2+1:6529412, b6+1:5460690, b7+1:4452483, b8+2:6065720, b9+2:6956134, b10+2:3094702, b11+1:4830400, b12+1:18069858, b13+2:10859474, b14+2:9532651, b15+2:12427650, b16+2:23088602, b17+2:33465694, b18+2:218629680, b19+3:36068912];[y2+1:17967102, y3+1:10732477, y4+1:6011913, y9+1:2720672, y11+1:5685444, y18+2:4803778]	21	-1			556	0
2601_Glyco_03-calib	31015	75.8979	200	3.24688e+06	31004	3	854.384	2560.13	21.242	16.242	0	DAGLKESPLQTPTEDGSEEPGSETS	DAGLKESPLQTPTEDGSEEPGSETS	DAGLKESPLQTPTEDGSEEPGSETS	1	30				0	2	2560.13	0.00105	0.41	P10636-8	Isoform Tau-F of Microtubule-associated protein tau	primary:MAPT	Homo sapiens			N	N	full	[40 to 64]	T	D		T	[b2+1, b3+1, b4+1, b6+1, b7+1, b8+1, b9+1, b10+1, b11+1, b15+2, b18+2, b19+2, b23+2, b24+3];[y2+1, y3+1, y4+1, y6+1, y7+1, y14+1, y15+1]	[b2+1:187.07086, b3+1:244.09225, b4+1:357.17638, b6+1:614.31229, b7+1:701.34624, b8+1:798.39772, b9+1:911.48338, b10+1:1039.54128, b11+1:1140.58923, b15+2:791.88116, b18+2:928.43257, b19+2:992.95267, b23+2:1178.02700, b24+3:819.36978];[y2+1:207.09740, y3+1:336.13917, y4+1:423.17235, y6+1:577.24619, y7+1:706.28921, y14+1:1421.55707, y15+1:1522.60332]	[b2+1:-0.00048, b3+1:-0.00055, b4+1:-0.00048, b6+1:-0.00212, b7+1:-0.00021, b8+1:-0.00149, b9+1:0.00010, b10+1:-0.00057, b11+1:-0.00030, b15+2:-0.00447, b18+2:0.00227, b19+2:-0.00012, b23+2:-0.00031, b24+3:0.00006];[y2+1:-0.00015, y3+1:-0.00097, y4+1:0.00018, y6+1:-0.00020, y7+1:0.00022, y14+1:0.00202, y15+1:0.00059]	[b2+1:-2.56, b3+1:-2.26, b4+1:-1.35, b6+1:-3.46, b7+1:-0.29, b8+1:-1.87, b9+1:0.11, b10+1:-0.55, b11+1:-0.26, b15+2:-2.83, b18+2:1.22, b19+2:-0.06, b23+2:-0.13, b24+3:0.02];[y2+1:-0.72, y3+1:-2.89, y4+1:0.43, y6+1:-0.35, y7+1:0.31, y14+1:1.42, y15+1:0.38]	[b2+1:9973, b3+1:18384, b4+1:9725, b6+1:10836, b7+1:41498, b8+1:4794, b9+1:35600, b10+1:28450, b11+1:48981, b15+2:6570, b18+2:11771, b19+2:112220, b23+2:73915, b24+3:47295];[y2+1:70364, y3+1:9996, y4+1:4382, y6+1:189368, y7+1:14623, y14+1:18605, y15+1:18413]	21	-1			559	0
2601_Glyco_03-calib	37786	88.0697	198	2.51268e+06	37779	4	495.779	1979.09	21.232	16.216	0	HVPGGGSVQIVYKPVDLSK	HVPGGGSVQIVYKPVDLSK	HVPGGGSVQIVYKPVDLSK	1	323				0	1	1979.08	0.00178	0.9	P10636-8	Isoform Tau-F of Microtubule-associated protein tau	primary:MAPT	Homo sapiens			N	N	full	[299 to 317]	K	V		T	[y1+1, y2+1, y3+1, y4+1, y6+1, y7+1, y8+2, y9+1, y10+2, y11+2, y12+2, y13+2, y14+2];[b2+1, b4+1, b5+1, b6+1, b7+1, b8+1, b9+1, b11+2]	[y1+1:147.11225, y2+1:234.14433, y3+1:347.22830, y4+1:462.25477, y6+1:658.37597, y7+1:786.47199, y8+2:475.27139, y9+1:1048.60332, y10+2:581.34692, y11+2:645.37693, y12+2:694.91010, y13+2:738.42639, y14+2:766.93714];[b2+1:237.13416, b4+1:391.20843, b5+1:448.23059, b6+1:505.25103, b7+1:592.28342, b8+1:691.35128, b9+1:819.40978, b11+2:516.28593]	[y1+1:-0.00055, y2+1:-0.00050, y3+1:-0.00059, y4+1:-0.00107, y6+1:-0.00105, y7+1:0.00001, y8+2:0.00020, y9+1:-0.00041, y10+2:-0.00121, y11+2:0.00021, y12+2:-0.00185, y13+2:-0.00131, y14+2:-0.00127];[b2+1:-0.00044, b4+1:-0.00040, b5+1:0.00030, b6+1:-0.00072, b7+1:-0.00037, b8+1:-0.00091, b9+1:-0.00099, b11+2:0.00132]	[y1+1:-3.76, y2+1:-2.16, y3+1:-1.71, y4+1:-2.31, y6+1:-1.59, y7+1:0.01, y8+2:0.21, y9+1:-0.39, y10+2:-1.05, y11+2:0.17, y12+2:-1.34, y13+2:-0.89, y14+2:-0.83];[b2+1:-1.88, b4+1:-1.02, b5+1:0.67, b6+1:-1.44, b7+1:-0.62, b8+1:-1.32, b9+1:-1.21, b11+2:1.28]	[y1+1:7137, y2+1:11070, y3+1:15401, y4+1:10817, y6+1:71700, y7+1:16940, y8+2:12873, y9+1:14912, y10+2:78449, y11+2:89345, y12+2:35581, y13+2:8447, y14+2:5195];[b2+1:50439, b4+1:10787, b5+1:18230, b6+1:23697, b7+1:63684, b8+1:17540, b9+1:15793, b11+2:3670]	21	-1			570	0
2601_Glyco_03-calib	37235	87.1146	200	3.29612e+06	37217	4	495.778	1979.08	21.23	16.216	0	HVPGGGSVQIVYKPVDLSK	HVPGGGSVQIVYKPVDLSK	HVPGGGSVQIVYKPVDLSK	1	323				0	1	1979.08	-0.0014	-0.71	P10636-8	Isoform Tau-F of Microtubule-associated protein tau	primary:MAPT	Homo sapiens			N	N	full	[299 to 317]	K	V		T	[y1+1, y2+1, y3+1, y4+1, y5+1, y6+1, y7+1, y8+2, y9+1, y10+2, y11+2, y12+2, y13+3, y14+3];[b2+1, b4+1, b5+1, b6+1, b7+1, b8+1, b9+2]	[y1+1:147.11238, y2+1:234.14459, y3+1:347.22848, y4+1:462.25534, y5+1:561.32447, y6+1:658.37648, y7+1:786.47185, y8+2:475.27147, y9+1:1048.60263, y10+2:581.34725, y11+2:645.37678, y12+2:694.91085, y13+3:492.62028, y14+3:511.62775];[b2+1:237.13453, b4+1:391.20834, b5+1:448.23033, b6+1:505.25188, b7+1:592.28355, b8+1:691.35189, b9+2:410.20937]	[y1+1:-0.00043, y2+1:-0.00024, y3+1:-0.00041, y4+1:-0.00050, y5+1:0.00021, y6+1:-0.00054, y7+1:-0.00013, y8+2:0.00035, y9+1:-0.00110, y10+2:-0.00056, y11+2:-0.00009, y12+2:-0.00036, y13+3:-0.00051, y14+3:0.00043];[b2+1:-0.00007, b4+1:-0.00049, b5+1:0.00003, b6+1:0.00012, b7+1:-0.00023, b8+1:-0.00031, b9+2:0.00069]	[y1+1:-2.93, y2+1:-1.02, y3+1:-1.19, y4+1:-1.09, y5+1:0.38, y6+1:-0.82, y7+1:-0.16, y8+2:0.37, y9+1:-1.05, y10+2:-0.48, y11+2:-0.07, y12+2:-0.26, y13+3:-0.35, y14+3:0.28];[b2+1:-0.31, b4+1:-1.26, b5+1:0.08, b6+1:0.24, b7+1:-0.39, b8+1:-0.45, b9+2:0.85]	[y1+1:6000, y2+1:13119, y3+1:16804, y4+1:11467, y5+1:5826, y6+1:97949, y7+1:22991, y8+2:22877, y9+1:20815, y10+2:83055, y11+2:129842, y12+2:40773, y13+3:10383, y14+3:12235];[b2+1:69599, b4+1:19089, b5+1:21301, b6+1:34383, b7+1:87235, b8+1:21474, b9+2:11902]	21	-1			571	0
2601_Glyco_03-calib	40898	93.6922	170	1.26813e+06	40873	4	869.409	3473.61	21.22	16.22	0	DEGAPGKQAAAQPHTEIPEGTTAEEAGIGDTPSLE	DEGAPGKQAAAQPHTEIPEGTTAEEAGIGDTPSLE	DEGAPGKQAAAQPHTEIPEGTTAEEAGIGDTPSLE	1	74				0	2	3473.61	-0.00162	-0.47	P10636-8	Isoform Tau-F of Microtubule-associated protein tau	primary:MAPT	Homo sapiens			N	N	full	[81 to 115]	V	D		T	[y1+1, y2+1, y4+1, y5+1, y6+1, y8+1, y9+1, y10+1];[b3+1, b11+1, b12+1, b17+2, b19+2, b21+2, b25+3, b26+3, b27+2, b28+3, b29+3, b31+3, b34+3]	[y1+1:148.06035, y2+1:261.14469, y4+1:445.22944, y5+1:546.27880, y6+1:661.30334, y8+1:831.40860, y9+1:888.43109, y10+1:959.46692];[b3+1:302.09846, b11+1:996.47131, b12+1:1124.53494, b17+2:851.41172, b19+2:964.46240, b21+2:1043.49102, b25+3:839.38664, b26+3:863.06863, b27+2:1322.60914, b28+3:919.77011, b29+3:938.77494, b31+3:1010.80062, b34+3:1109.85971]	[y1+1:-0.00009, y2+1:0.00019, y4+1:0.00015, y5+1:0.00183, y6+1:-0.00057, y8+1:-0.00084, y9+1:0.00019, y10+1:-0.00110];[b3+1:0.00018, b11+1:-0.00319, b12+1:0.00186, b17+2:-0.00292, b19+2:0.00308, b21+2:-0.00883, b25+3:-0.00820, b26+3:0.00065, b27+2:-0.00115, b28+3:-0.00044, b29+3:-0.00739, b31+3:-0.00499, b34+3:0.00343]	[y1+1:-0.58, y2+1:0.73, y4+1:0.34, y5+1:3.35, y6+1:-0.87, y8+1:-1.01, y9+1:0.21, y10+1:-1.15];[b3+1:0.61, b11+1:-3.20, b12+1:1.66, b17+2:-1.72, b19+2:1.60, b21+2:-4.23, b25+3:-3.26, b26+3:0.25, b27+2:-0.43, b28+3:-0.16, b29+3:-2.63, b31+3:-1.65, b34+3:1.03]	[y1+1:13116, y2+1:8161, y4+1:46471, y5+1:4238, y6+1:4515, y8+1:4953, y9+1:17175, y10+1:5197];[b3+1:3638, b11+1:5114, b12+1:3966, b17+2:24240, b19+2:7213, b21+2:9328, b25+3:9622, b26+3:23552, b27+2:9596, b28+3:28617, b29+3:12552, b31+3:23888, b34+3:13390]	21	-1			582	0
2601_Glyco_03-calib	31119	76.1179	200	3.82151e+06	31104	3	726.684	2177.03	21.213	16.213	0	QAAAQPHTEIPEGTTAEEAGIG	QAAAQPHTEIPEGTTAEEAGIG	QAAAQPHTEIPEGTTAEEAGIG	1	36				0	0	2177.02	0.00538	2.47	P10636-8	Isoform Tau-F of Microtubule-associated protein tau	primary:MAPT	Homo sapiens			N	N	full	[88 to 109]	K	D		T	[b2+1, b3+1, b4+1, b5+1, b9+1, b10+1, b12+2, b14+2, b15+2, b16+2, b17+2, b18+2, b19+2, b20+2, b21+3];[y2+1, y3+1, y4+1, y5+1, y6+1, y12+1]	[b2+1:200.10278, b3+1:271.13999, b4+1:342.17712, b5+1:470.23673, b9+1:934.43775, b10+1:1047.52084, b12+2:637.31129, b14+2:716.34604, b15+2:766.87041, b16+2:802.38961, b17+2:866.91011, b18+2:931.43154, b19+2:966.95014, b20+2:995.46103, b21+3:701.67107];[y2+1:189.12303, y3+1:246.14456, y4+1:317.18203, y5+1:446.22502, y6+1:575.26522, y12+1:1131.51974]	[b2+1:-0.00019, b3+1:-0.00009, b4+1:-0.00007, b5+1:0.00096, b9+1:0.00003, b10+1:-0.00094, b12+2:-0.00183, b14+2:-0.00147, b15+2:-0.00041, b16+2:0.00087, b17+2:-0.00072, b18+2:-0.00046, b19+2:-0.00036, b20+2:-0.00006, b21+3:-0.00025];[y2+1:-0.00034, y3+1:-0.00027, y4+1:0.00009, y5+1:0.00048, y6+1:-0.00191, y12+1:0.00332]	[b2+1:-0.96, b3+1:-0.35, b4+1:-0.22, b5+1:2.05, b9+1:0.03, b10+1:-0.90, b12+2:-1.44, b14+2:-1.03, b15+2:-0.27, b16+2:0.54, b17+2:-0.41, b18+2:-0.25, b19+2:-0.19, b20+2:-0.03, b21+3:-0.12];[y2+1:-1.81, y3+1:-1.10, y4+1:0.27, y5+1:1.07, y6+1:-3.32, y12+1:2.93]	[b2+1:12264, b3+1:10518, b4+1:9829, b5+1:5766, b9+1:7726, b10+1:47197, b12+2:16180, b14+2:14831, b15+2:14201, b16+2:21311, b17+2:34467, b18+2:29326, b19+2:39141, b20+2:221912, b21+3:245190];[y2+1:32031, y3+1:16224, y4+1:9541, y5+1:6922, y6+1:6070, y12+1:12526]	21	-1			588	0
2601_Glyco_03-calib	28481	71.1298	56	3.92401e+06	28464	2	779.4	1556.78	21.199	16.199	0	DHGAEIVYKSPVVSG	DHGAEIVYKSPVVSG	DHGAEIVYKSPVVSG	1	34				0	1	1556.78	0.00147	0.94	P10636-8	Isoform Tau-F of Microtubule-associated protein tau	primary:MAPT	Homo sapiens			N	N	full	[387 to 401]	T	D		T	[b2+1, b3+1, b4+1, b5+1, b6+1, b7+1, b8+1, b9+1, b10+1, b12+2, b13+2, b14+2];[y3+1, y5+1, y6+1, y7+1, y8+1, y9+1, y10+1, y11+1, y13+1]	[b2+1:253.09311, b3+1:310.11473, b4+1:381.15213, b5+1:510.19421, b6+1:623.27815, b7+1:722.34660, b8+1:885.40945, b9+1:1013.50130, b10+1:1100.53587, b12+2:648.83258, b13+2:698.36629, b14+2:741.88234];[y3+1:262.13972, y5+1:458.26099, y6+1:545.29321, y7+1:673.38728, y8+1:836.44943, y9+1:935.51808, y10+1:1048.60110, y11+1:1177.64238, y13+1:1305.70235]	[b2+1:-0.00002, b3+1:0.00013, b4+1:0.00042, b5+1:-0.00010, b6+1:-0.00022, b7+1:-0.00018, b8+1:-0.00065, b9+1:-0.00377, b10+1:-0.00123, b12+2:-0.00039, b13+2:-0.00139, b14+2:-0.00132];[y3+1:-0.00003, y5+1:0.00006, y6+1:0.00025, y7+1:-0.00064, y8+1:-0.00181, y9+1:-0.00158, y10+1:-0.00262, y11+1:-0.00394, y13+1:-0.00254]	[b2+1:-0.07, b3+1:0.43, b4+1:1.11, b5+1:-0.19, b6+1:-0.35, b7+1:-0.25, b8+1:-0.74, b9+1:-3.73, b10+1:-1.12, b12+2:-0.30, b13+2:-1.00, b14+2:-0.89];[y3+1:-0.12, y5+1:0.14, y6+1:0.47, y7+1:-0.95, y8+1:-2.17, y9+1:-1.69, y10+1:-2.50, y11+1:-3.35, y13+1:-1.95]	[b2+1:118885, b3+1:33364, b4+1:28909, b5+1:66164, b6+1:64563, b7+1:66169, b8+1:48172, b9+1:16695, b10+1:19577, b12+2:29229, b13+2:75796, b14+2:22582];[y3+1:13972, y5+1:29842, y6+1:14274, y7+1:18264, y8+1:31004, y9+1:25600, y10+1:16300, y11+1:13073, y13+1:27954]	21	-1			596	0
2601_Glyco_03-calib	36494	85.8316	200	2.24225e+07	36479	5	490.874	2449.33	21.195	16.195	0	DNIKHVPGGGSVQIVYKPVDLSK	DNIKHVPGGGSVQIVYKPVDLSK	DNIKHVPGGGSVQIVYKPVDLSK	1	116				0	2	2449.33	0.00126	0.52	P10636-8	Isoform Tau-F of Microtubule-associated protein tau	primary:MAPT	Homo sapiens			N	N	full	[295 to 317]	K	V		T	[y1+1, y2+1, y3+1, y4+1, y5+1, y6+1, y7+2, y8+2, y9+3, y10+3, y11+3];[b2+1, b3+1, b5+1, b6+1, b10+1, b11+2, b12+2, b13+3, b14+2, b15+3]	[y1+1:147.11274, y2+1:234.14493, y3+1:347.22930, y4+1:462.25623, y5+1:561.32463, y6+1:658.37738, y7+2:393.73978, y8+2:475.27159, y9+3:350.20647, y10+3:387.90137, y11+3:430.58861];[b2+1:230.07718, b3+1:343.16158, b5+1:608.31567, b6+1:707.38370, b10+1:975.50208, b11+2:531.77023, b12+2:581.30373, b13+3:430.55817, b14+2:701.87623, b15+3:501.27645]	[y1+1:-0.00007, y2+1:0.00010, y3+1:0.00041, y4+1:0.00039, y5+1:0.00038, y6+1:0.00036, y7+2:0.00030, y8+2:0.00060, y9+3:0.00113, y10+3:0.00178, y11+3:0.00491];[b2+1:0.00003, b3+1:0.00037, b5+1:0.00059, b6+1:0.00020, b10+1:0.00143, b11+2:0.00051, b12+2:-0.00091, b13+3:0.00030, b14+2:0.00144, b15+3:0.00265]	[y1+1:-0.46, y2+1:0.42, y3+1:1.18, y4+1:0.84, y5+1:0.67, y6+1:0.55, y7+2:0.38, y8+2:0.63, y9+3:1.08, y10+3:1.54, y11+3:3.81];[b2+1:0.13, b3+1:1.07, b5+1:0.96, b6+1:0.28, b10+1:1.47, b11+2:0.48, b12+2:-0.78, b13+3:0.23, b14+2:1.02, b15+3:1.77]	[y1+1:48901, y2+1:96715, y3+1:112664, y4+1:95380, y5+1:36102, y6+1:928823, y7+2:89977, y8+2:339325, y9+3:84624, y10+3:61903, y11+3:90363];[b2+1:182604, b3+1:50227, b5+1:55044, b6+1:320845, b10+1:18418, b11+2:855376, b12+2:555929, b13+3:203043, b14+2:120523, b15+3:30976]	21	-1			600	0
2601_Glyco_03-calib	36786	86.3291	200	2.41195e+07	36765	5	490.874	2449.33	21.192	16.192	0	DNIKHVPGGGSVQIVYKPVDLSK	DNIKHVPGGGSVQIVYKPVDLSK	DNIKHVPGGGSVQIVYKPVDLSK	1	116				0	2	2449.33	0.00062	0.25	P10636-8	Isoform Tau-F of Microtubule-associated protein tau	primary:MAPT	Homo sapiens			N	N	full	[295 to 317]	K	V		T	[y1+1, y2+1, y3+1, y4+1, y5+1, y6+1, y7+2, y8+2, y9+3, y10+3, y11+3];[b2+1, b3+1, b5+1, b6+1, b10+1, b11+2, b12+2, b13+3, b14+2, b15+3]	[y1+1:147.11276, y2+1:234.14489, y3+1:347.22948, y4+1:462.25628, y5+1:561.32449, y6+1:658.37725, y7+2:393.73978, y8+2:475.27158, y9+3:350.20643, y10+3:387.90139, y11+3:430.58854];[b2+1:230.07720, b3+1:343.16148, b5+1:608.31590, b6+1:707.38354, b10+1:975.49923, b11+2:531.77026, b12+2:581.30366, b13+3:430.55809, b14+2:701.87592, b15+3:501.27599]	[y1+1:-0.00004, y2+1:0.00006, y3+1:0.00059, y4+1:0.00044, y5+1:0.00024, y6+1:0.00023, y7+2:0.00031, y8+2:0.00058, y9+3:0.00101, y10+3:0.00182, y11+3:0.00471];[b2+1:0.00005, b3+1:0.00027, b5+1:0.00082, b6+1:0.00004, b10+1:-0.00142, b11+2:0.00056, b12+2:-0.00106, b13+3:0.00005, b14+2:0.00082, b15+3:0.00126]	[y1+1:-0.27, y2+1:0.24, y3+1:1.70, y4+1:0.95, y5+1:0.42, y6+1:0.35, y7+2:0.39, y8+2:0.61, y9+3:0.97, y10+3:1.57, y11+3:3.66];[b2+1:0.21, b3+1:0.79, b5+1:1.35, b6+1:0.06, b10+1:-1.46, b11+2:0.53, b12+2:-0.91, b13+3:0.04, b14+2:0.58, b15+3:0.84]	[y1+1:63403, y2+1:106121, y3+1:131003, y4+1:108750, y5+1:31070, y6+1:995650, y7+2:118174, y8+2:375804, y9+3:85444, y10+3:66961, y11+3:72147];[b2+1:199304, b3+1:54684, b5+1:66042, b6+1:344394, b10+1:22696, b11+2:870910, b12+2:554077, b13+3:202294, b14+2:132844, b15+3:32464]	21	-1			605	0
2601_Glyco_03-calib	41649	94.948	175	4.34748e+06	41612	3	746.005	2234.99	21.192	16.192	0	AEPRQEFEVMEDHAGTYGLG	AEPRQEFEVMEDHAGTYGLG	AEPRQEFEVMEDHAGTYGLG	1	90				0	1	2234.99	0.00411	1.84	P10636-8	Isoform Tau-F of Microtubule-associated protein tau	primary:MAPT	Homo sapiens			N	N	full:M cleaved	[2 to 21]	M	D		T	[b2+1, b6+1, b7+1, b8+1, b9+1, b10+2, b11+2, b12+1, b13+2, b14+2, b15+2, b16+2, b18+2];[y2+1, y3+1, y4+1, y9+1, y10+1, y11+2, y12+1, y18+2]	[b2+1:201.08704, b6+1:711.33945, b7+1:858.40997, b8+1:987.45255, b9+1:1086.52144, b10+2:609.28490, b11+2:673.80653, b12+1:1461.63112, b13+2:799.84937, b14+2:835.36850, b15+2:863.87881, b16+2:914.40182, b18+2:1024.44390];[y2+1:189.12347, y3+1:246.14488, y4+1:409.20803, y9+1:890.40072, y10+1:1019.44301, y11+2:575.74539, y12+1:1249.55223, y18+2:1018.46220]	[b2+1:0.00006, b6+1:-0.00258, b7+1:-0.00047, b8+1:-0.00048, b9+1:-0.00001, b10+2:0.00058, b11+2:0.00126, b12+1:-0.00035, b13+2:0.00108, b14+2:0.00224, b15+2:0.00139, b16+2:-0.00027, b18+2:-0.00091];[y2+1:0.00010, y3+1:0.00005, y4+1:-0.00013, y9+1:0.00045, y10+1:0.00014, y11+2:0.00016, y12+1:0.00047, y18+2:-0.00070]	[b2+1:0.29, b6+1:-3.63, b7+1:-0.55, b8+1:-0.49, b9+1:-0.01, b10+2:0.48, b11+2:0.94, b12+1:-0.24, b13+2:0.67, b14+2:1.34, b15+2:0.80, b16+2:-0.15, b18+2:-0.45];[y2+1:0.55, y3+1:0.19, y4+1:-0.32, y9+1:0.50, y10+1:0.14, y11+2:0.14, y12+1:0.38, y18+2:-0.34]	[b2+1:21092, b6+1:11539, b7+1:12134, b8+1:84589, b9+1:56327, b10+2:29246, b11+2:34840, b12+1:9206, b13+2:31743, b14+2:12850, b15+2:15626, b16+2:30637, b18+2:270412];[y2+1:21473, y3+1:13484, y4+1:7287, y9+1:41644, y10+1:62877, y11+2:14244, y12+1:13324, y18+2:40502]	21	-1			606	0
2601_Glyco_03-calib	36746	86.2582	200	4.4969e+07	36724	5	490.874	2449.33	21.188	16.188	0	DNIKHVPGGGSVQIVYKPVDLSK	DNIKHVPGGGSVQIVYKPVDLSK	DNIKHVPGGGSVQIVYKPVDLSK	1	116				0	2	2449.33	0.00025	0.1	P10636-8	Isoform Tau-F of Microtubule-associated protein tau	primary:MAPT	Homo sapiens			N	N	full	[295 to 317]	K	V		T	[y1+1, y2+1, y3+1, y4+1, y5+1, y6+1, y7+2, y8+2, y9+3, y10+3, y11+3];[b2+1, b3+1, b5+1, b6+1, b10+2, b11+2, b12+1, b13+2, b14+3, b15+3]	[y1+1:147.11273, y2+1:234.14486, y3+1:347.22928, y4+1:462.25600, y5+1:561.32513, y6+1:658.37721, y7+2:393.73973, y8+2:475.27167, y9+3:350.20645, y10+3:387.90121, y11+3:430.58855];[b2+1:230.07714, b3+1:343.16165, b5+1:608.31519, b6+1:707.38366, b10+2:488.25448, b11+2:531.77014, b12+1:1161.60113, b13+2:645.33331, b14+3:468.25290, b15+3:501.27618]	[y1+1:-0.00008, y2+1:0.00003, y3+1:0.00039, y4+1:0.00016, y5+1:0.00088, y6+1:0.00019, y7+2:0.00020, y8+2:0.00075, y9+3:0.00106, y10+3:0.00130, y11+3:0.00474];[b2+1:-0.00001, b3+1:0.00044, b5+1:0.00010, b6+1:0.00016, b10+2:0.00104, b11+2:0.00031, b12+1:0.00003, b13+2:-0.00034, b14+3:0.00041, b15+3:0.00182]	[y1+1:-0.54, y2+1:0.12, y3+1:1.12, y4+1:0.34, y5+1:1.57, y6+1:0.29, y7+2:0.25, y8+2:0.79, y9+3:1.01, y10+3:1.12, y11+3:3.68];[b2+1:-0.04, b3+1:1.28, b5+1:0.17, b6+1:0.22, b10+2:1.06, b11+2:0.29, b12+1:0.03, b13+2:-0.26, b14+3:0.29, b15+3:1.21]	[y1+1:101855, y2+1:188519, y3+1:234933, y4+1:198607, y5+1:59812, y6+1:1753450, y7+2:188595, y8+2:737459, y9+3:173908, y10+3:171511, y11+3:183581];[b2+1:356337, b3+1:100999, b5+1:115580, b6+1:622485, b10+2:137958, b11+2:1769328, b12+1:38429, b13+2:1135594, b14+3:130159, b15+3:71372]	21	-1			609	0
2601_Glyco_03-calib	40258	92.5461	200	2.95229e+07	40244	4	869.409	3473.61	21.18	16.18	0	DEGAPGKQAAAQPHTEIPEGTTAEEAGIGDTPSLE	DEGAPGKQAAAQPHTEIPEGTTAEEAGIGDTPSLE	DEGAPGKQAAAQPHTEIPEGTTAEEAGIGDTPSLE	1	74				0	2	3473.61	-0.00086	-0.25	P10636-8	Isoform Tau-F of Microtubule-associated protein tau	primary:MAPT	Homo sapiens			N	N	full	[81 to 115]	V	D		T	[y1+1, y2+1, y4+1, y5+1, y6+1, y8+1, y9+1, y10+1];[b3+1, b4+1, b12+1, b17+2, b19+2, b20+2, b21+2, b22+2, b23+2, b25+3, b26+3, b27+3, b33+3]	[y1+1:148.06016, y2+1:261.14439, y4+1:445.22943, y5+1:546.27715, y6+1:661.30495, y8+1:831.41011, y9+1:888.43162, y10+1:959.46732];[b3+1:302.09830, b4+1:373.13563, b12+1:1124.53155, b17+2:851.41336, b19+2:964.46151, b20+2:992.97112, b21+2:1043.49610, b22+2:1094.01913, b23+2:1129.53802, b25+3:839.39006, b26+3:863.06861, b27+3:882.07606, b33+3:1072.16437]	[y1+1:-0.00027, y2+1:-0.00011, y4+1:0.00014, y5+1:0.00018, y6+1:0.00103, y8+1:0.00067, y9+1:0.00071, y10+1:-0.00070];[b3+1:0.00002, b4+1:0.00024, b12+1:-0.00153, b17+2:0.00036, b19+2:0.00130, b20+2:-0.00095, b21+2:0.00133, b22+2:-0.00028, b23+2:0.00038, b25+3:0.00206, b26+3:0.00058, b27+3:0.00149, b33+3:0.00148]	[y1+1:-1.84, y2+1:-0.43, y4+1:0.31, y5+1:0.33, y6+1:1.57, y8+1:0.81, y9+1:0.80, y10+1:-0.73];[b3+1:0.08, b4+1:0.66, b12+1:-1.36, b17+2:0.21, b19+2:0.67, b20+2:-0.48, b21+2:0.64, b22+2:-0.13, b23+2:0.17, b25+3:0.82, b26+3:0.23, b27+3:0.57, b33+3:0.46]	[y1+1:292302, y2+1:233684, y4+1:976449, y5+1:109295, y6+1:111096, y8+1:134741, y9+1:349435, y10+1:111364];[b3+1:147271, b4+1:104010, b12+1:82452, b17+2:518284, b19+2:197520, b20+2:172685, b21+2:172931, b22+2:206046, b23+2:215479, b25+3:276732, b26+3:454419, b27+3:363027, b33+3:91930]	21	-1			613	0
2601_Glyco_03-calib	10002	33.8871	70	1.63567e+06	9996	2	841.323	1680.63	21.177	16.177	0	DQGGYTMHQDQEGDT	DQGGYTMHQDQEGDT	DQGGYTMHQDQEGDT	1	11				0	2	1680.63	-0.00103	-0.61	P10636-8	Isoform Tau-F of Microtubule-associated protein tau	primary:MAPT	Homo sapiens			N	N	full	[25 to 39]	K	D		T	[y1+1, y2+1, y4+1, y8+1, y9+1, y10+1, y11+1, y12+1, y13+1];[b2+1, b3+1, b4+1, b5+1, b6+1, b8+1, b9+1, b10+1, b11+1, b12+2, b13+1, b14+2]	[y1+1:120.06524, y2+1:235.09206, y4+1:421.15675, y8+1:929.35930, y9+1:1060.39352, y10+1:1161.44583, y11+1:1324.51347, y12+1:1381.53139, y13+1:1438.55199];[b2+1:244.09248, b3+1:301.11382, b4+1:358.13461, b5+1:521.19888, b6+1:622.24538, b8+1:890.34525, b9+1:1018.40375, b10+1:1133.42953, b11+1:1261.48944, b12+2:695.77102, b13+1:1447.55603, b14+2:781.79361]	[y1+1:-0.00028, y2+1:-0.00041, y4+1:0.00023, y8+1:-0.00023, y9+1:-0.00650, y10+1:-0.00186, y11+1:0.00245, y12+1:-0.00110, y13+1:-0.00196];[b2+1:-0.00031, b3+1:-0.00044, b4+1:-0.00112, b5+1:-0.00017, b6+1:-0.00136, b8+1:-0.00087, b9+1:-0.00095, b10+1:-0.00212, b11+1:-0.00079, b12+2:0.00195, b13+1:0.00175, b14+2:-0.00129]	[y1+1:-2.38, y2+1:-1.73, y4+1:0.54, y8+1:-0.25, y9+1:-6.13, y10+1:-1.61, y11+1:1.85, y12+1:-0.80, y13+1:-1.36];[b2+1:-1.29, b3+1:-1.47, b4+1:-3.13, b5+1:-0.34, b6+1:-2.18, b8+1:-0.98, b9+1:-0.94, b10+1:-1.87, b11+1:-0.63, b12+2:1.40, b13+1:1.21, b14+2:-0.83]	[y1+1:7927, y2+1:9699, y4+1:10783, y8+1:10867, y9+1:8038, y10+1:13821, y11+1:4671, y12+1:7782, y13+1:26726];[b2+1:45961, b3+1:11988, b4+1:7654, b5+1:10146, b6+1:5792, b8+1:10558, b9+1:12376, b10+1:15568, b11+1:22399, b12+2:11659, b13+1:6146, b14+2:29100]	21	-1			617	0
2601_Glyco_03-calib	30011	74.135	200	8.59182e+06	29992	4	708.837	2831.32	21.177	16.177	0	DEGAPGKQAAAQPHTEIPEGTTAEEAGIG	DEGAPGKQAAAQPHTEIPEGTTAEEAGIG	DEGAPGKQAAAQPHTEIPEGTTAEEAGIG	1	37				0	1	2831.32	-0.00041	-0.14	P10636-8	Isoform Tau-F of Microtubule-associated protein tau	primary:MAPT	Homo sapiens			N	N	full	[81 to 109]	V	D		T	[b2+1, b3+1, b4+1, b12+1, b16+2, b17+2, b19+2, b20+2, b21+2, b22+2, b23+2, b24+2, b25+3, b26+3, b27+4, b28+4];[y2+1, y3+1, y4+1, y6+1, y7+1]	[b2+1:245.07686, b3+1:302.09844, b4+1:373.13552, b12+1:1124.53207, b16+2:794.87160, b17+2:851.41279, b19+2:964.46069, b20+2:992.97098, b21+2:1043.49480, b22+2:1094.01875, b23+2:1129.53662, b24+2:1194.05873, b25+3:839.38937, b26+3:863.06795, b27+4:661.80856, b28+4:690.07965];[y2+1:189.12335, y3+1:246.14490, y4+1:317.18208, y6+1:575.26698, y7+1:646.30382]	[b2+1:0.00004, b3+1:0.00017, b4+1:0.00013, b12+1:-0.00101, b16+2:0.00090, b17+2:-0.00078, b19+2:-0.00033, b20+2:-0.00123, b21+2:-0.00127, b22+2:-0.00104, b23+2:-0.00241, b24+2:-0.00078, b25+3:-0.00001, b26+3:-0.00139, b27+4:0.00028, b28+4:0.00055];[y2+1:-0.00002, y3+1:0.00006, y4+1:0.00014, y6+1:-0.00015, y7+1:-0.00043]	[b2+1:0.18, b3+1:0.56, b4+1:0.36, b12+1:-0.90, b16+2:0.57, b17+2:-0.46, b19+2:-0.17, b20+2:-0.62, b21+2:-0.61, b22+2:-0.47, b23+2:-1.07, b24+2:-0.33, b25+3:-0.00, b26+3:-0.54, b27+4:0.11, b28+4:0.20];[y2+1:-0.08, y3+1:0.26, y4+1:0.43, y6+1:-0.26, y7+1:-0.67]	[b2+1:38819, b3+1:74645, b4+1:64395, b12+1:33470, b16+2:79889, b17+2:442168, b19+2:75361, b20+2:48579, b21+2:57142, b22+2:39232, b23+2:41076, b24+2:30931, b25+3:51300, b26+3:76659, b27+4:57838, b28+4:198453];[y2+1:49580, y3+1:20017, y4+1:11971, y6+1:12631, y7+1:12926]	21	-1			618	0
2601_Glyco_03-calib	43613	98.273	103	4.69205e+08	43576	3	746.005	2234.99	21.175	16.175	0	AEPRQEFEVMEDHAGTYGLG	AEPRQEFEVMEDHAGTYGLG	AEPRQEFEVMEDHAGTYGLG	1	90				0	1	2234.99	0.00154	0.69	P10636-8	Isoform Tau-F of Microtubule-associated protein tau	primary:MAPT	Homo sapiens			N	N	full:M cleaved	[2 to 21]	M	D		T	[b2+1, b6+1, b7+1, b9+2, b10+1, b11+1, b12+1, b13+2, b14+2, b15+2, b16+2, b17+2, b18+3, b19+3];[y2+1, y3+1, y4+1, y9+1, y10+1, y11+1, y18+2]	[b2+1:201.08703, b6+1:711.34263, b7+1:858.41235, b9+2:543.76472, b10+1:1217.56204, b11+1:1346.60458, b12+1:1461.63184, b13+2:799.85037, b14+2:835.36825, b15+2:863.87881, b16+2:914.40261, b17+2:995.93446, b18+3:683.29908, b19+3:720.99419];[y2+1:189.12335, y3+1:246.14494, y4+1:409.20862, y9+1:890.40093, y10+1:1019.44811, y11+1:1150.48322, y18+2:1018.46445]	[b2+1:0.00005, b6+1:0.00060, b7+1:0.00191, b9+2:0.00072, b10+1:0.00010, b11+1:0.00005, b12+1:0.00037, b13+2:0.00308, b14+2:0.00174, b15+2:0.00137, b16+2:0.00130, b17+2:0.00168, b18+3:0.00124, b19+3:0.00252];[y2+1:-0.00002, y3+1:0.00011, y4+1:0.00046, y9+1:0.00065, y10+1:0.00524, y11+1:-0.00013, y18+2:0.00381]	[b2+1:0.25, b6+1:0.84, b7+1:2.23, b9+2:0.67, b10+1:0.08, b11+1:0.04, b12+1:0.25, b13+2:1.93, b14+2:1.04, b15+2:0.80, b16+2:0.71, b17+2:0.84, b18+3:0.61, b19+3:1.17];[y2+1:-0.12, y3+1:0.45, y4+1:1.13, y9+1:0.73, y10+1:5.15, y11+1:-0.11, y18+2:1.87]	[b2+1:1666666, b6+1:1135919, b7+1:1132909, b9+2:2510013, b10+1:1067667, b11+1:1129421, b12+1:4298140, b13+2:3259974, b14+2:3770580, b15+2:4147494, b16+2:11553942, b17+2:10015674, b18+3:8465587, b19+3:11743498];[y2+1:4425293, y3+1:2974728, y4+1:1760026, y9+1:1015316, y10+1:2235655, y11+1:2162948, y18+2:1647625]	21	-1			621	0
2601_Glyco_03-calib	30939	75.7524	200	31366552	30925	3	726.682	2177.02	21.174	16.174	0	QAAAQPHTEIPEGTTAEEAGIG	QAAAQPHTEIPEGTTAEEAGIG	QAAAQPHTEIPEGTTAEEAGIG	1	36				0	0	2177.02	0.00059	0.27	P10636-8	Isoform Tau-F of Microtubule-associated protein tau	primary:MAPT	Homo sapiens			N	N	full	[88 to 109]	K	D		T	[b2+1, b3+1, b4+1, b5+1, b9+1, b10+2, b12+2, b13+2, b14+2, b15+2, b16+2, b17+2, b18+3, b19+3, b20+3, b21+3];[y2+1, y3+1, y4+1, y5+1, y12+1]	[b2+1:200.10320, b3+1:271.14037, b4+1:342.17781, b5+1:470.23630, b9+1:934.43997, b10+2:524.26480, b12+2:637.31339, b13+2:665.82389, b14+2:716.34757, b15+2:766.87167, b16+2:802.39029, b17+2:866.91137, b18+3:621.29122, b19+3:644.97018, b20+3:663.97768, b21+3:701.67256];[y2+1:189.12350, y3+1:246.14506, y4+1:317.18252, y5+1:446.22527, y12+1:1131.52002]	[b2+1:0.00023, b3+1:0.00029, b4+1:0.00061, b5+1:0.00053, b9+1:0.00225, b10+2:0.00053, b12+2:0.00236, b13+2:0.00190, b14+2:0.00159, b15+2:0.00210, b16+2:0.00222, b17+2:0.00179, b18+3:0.00284, b19+3:0.00260, b20+3:0.00363, b21+3:0.00422];[y2+1:0.00013, y3+1:0.00023, y4+1:0.00057, y5+1:0.00073, y12+1:0.00360]	[b2+1:1.17, b3+1:1.06, b4+1:1.80, b5+1:1.13, b9+1:2.41, b10+2:0.51, b12+2:1.85, b13+2:1.43, b14+2:1.11, b15+2:1.37, b16+2:1.39, b17+2:1.04, b18+3:1.53, b19+3:1.35, b20+3:1.83, b21+3:2.01];[y2+1:0.71, y3+1:0.93, y4+1:1.80, y5+1:1.63, y12+1:3.18]	[b2+1:109108, b3+1:74948, b4+1:63503, b5+1:65574, b9+1:65945, b10+2:249818, b12+2:71318, b13+2:52640, b14+2:120420, b15+2:110629, b16+2:146010, b17+2:179848, b18+3:168723, b19+3:315056, b20+3:914756, b21+3:2129872];[y2+1:252406, y3+1:125612, y4+1:83402, y5+1:49065, y12+1:97671]	21	-1			623	0
2601_Glyco_03-calib	10221	34.3013	63	4.43636e+06	10206	2	841.323	1680.63	21.171	16.171	0	DQGGYTMHQDQEGDT	DQGGYTMHQDQEGDT	DQGGYTMHQDQEGDT	1	11				0	2	1680.63	-0.00074	-0.44	P10636-8	Isoform Tau-F of Microtubule-associated protein tau	primary:MAPT	Homo sapiens			N	N	full	[25 to 39]	K	D		T	[y1+1, y2+1, y4+1, y5+1, y8+1, y9+1, y10+1, y11+1, y12+1, y13+1];[b2+1, b3+1, b4+1, b5+1, b8+1, b9+1, b10+1, b11+1, b12+1, b13+1, b14+2]	[y1+1:120.06530, y2+1:235.09236, y4+1:421.15630, y5+1:549.21502, y8+1:929.35838, y9+1:1060.39751, y10+1:1161.44559, y11+1:1324.50849, y12+1:1381.52895, y13+1:1438.55142];[b2+1:244.09265, b3+1:301.11414, b4+1:358.13583, b5+1:521.19899, b8+1:890.34460, b9+1:1018.40175, b10+1:1133.42754, b11+1:1261.48777, b12+1:1390.53129, b13+1:1447.55065, b14+2:781.79378]	[y1+1:-0.00022, y2+1:-0.00010, y4+1:-0.00022, y5+1:-0.00008, y8+1:-0.00115, y9+1:-0.00250, y10+1:-0.00210, y11+1:-0.00254, y12+1:-0.00353, y13+1:-0.00253];[b2+1:-0.00015, b3+1:-0.00012, b4+1:0.00010, b5+1:-0.00007, b8+1:-0.00153, b9+1:-0.00296, b10+1:-0.00411, b11+1:-0.00246, b12+1:-0.00153, b13+1:-0.00363, b14+2:-0.00094]	[y1+1:-1.81, y2+1:-0.43, y4+1:-0.52, y5+1:-0.14, y8+1:-1.23, y9+1:-2.36, y10+1:-1.81, y11+1:-1.92, y12+1:-2.56, y13+1:-1.76];[b2+1:-0.61, b3+1:-0.41, b4+1:0.29, b5+1:-0.13, b8+1:-1.72, b9+1:-2.91, b10+1:-3.63, b11+1:-1.95, b12+1:-1.10, b13+1:-2.51, b14+2:-0.60]	[y1+1:20109, y2+1:19793, y4+1:26437, y5+1:14855, y8+1:31496, y9+1:13696, y10+1:40041, y11+1:15183, y12+1:15334, y13+1:70685];[b2+1:114100, b3+1:31492, b4+1:25068, b5+1:15993, b8+1:29144, b9+1:30013, b10+1:37455, b11+1:60401, b12+1:30824, b13+1:14962, b14+2:103293]	21	-1			626	0
2601_Glyco_03-calib	36526	85.8865	200	9.26898e+07	36501	5	490.874	2449.33	21.167	16.167	0	DNIKHVPGGGSVQIVYKPVDLSK	DNIKHVPGGGSVQIVYKPVDLSK	DNIKHVPGGGSVQIVYKPVDLSK	1	116				0	2	2449.33	-2e-05	-0.01	P10636-8	Isoform Tau-F of Microtubule-associated protein tau	primary:MAPT	Homo sapiens			N	N	full	[295 to 317]	K	V		T	[y1+1, y2+1, y3+1, y4+1, y5+1, y6+1, y7+2, y8+2, y9+3, y10+3, y11+3];[b2+1, b3+1, b5+1, b6+1, b10+1, b11+2, b12+1, b13+3, b14+3, b15+3]	[y1+1:147.11287, y2+1:234.14518, y3+1:347.22967, y4+1:462.25691, y5+1:561.32539, y6+1:658.37806, y7+2:393.74039, y8+2:475.27208, y9+3:350.20688, y10+3:387.90186, y11+3:430.58907];[b2+1:230.07769, b3+1:343.16191, b5+1:608.31632, b6+1:707.38467, b10+1:975.50163, b11+2:531.77107, b12+1:1161.60165, b13+3:430.55875, b14+3:468.25389, b15+3:501.27707]	[y1+1:0.00006, y2+1:0.00035, y3+1:0.00077, y4+1:0.00107, y5+1:0.00114, y6+1:0.00105, y7+2:0.00153, y8+2:0.00157, y9+3:0.00237, y10+3:0.00323, y11+3:0.00630];[b2+1:0.00054, b3+1:0.00070, b5+1:0.00123, b6+1:0.00117, b10+1:0.00097, b11+2:0.00217, b12+1:0.00055, b13+3:0.00203, b14+3:0.00339, b15+3:0.00449]	[y1+1:0.43, y2+1:1.50, y3+1:2.22, y4+1:2.32, y5+1:2.03, y6+1:1.59, y7+2:1.95, y8+2:1.65, y9+3:2.26, y10+3:2.78, y11+3:4.89];[b2+1:2.36, b3+1:2.03, b5+1:2.03, b6+1:1.65, b10+1:1.00, b11+2:2.05, b12+1:0.47, b13+3:1.58, b14+3:2.42, b15+3:2.99]	[y1+1:242628, y2+1:439852, y3+1:538287, y4+1:458354, y5+1:140589, y6+1:3876690, y7+2:376493, y8+2:1360618, y9+3:318366, y10+3:257234, y11+3:310663];[b2+1:817057, b3+1:211020, b5+1:254500, b6+1:1308683, b10+1:88148, b11+2:3278379, b12+1:84816, b13+3:813790, b14+3:168953, b15+3:129420]	21	-1			632	0
2601_Glyco_03-calib	18036	50.9443	200	9.04814e+06	18024	5	539.897	2694.45	21.166	16.166	0	GQANATRIPAKTPPAPKTPPSSGEPPK	GQANATRIPAKTPPAPKTPPSSGEPPK	GQANATRIPAKTPPAPKTPPSSGEPPK	1	240				0	2	2694.45	0.00413	1.53	P10636-8	Isoform Tau-F of Microtubule-associated protein tau	primary:MAPT	Homo sapiens			N	N	full	[164 to 190]	K	S		T	[y1+1, y2+1, y3+1, y4+1, y5+1, y6+2, y7+1, y8+1, y9+1, y10+1, y15+3, y19+3, y24+4, y25+4];[b2+1, b3+1, b7+1, b19+3, b21+3, b22+3, b23+3]	[y1+1:147.11266, y2+1:244.16577, y3+1:341.21848, y4+1:470.26072, y5+1:527.28310, y6+2:307.66086, y7+1:701.34568, y8+1:798.39854, y9+1:895.45182, y10+1:996.49468, y15+3:496.26824, y19+3:628.67851, y24+4:610.58862, y25+4:628.34838];[b2+1:186.08723, b3+1:257.12440, b7+1:699.35288, b19+3:633.35680, b21+3:694.71937, b22+3:723.72902, b23+3:742.73589]	[y1+1:-0.00014, y2+1:0.00020, y3+1:0.00015, y4+1:-0.00020, y5+1:0.00071, y6+2:0.00003, y7+1:-0.00077, y8+1:-0.00067, y9+1:-0.00015, y10+1:-0.00497, y15+3:0.00016, y19+3:-0.00158, y24+4:-0.00279, y25+4:-0.00084];[b2+1:-0.00009, b3+1:-0.00003, b7+1:-0.00038, b19+3:-0.00481, b21+3:-0.00190, b22+3:-0.00497, b23+3:-0.00582]	[y1+1:-0.97, y2+1:0.83, y3+1:0.44, y4+1:-0.43, y5+1:1.34, y6+2:0.05, y7+1:-1.09, y8+1:-0.84, y9+1:-0.17, y10+1:-4.99, y15+3:0.11, y19+3:-0.84, y24+4:-1.14, y25+4:-0.34];[b2+1:-0.46, b3+1:-0.12, b7+1:-0.55, b19+3:-2.54, b21+3:-0.91, b22+3:-2.29, b23+3:-2.62]	[y1+1:14964, y2+1:93798, y3+1:368197, y4+1:12704, y5+1:61835, y6+2:35760, y7+1:57597, y8+1:64432, y9+1:81260, y10+1:17215, y15+3:60419, y19+3:27749, y24+4:28383, y25+4:266041];[b2+1:150998, b3+1:30419, b7+1:11245, b19+3:23484, b21+3:46745, b22+3:26941, b23+3:21031]	21	-1			633	0
2601_Glyco_03-calib	28537	71.2232	51	2.38857e+06	28518	2	829.923	1657.83	21.165	16.165	0	TDHGAEIVYKSPVVSG	TDHGAEIVYKSPVVSG	TDHGAEIVYKSPVVSG	1	128				0	2	1657.83	-0.00017	-0.1	P10636-8	Isoform Tau-F of Microtubule-associated protein tau	primary:MAPT	Homo sapiens			N	N	full	[386 to 401]	K	D		T	[b3+1, b4+1, b5+1, b6+1, b7+1, b8+1, b9+1, b10+1, b11+1, b13+2, b14+2, b15+2];[y3+1, y5+1, y6+1, y7+1, y8+1, y9+1, y10+1, y13+1, y14+2]	[b3+1:354.14050, b4+1:411.16169, b5+1:482.19931, b6+1:611.24125, b7+1:724.32542, b8+1:823.39458, b9+1:986.45670, b10+1:1114.54894, b11+1:1201.58219, b13+2:699.35549, b14+2:748.89066, b15+2:792.40596];[y3+1:262.13937, y5+1:458.26030, y6+1:545.29196, y7+1:673.38592, y8+1:836.44865, y9+1:935.51660, y10+1:1048.60350, y13+1:1305.70547, y14+2:721.88446]	[b3+1:-0.00031, b4+1:-0.00058, b5+1:-0.00008, b6+1:-0.00073, b7+1:-0.00062, b8+1:0.00012, b9+1:-0.00109, b10+1:-0.00381, b11+1:-0.00259, b13+2:-0.00226, b14+2:-0.00032, b15+2:-0.00175];[y3+1:-0.00038, y5+1:-0.00063, y6+1:-0.00099, y7+1:-0.00200, y8+1:-0.00259, y9+1:-0.00305, y10+1:-0.00023, y13+1:0.00058, y14+2:-0.00215]	[b3+1:-0.89, b4+1:-1.41, b5+1:-0.16, b6+1:-1.20, b7+1:-0.86, b8+1:0.15, b9+1:-1.10, b10+1:-3.42, b11+1:-2.16, b13+2:-1.62, b14+2:-0.21, b15+2:-1.11];[y3+1:-1.45, y5+1:-1.37, y6+1:-1.82, y7+1:-2.97, y8+1:-3.10, y9+1:-3.27, y10+1:-0.22, y13+1:0.44, y14+2:-1.49]	[b3+1:22362, b4+1:9552, b5+1:15719, b6+1:21721, b7+1:34843, b8+1:37923, b9+1:24429, b10+1:10287, b11+1:11983, b13+2:24777, b14+2:42772, b15+2:13709];[y3+1:7907, y5+1:23444, y6+1:11243, y7+1:9435, y8+1:17884, y9+1:12719, y10+1:11357, y13+1:9281, y14+2:20468]	21	-1			635	0
2601_Glyco_03-calib	30586	75.1433	200	1.27474e+07	30559	3	726.682	2177.02	21.158	16.158	0	QAAAQPHTEIPEGTTAEEAGIG	QAAAQPHTEIPEGTTAEEAGIG	QAAAQPHTEIPEGTTAEEAGIG	1	36				0	0	2177.02	-0.0005	-0.23	P10636-8	Isoform Tau-F of Microtubule-associated protein tau	primary:MAPT	Homo sapiens			N	N	full	[88 to 109]	K	D		T	[b2+1, b3+1, b4+1, b5+1, b9+1, b10+2, b12+2, b14+2, b15+2, b16+2, b17+2, b18+3, b19+3, b20+3, b21+3];[y2+1, y3+1, y4+1, y5+1, y6+1, y12+1]	[b2+1:200.10312, b3+1:271.14042, b4+1:342.17745, b5+1:470.23650, b9+1:934.43801, b10+2:524.26458, b12+2:637.31314, b14+2:716.34866, b15+2:766.86956, b16+2:802.38962, b17+2:866.91033, b18+3:621.29119, b19+3:644.96968, b20+3:663.97719, b21+3:701.67214];[y2+1:189.12341, y3+1:246.14499, y4+1:317.18232, y5+1:446.22528, y6+1:575.26742, y12+1:1131.51926]	[b2+1:0.00016, b3+1:0.00034, b4+1:0.00026, b5+1:0.00072, b9+1:0.00029, b10+2:0.00010, b12+2:0.00187, b14+2:0.00377, b15+2:-0.00212, b16+2:0.00089, b17+2:-0.00028, b18+3:0.00275, b19+3:0.00112, b20+3:0.00218, b21+3:0.00295];[y2+1:0.00004, y3+1:0.00015, y4+1:0.00037, y5+1:0.00074, y6+1:0.00029, y12+1:0.00284]	[b2+1:0.78, b3+1:1.27, b4+1:0.75, b5+1:1.54, b9+1:0.31, b10+2:0.10, b12+2:1.47, b14+2:2.63, b15+2:-1.39, b16+2:0.56, b17+2:-0.16, b18+3:1.48, b19+3:0.58, b20+3:1.10, b21+3:1.40];[y2+1:0.23, y3+1:0.63, y4+1:1.18, y5+1:1.67, y6+1:0.50, y12+1:2.51]	[b2+1:42353, b3+1:31391, b4+1:23287, b5+1:21517, b9+1:25846, b10+2:100884, b12+2:30659, b14+2:52493, b15+2:46551, b16+2:61863, b17+2:99836, b18+3:63900, b19+3:94290, b20+3:293412, b21+3:771174];[y2+1:95873, y3+1:49681, y4+1:36752, y5+1:17757, y6+1:16794, y12+1:40525]	21	-1			638	0
2601_Glyco_03-calib	43348	97.8251	149	6.91281e+08	43335	3	746.005	2234.99	21.154	16.154	0	AEPRQEFEVMEDHAGTYGLG	AEPRQEFEVMEDHAGTYGLG	AEPRQEFEVMEDHAGTYGLG	1	90				0	1	2234.99	0.00252	1.13	P10636-8	Isoform Tau-F of Microtubule-associated protein tau	primary:MAPT	Homo sapiens			N	N	full:M cleaved	[2 to 21]	M	D		T	[b2+1, b6+1, b7+1, b8+2, b9+2, b10+2, b11+1, b12+1, b13+2, b14+2, b15+2, b16+2, b17+2, b18+3, b19+3];[y2+1, y3+1, y4+1, y9+1, y11+1, y18+2]	[b2+1:201.08711, b6+1:711.34374, b7+1:858.41409, b8+2:494.23161, b9+2:543.76531, b10+2:609.28581, b11+1:1346.60612, b12+1:1461.63353, b13+2:799.85233, b14+2:835.36905, b15+2:863.88005, b16+2:914.40367, b17+2:995.93590, b18+3:683.29915, b19+3:720.99524];[y2+1:189.12346, y3+1:246.14511, y4+1:409.20917, y9+1:890.40126, y11+1:1150.48462, y18+2:1018.46613]	[b2+1:0.00013, b6+1:0.00171, b7+1:0.00365, b8+2:0.00290, b9+2:0.00190, b10+2:0.00242, b11+1:0.00159, b12+1:0.00206, b13+2:0.00700, b14+2:0.00333, b15+2:0.00386, b16+2:0.00342, b17+2:0.00455, b18+3:0.00147, b19+3:0.00566];[y2+1:0.00010, y3+1:0.00028, y4+1:0.00101, y9+1:0.00099, y11+1:0.00127, y18+2:0.00717]	[b2+1:0.64, b6+1:2.41, b7+1:4.26, b8+2:2.94, b9+2:1.75, b10+2:1.99, b11+1:1.18, b12+1:1.41, b13+2:4.38, b14+2:2.00, b15+2:2.23, b16+2:1.87, b17+2:2.29, b18+3:0.72, b19+3:2.62];[y2+1:0.51, y3+1:1.13, y4+1:2.47, y9+1:1.11, y11+1:1.11, y18+2:3.52]	[b2+1:2861924, b6+1:1962585, b7+1:1647881, b8+2:2693434, b9+2:3607394, b10+2:1366550, b11+1:1440532, b12+1:4420119, b13+2:4578252, b14+2:4587775, b15+2:5236114, b16+2:11603979, b17+2:12658565, b18+3:11851780, b19+3:15056559];[y2+1:7777914, y3+1:4997948, y4+1:2650512, y9+1:1149970, y11+1:2188786, y18+2:1942402]	21	-1			641	0
2601_Glyco_03-calib	41446	94.624	200	2.29956e+06	41421	3	1158.88	3473.61	21.15	16.137	0	DEGAPGKQAAAQPHTEIPEGTTAEEAGIGDTPSLE	DEGAPGKQAAAQPHTEIPEGTTAEEAGIGDTPSLE	DEGAPGKQAAAQPHTEIPEGTTAEEAGIGDTPSLE	1	74				0	2	3473.61	0.00393	1.13	P10636-8	Isoform Tau-F of Microtubule-associated protein tau	primary:MAPT	Homo sapiens			N	N	full	[81 to 115]	V	D		T	[y1+1, y2+1, y4+1, y5+1, y7+1, y8+1, y9+1, y11+1, y18+1];[b2+1, b3+1, b4+1, b9+1, b12+1, b16+2, b17+1, b25+2, b26+2, b27+2, b28+2, b34+3]	[y1+1:148.05988, y2+1:261.14412, y4+1:445.22888, y5+1:546.27679, y7+1:718.32587, y8+1:831.40896, y9+1:888.43061, y11+1:1088.51732, y18+1:1773.80886];[b2+1:245.07686, b3+1:302.09761, b4+1:373.13463, b9+1:854.40312, b12+1:1124.52885, b16+2:794.87236, b17+1:1701.81884, b25+2:1258.58218, b26+2:1294.10222, b27+2:1322.61128, b28+2:1379.15209, b34+3:1109.85763]	[y1+1:-0.00055, y2+1:-0.00038, y4+1:-0.00042, y5+1:-0.00018, y7+1:0.00049, y8+1:-0.00048, y9+1:-0.00029, y11+1:0.00671, y18+1:0.00636];[b2+1:0.00005, b3+1:-0.00066, b4+1:-0.00076, b9+1:0.00285, b12+1:-0.00423, b16+2:0.00241, b17+1:-0.00025, b25+2:0.00352, b26+2:0.00649, b27+2:0.00314, b28+2:0.00069, b34+3:-0.00281]	[y1+1:-3.75, y2+1:-1.44, y4+1:-0.93, y5+1:-0.33, y7+1:0.69, y8+1:-0.57, y9+1:-0.33, y11+1:6.17, y18+1:3.59];[b2+1:0.21, b3+1:-2.20, b4+1:-2.06, b9+1:3.34, b12+1:-3.76, b16+2:1.52, b17+1:-0.15, b25+2:1.40, b26+2:2.51, b27+2:1.19, b28+2:0.25, b34+3:-0.84]	[y1+1:4947, y2+1:18722, y4+1:96974, y5+1:15296, y7+1:20412, y8+1:6367, y9+1:11748, y11+1:4315, y18+1:9997];[b2+1:6076, b3+1:17058, b4+1:5825, b9+1:3872, b12+1:8143, b16+2:12015, b17+1:8268, b25+2:14855, b26+2:18776, b27+2:15896, b28+2:35917, b34+3:8746]	21	-1			645	0
2601_Glyco_03-calib	36766	86.292	200	3.09887e+07	36745	5	490.874	2449.33	21.144	16.144	0	DNIKHVPGGGSVQIVYKPVDLSK	DNIKHVPGGGSVQIVYKPVDLSK	DNIKHVPGGGSVQIVYKPVDLSK	1	116				0	2	2449.33	0.00035	0.14	P10636-8	Isoform Tau-F of Microtubule-associated protein tau	primary:MAPT	Homo sapiens			N	N	full	[295 to 317]	K	V		T	[y1+1, y2+1, y3+1, y4+1, y5+1, y6+1, y7+1, y8+1, y9+3, y10+3, y11+3];[b2+1, b3+1, b5+1, b6+1, b10+1, b11+1, b12+1, b13+2, b14+3, b15+3]	[y1+1:147.11260, y2+1:234.14463, y3+1:347.22903, y4+1:462.25635, y5+1:561.32372, y6+1:658.37717, y7+1:786.47192, y8+1:949.53514, y9+3:350.20627, y10+3:387.90120, y11+3:430.58896];[b2+1:230.07697, b3+1:343.16128, b5+1:608.31504, b6+1:707.38349, b10+1:975.50124, b11+1:1062.53261, b12+1:1161.60233, b13+2:645.33319, b14+3:468.25296, b15+3:501.27588]	[y1+1:-0.00020, y2+1:-0.00020, y3+1:0.00013, y4+1:0.00051, y5+1:-0.00053, y6+1:0.00015, y7+1:-0.00006, y8+1:-0.00017, y9+3:0.00055, y10+3:0.00125, y11+3:0.00597];[b2+1:-0.00018, b3+1:0.00006, b5+1:-0.00005, b6+1:-0.00001, b10+1:0.00058, b11+1:-0.00007, b12+1:0.00123, b13+2:-0.00057, b14+3:0.00057, b15+3:0.00093]	[y1+1:-1.39, y2+1:-0.88, y3+1:0.38, y4+1:1.11, y5+1:-0.95, y6+1:0.23, y7+1:-0.08, y8+1:-0.18, y9+3:0.52, y10+3:1.08, y11+3:4.63];[b2+1:-0.79, b3+1:0.19, b5+1:-0.08, b6+1:-0.01, b10+1:0.60, b11+1:-0.06, b12+1:1.06, b13+2:-0.44, b14+3:0.41, b15+3:0.62]	[y1+1:70171, y2+1:132620, y3+1:159500, y4+1:131917, y5+1:34118, y6+1:1234446, y7+1:277138, y8+1:288050, y9+3:147107, y10+3:95087, y11+3:159460];[b2+1:208743, b3+1:60548, b5+1:71106, b6+1:390833, b10+1:23961, b11+1:69001, b12+1:32553, b13+2:746497, b14+3:90030, b15+3:42336]	21	-1			652	0
2601_Glyco_03-calib	37282	87.1936	200	2.90021e+06	37256	4	495.778	1979.08	21.134	16.134	0	HVPGGGSVQIVYKPVDLSK	HVPGGGSVQIVYKPVDLSK	HVPGGGSVQIVYKPVDLSK	1	323				0	1	1979.08	0.00025	0.13	P10636-8	Isoform Tau-F of Microtubule-associated protein tau	primary:MAPT	Homo sapiens			N	N	full	[299 to 317]	K	V		T	[y1+1, y2+1, y3+1, y4+1, y5+1, y6+2, y7+1, y8+2, y9+1, y10+2, y11+3, y12+3, y13+3, y14+3];[b2+1, b4+1, b5+1, b6+1, b7+2, b8+2, b9+2]	[y1+1:147.11281, y2+1:234.14493, y3+1:347.22888, y4+1:462.25630, y5+1:561.32530, y6+2:329.69227, y7+1:786.47176, y8+2:475.27144, y9+1:1048.60363, y10+2:581.34804, y11+3:430.58722, y12+3:463.60999, y13+3:492.62136, y14+3:511.62901];[b2+1:237.13478, b4+1:391.20927, b5+1:448.23088, b6+1:505.25225, b7+2:296.64566, b8+2:346.18014, b9+2:410.20924]	[y1+1:0.00001, y2+1:0.00009, y3+1:-0.00001, y4+1:0.00046, y5+1:0.00105, y6+2:0.00025, y7+1:-0.00022, y8+2:0.00029, y9+1:-0.00009, y10+2:0.00103, y11+3:0.00075, y12+3:0.00063, y13+3:0.00273, y14+3:0.00422];[b2+1:0.00018, b4+1:0.00044, b5+1:0.00059, b6+1:0.00050, b7+2:0.00026, b8+2:0.00080, b9+2:0.00043]	[y1+1:0.07, y2+1:0.40, y3+1:-0.04, y4+1:1.01, y5+1:1.87, y6+2:0.38, y7+1:-0.28, y8+2:0.30, y9+1:-0.09, y10+2:0.88, y11+3:0.58, y12+3:0.45, y13+3:1.85, y14+3:2.76];[b2+1:0.77, b4+1:1.14, b5+1:1.31, b6+1:0.99, b7+2:0.44, b8+2:1.15, b9+2:0.53]	[y1+1:10716, y2+1:9598, y3+1:13046, y4+1:11524, y5+1:4655, y6+2:8999, y7+1:20999, y8+2:15902, y9+1:19622, y10+2:74331, y11+3:9219, y12+3:11134, y13+3:10144, y14+3:4380];[b2+1:65773, b4+1:18932, b5+1:17491, b6+1:29078, b7+2:12711, b8+2:14938, b9+2:4436]	21	-1			659	0
2601_Glyco_03-calib	16652	48.2095	200	3.93174e+07	16628	5	539.896	2694.45	21.115	16.115	0	GQANATRIPAKTPPAPKTPPSSGEPPK	GQANATRIPAKTPPAPKTPPSSGEPPK	GQANATRIPAKTPPAPKTPPSSGEPPK	1	240				0	2	2694.45	0.00062	0.23	P10636-8	Isoform Tau-F of Microtubule-associated protein tau	primary:MAPT	Homo sapiens			N	N	full	[164 to 190]	K	S		T	[b2+1, b3+1, b12+2, b18+3, b21+3, b22+3, b23+3];[y2+1, y3+1, y4+1, y5+1, y6+2, y7+1, y8+1, y9+2, y10+1, y12+2, y15+3, y19+3, y24+4, y25+4]	[b2+1:186.08734, b3+1:257.12459, b12+2:605.33949, b18+3:601.00827, b21+3:694.72023, b22+3:723.73022, b23+3:742.73888];[y2+1:244.16568, y3+1:341.21885, y4+1:470.26140, y5+1:527.28398, y6+2:307.66111, y7+1:701.34667, y8+1:798.39896, y9+2:448.22993, y10+1:996.49786, y12+2:611.33009, y15+3:496.26889, y19+3:628.67882, y24+4:610.59006, y25+4:628.34931]	[b2+1:0.00002, b3+1:0.00016, b12+2:0.00186, b18+3:0.00236, b21+3:0.00070, b22+3:-0.00137, b23+3:0.00313];[y2+1:0.00011, y3+1:0.00052, y4+1:0.00047, y5+1:0.00159, y6+2:0.00052, y7+1:0.00022, y8+1:-0.00025, y9+2:0.00060, y10+1:-0.00179, y12+2:0.00553, y15+3:0.00210, y19+3:-0.00065, y24+4:0.00297, y25+4:0.00286]	[b2+1:0.10, b3+1:0.63, b12+2:1.53, b18+3:1.31, b21+3:0.34, b22+3:-0.63, b23+3:1.41];[y2+1:0.45, y3+1:1.52, y4+1:1.01, y5+1:3.02, y6+2:0.85, y7+1:0.32, y8+1:-0.31, y9+2:0.67, y10+1:-1.80, y12+2:4.53, y15+3:1.41, y19+3:-0.34, y24+4:1.22, y25+4:1.14]	[b2+1:453321, b3+1:78640, b12+2:90375, b18+3:40064, b21+3:147231, b22+3:109472, b23+3:84091];[y2+1:140626, y3+1:814471, y4+1:42873, y5+1:200190, y6+2:92604, y7+1:157898, y8+1:150527, y9+2:254652, y10+1:50827, y12+2:162844, y15+3:155557, y19+3:125846, y24+4:152573, y25+4:1023204]	21	-1			668	0
2601_Glyco_03-calib	28658	71.4403	134	7.2852e+06	28626	3	553.618	1657.83	20.435	15.435	0	TDHGAEIVYKSPVVSG	TDHGAEIVYKSPVVSG	TDHGAEIVYKSPVVSG	1	128				0	2	1657.83	0.00184	1.11	P10636-8	Isoform Tau-F of Microtubule-associated protein tau	primary:MAPT	Homo sapiens			N	N	full	[386 to 401]	K	D		T	[y2+1, y3+1, y5+1, y6+1, y7+1, y8+1, y9+1];[b3+1, b4+1, b5+1, b6+1, b7+1, b8+1, b9+1, b10+1, b11+2, b12+3, b13+2, b14+2, b15+3]	[y2+1:163.07151, y3+1:262.13979, y5+1:458.26090, y6+1:545.29294, y7+1:673.38756, y8+1:836.45030, y9+1:935.51921];[b3+1:354.14096, b4+1:411.16238, b5+1:482.19945, b6+1:611.24175, b7+1:724.32611, b8+1:823.39428, b9+1:986.45590, b10+1:1114.55184, b11+2:601.29603, b12+3:433.55075, b13+2:699.35641, b14+2:748.89047, b15+3:528.60711]	[y2+1:0.00018, y3+1:0.00005, y5+1:-0.00003, y6+1:-0.00002, y7+1:-0.00035, y8+1:-0.00094, y9+1:-0.00045];[b3+1:0.00015, b4+1:0.00011, b5+1:0.00007, b6+1:-0.00023, b7+1:0.00007, b8+1:-0.00018, b9+1:-0.00189, b10+1:-0.00091, b11+2:0.00000, b12+3:0.00014, b13+2:-0.00041, b14+2:-0.00071, b15+3:0.00039]	[y2+1:1.11, y3+1:0.18, y5+1:-0.06, y6+1:-0.03, y7+1:-0.52, y8+1:-1.13, y9+1:-0.48];[b3+1:0.43, b4+1:0.26, b5+1:0.14, b6+1:-0.37, b7+1:0.10, b8+1:-0.22, b9+1:-1.91, b10+1:-0.82, b11+2:0.00, b12+3:0.11, b13+2:-0.30, b14+2:-0.48, b15+3:0.24]	[y2+1:640571, y3+1:75709, y5+1:9718, y6+1:12471, y7+1:24817, y8+1:80238, y9+1:12689];[b3+1:45480, b4+1:14001, b5+1:40236, b6+1:132108, b7+1:229217, b8+1:206253, b9+1:132972, b10+1:28390, b11+2:28204, b12+3:15005, b13+2:410176, b14+2:880336, b15+3:147580]	20	-1			690	0
2601_Glyco_03-calib	26311	66.8474	143	1.4864e+06	26296	2	1038.94	2075.87	20.366	15.366	0	ESPLQTPTEDGSEEPGSETS	ESPLQTPTEDGSEEPGSETS	ESPLQTPTEDGSEEPGSETS	1	33				0	1	2075.87	0.0002	0.1	P10636-8	Isoform Tau-F of Microtubule-associated protein tau	primary:MAPT	Homo sapiens			N	N	full	[45 to 64]	K	D		T	[b2+1, b4+1, b5+1, b6+1, b9+1, b10+1, b11+1, b13+1, b14+1, b17+1, b19+2];[y2+1, y3+1, y6+1, y7+1, y10+1, y11+1, y14+1, y15+1, y16+1]	[b2+1:217.08184, b4+1:427.21796, b5+1:555.27811, b6+1:656.32550, b9+1:983.46701, b10+1:1098.49635, b11+1:1155.51478, b13+1:1371.59433, b14+1:1500.63473, b17+1:1741.74067, b19+2:986.42219];[y2+1:207.09729, y3+1:336.14017, y6+1:577.24691, y7+1:706.28901, y10+1:979.38687, y11+1:1094.41315, y14+1:1421.55748, y15+1:1522.60411, y16+1:1650.66026]	[b2+1:-0.00005, b4+1:-0.00077, b5+1:0.00081, b6+1:0.00052, b9+1:-0.00100, b10+1:0.00139, b11+1:-0.00164, b13+1:0.00329, b14+1:0.00109, b17+1:0.00078, b19+2:0.00694];[y2+1:-0.00026, y3+1:0.00003, y6+1:0.00051, y7+1:0.00002, y10+1:0.00180, y11+1:0.00113, y14+1:0.00242, y15+1:0.00137, y16+1:-0.00105]	[b2+1:-0.25, b4+1:-1.80, b5+1:1.46, b6+1:0.80, b9+1:-1.02, b10+1:1.27, b11+1:-1.42, b13+1:2.40, b14+1:0.73, b17+1:0.45, b19+2:3.52];[y2+1:-1.26, y3+1:0.09, y6+1:0.89, y7+1:0.03, y10+1:1.84, y11+1:1.04, y14+1:1.71, y15+1:0.90, y16+1:-0.64]	[b2+1:3614, b4+1:9325, b5+1:33131, b6+1:49482, b9+1:12573, b10+1:5258, b11+1:5441, b13+1:24035, b14+1:74865, b17+1:3014, b19+2:6194];[y2+1:12190, y3+1:4539, y6+1:167217, y7+1:29075, y10+1:5455, y11+1:13932, y14+1:44937, y15+1:33639, y16+1:6141]	20	-1			692	0
2601_Glyco_03-calib	29764	73.6077	199	2.43962e+06	29756	3	553.618	1657.83	20.351	15.351	0	TDHGAEIVYKSPVVSG	TDHGAEIVYKSPVVSG	TDHGAEIVYKSPVVSG	1	128				0	2	1657.83	0.0003	0.18	P10636-8	Isoform Tau-F of Microtubule-associated protein tau	primary:MAPT	Homo sapiens			N	N	full	[386 to 401]	K	D		T	[b2+1, b3+1, b4+1, b5+1, b6+1, b7+1, b8+1, b9+1, b10+1, b11+1, b13+2, b14+2, b15+3];[y2+1, y3+1, y5+1, y6+1, y7+1, y8+1, y9+1]	[b2+1:217.08178, b3+1:354.14064, b4+1:411.16324, b5+1:482.19939, b6+1:611.24132, b7+1:724.32520, b8+1:823.39356, b9+1:986.45559, b10+1:1114.54806, b11+1:1201.58219, b13+2:699.35637, b14+2:748.89037, b15+3:528.60676];[y2+1:163.07155, y3+1:262.13998, y5+1:458.26294, y6+1:545.29239, y7+1:673.38565, y8+1:836.45082, y9+1:935.52066]	[b2+1:-0.00012, b3+1:-0.00017, b4+1:0.00097, b5+1:0.00000, b6+1:-0.00066, b7+1:-0.00085, b8+1:-0.00090, b9+1:-0.00220, b10+1:-0.00469, b11+1:-0.00259, b13+2:-0.00048, b14+2:-0.00091, b15+3:-0.00066];[y2+1:0.00021, y3+1:0.00024, y5+1:0.00201, y6+1:-0.00056, y7+1:-0.00227, y8+1:-0.00042, y9+1:0.00100]	[b2+1:-0.55, b3+1:-0.47, b4+1:2.36, b5+1:0.00, b6+1:-1.08, b7+1:-1.17, b8+1:-1.09, b9+1:-2.23, b10+1:-4.21, b11+1:-2.16, b13+2:-0.35, b14+2:-0.61, b15+3:-0.42];[y2+1:1.32, y3+1:0.91, y5+1:4.40, y6+1:-1.03, y7+1:-3.37, y8+1:-0.50, y9+1:1.07]	[b2+1:9587, b3+1:11127, b4+1:5950, b5+1:9251, b6+1:34885, b7+1:58932, b8+1:52328, b9+1:37903, b10+1:10098, b11+1:3989, b13+2:96137, b14+2:200258, b15+3:43285];[y2+1:209487, y3+1:25873, y5+1:3011, y6+1:5595, y7+1:6647, y8+1:29669, y9+1:3330]	20	-1			694	0
2601_Glyco_03-calib	27878	70.087	149	3.77951e+08	27865	3	553.618	1657.83	20.315	15.315	0	TDHGAEIVYKSPVVSG	TDHGAEIVYKSPVVSG	TDHGAEIVYKSPVVSG	1	128				0	2	1657.83	0.0003	0.18	P10636-8	Isoform Tau-F of Microtubule-associated protein tau	primary:MAPT	Homo sapiens			N	N	full	[386 to 401]	K	D		T	[y2+1, y3+1, y5+1, y6+1, y7+1, y8+1, y9+1];[b3+1, b4+1, b5+1, b6+1, b7+1, b8+1, b9+1, b10+1, b11+1, b12+2, b13+2, b14+3, b15+3]	[y2+1:163.07162, y3+1:262.13999, y5+1:458.26052, y6+1:545.29289, y7+1:673.38848, y8+1:836.45108, y9+1:935.52011];[b3+1:354.14135, b4+1:411.16286, b5+1:482.20005, b6+1:611.24224, b7+1:724.32645, b8+1:823.39446, b9+1:986.45763, b10+1:1114.55168, b11+1:1201.58454, b12+2:649.82330, b13+2:699.35735, b14+3:499.59681, b15+3:528.60791]	[y2+1:0.00029, y3+1:0.00024, y5+1:-0.00040, y6+1:-0.00006, y7+1:0.00057, y8+1:-0.00016, y9+1:0.00045];[b3+1:0.00054, b4+1:0.00059, b5+1:0.00066, b6+1:0.00026, b7+1:0.00040, b8+1:-0.00000, b9+1:-0.00016, b10+1:-0.00107, b11+1:-0.00024, b12+2:0.00177, b13+2:0.00147, b14+3:0.00150, b15+3:0.00278]	[y2+1:1.78, y3+1:0.91, y5+1:-0.88, y6+1:-0.11, y7+1:0.84, y8+1:-0.19, y9+1:0.48];[b3+1:1.54, b4+1:1.44, b5+1:1.37, b6+1:0.43, b7+1:0.56, b8+1:-0.00, b9+1:-0.16, b10+1:-0.96, b11+1:-0.20, b12+2:1.37, b13+2:1.05, b14+3:1.00, b15+3:1.76]	[y2+1:32241266, y3+1:3486188, y5+1:582857, y6+1:674282, y7+1:938114, y8+1:4014953, y9+1:648483];[b3+1:2321118, b4+1:1291159, b5+1:2190662, b6+1:8114682, b7+1:12630573, b8+1:11042297, b9+1:7371124, b10+1:1522665, b11+1:780680, b12+2:1907433, b13+2:18178156, b14+3:1702337, b15+3:7488508]	20	-1			699	0
2601_Glyco_03-calib	29109	72.2457	162	3.78538e+06	29098	3	553.618	1657.83	20.309	15.309	0	TDHGAEIVYKSPVVSG	TDHGAEIVYKSPVVSG	TDHGAEIVYKSPVVSG	1	128				0	2	1657.83	0.00128	0.77	P10636-8	Isoform Tau-F of Microtubule-associated protein tau	primary:MAPT	Homo sapiens			N	N	full	[386 to 401]	K	D		T	[y2+1, y3+1, y5+1, y6+1, y7+1, y8+1, y9+1];[b3+1, b4+1, b5+1, b6+1, b7+1, b8+1, b9+1, b10+1, b11+2, b12+2, b13+2, b14+3, b15+3]	[y2+1:163.07171, y3+1:262.14015, y5+1:458.26126, y6+1:545.29324, y7+1:673.38608, y8+1:836.45120, y9+1:935.52284];[b3+1:354.14136, b4+1:411.16215, b5+1:482.20023, b6+1:611.24238, b7+1:724.32573, b8+1:823.39436, b9+1:986.45733, b10+1:1114.55347, b11+2:601.29659, b12+2:649.82294, b13+2:699.35762, b14+3:499.59700, b15+3:528.60750]	[y2+1:0.00038, y3+1:0.00041, y5+1:0.00033, y6+1:0.00029, y7+1:-0.00184, y8+1:-0.00005, y9+1:0.00318];[b3+1:0.00055, b4+1:-0.00012, b5+1:0.00085, b6+1:0.00040, b7+1:-0.00031, b8+1:-0.00010, b9+1:-0.00046, b10+1:0.00072, b11+2:0.00112, b12+2:0.00107, b13+2:0.00202, b14+3:0.00206, b15+3:0.00154]	[y2+1:2.33, y3+1:1.56, y5+1:0.72, y6+1:0.53, y7+1:-2.74, y8+1:-0.06, y9+1:3.41];[b3+1:1.56, b4+1:-0.29, b5+1:1.76, b6+1:0.66, b7+1:-0.43, b8+1:-0.12, b9+1:-0.47, b10+1:0.65, b11+2:0.94, b12+2:0.82, b13+2:1.44, b14+3:1.38, b15+3:0.98]	[y2+1:323245, y3+1:32483, y5+1:4497, y6+1:7578, y7+1:8790, y8+1:43397, y9+1:6506];[b3+1:19951, b4+1:10939, b5+1:19628, b6+1:75770, b7+1:120943, b8+1:99623, b9+1:69854, b10+1:13153, b11+2:20710, b12+2:19940, b13+2:189294, b14+3:12366, b15+3:71686]	20	-1			700	0
2601_Glyco_03-calib	28160	70.554	162	5.01731e+07	28148	3	553.618	1657.83	20.304	15.304	0	TDHGAEIVYKSPVVSG	TDHGAEIVYKSPVVSG	TDHGAEIVYKSPVVSG	1	128				0	2	1657.83	2e-05	0.01	P10636-8	Isoform Tau-F of Microtubule-associated protein tau	primary:MAPT	Homo sapiens			N	N	full	[386 to 401]	K	D		T	[y2+1, y3+1, y5+1, y6+1, y7+1, y8+1, y9+1];[b3+1, b4+1, b5+1, b6+1, b7+1, b8+1, b9+1, b10+1, b11+2, b12+2, b13+2, b14+3, b15+3]	[y2+1:163.07152, y3+1:262.13962, y5+1:458.26124, y6+1:545.29347, y7+1:673.38817, y8+1:836.45080, y9+1:935.51855];[b3+1:354.14116, b4+1:411.16259, b5+1:482.19983, b6+1:611.24196, b7+1:724.32618, b8+1:823.39423, b9+1:986.45651, b10+1:1114.55100, b11+2:601.29631, b12+2:649.82295, b13+2:699.35724, b14+3:499.59660, b15+3:528.60767]	[y2+1:0.00019, y3+1:-0.00013, y5+1:0.00032, y6+1:0.00051, y7+1:0.00025, y8+1:-0.00045, y9+1:-0.00111];[b3+1:0.00035, b4+1:0.00032, b5+1:0.00044, b6+1:-0.00002, b7+1:0.00013, b8+1:-0.00023, b9+1:-0.00128, b10+1:-0.00175, b11+2:0.00056, b12+2:0.00109, b13+2:0.00124, b14+3:0.00087, b15+3:0.00205]	[y2+1:1.16, y3+1:-0.48, y5+1:0.70, y6+1:0.94, y7+1:0.37, y8+1:-0.53, y9+1:-1.18];[b3+1:1.00, b4+1:0.78, b5+1:0.92, b6+1:-0.03, b7+1:0.18, b8+1:-0.28, b9+1:-1.30, b10+1:-1.58, b11+2:0.47, b12+2:0.84, b13+2:0.89, b14+3:0.58, b15+3:1.29]	[y2+1:4186426, y3+1:478847, y5+1:74121, y6+1:83372, y7+1:122216, y8+1:548257, y9+1:79558];[b3+1:291155, b4+1:135033, b5+1:310301, b6+1:1049201, b7+1:1563744, b8+1:1420388, b9+1:898828, b10+1:184212, b11+2:256055, b12+2:248732, b13+2:2309182, b14+3:188584, b15+3:806556]	20	-1			701	0
2601_Glyco_03-calib	28149	70.5341	143	5.89819e+07	28128	3	553.617	1657.83	20.294	15.294	0	TDHGAEIVYKSPVVSG	TDHGAEIVYKSPVVSG	TDHGAEIVYKSPVVSG	1	128				0	2	1657.83	-0.00058	-0.35	P10636-8	Isoform Tau-F of Microtubule-associated protein tau	primary:MAPT	Homo sapiens			N	N	full	[386 to 401]	K	D		T	[y2+1, y3+1, y5+1, y6+1, y7+1, y8+1, y9+1];[b3+1, b4+1, b5+1, b6+1, b7+1, b8+2, b9+1, b10+1, b11+1, b12+2, b13+2, b14+3, b15+3]	[y2+1:163.07157, y3+1:262.13991, y5+1:458.26130, y6+1:545.29382, y7+1:673.38797, y8+1:836.45092, y9+1:935.51836];[b3+1:354.14116, b4+1:411.16271, b5+1:482.19991, b6+1:611.24183, b7+1:724.32617, b8+2:412.20093, b9+1:986.45660, b10+1:1114.55085, b11+1:1201.58442, b12+2:649.82301, b13+2:699.35699, b14+3:499.59658, b15+3:528.60759]	[y2+1:0.00024, y3+1:0.00016, y5+1:0.00037, y6+1:0.00087, y7+1:0.00006, y8+1:-0.00033, y9+1:-0.00130];[b3+1:0.00035, b4+1:0.00043, b5+1:0.00052, b6+1:-0.00015, b7+1:0.00012, b8+2:0.00013, b9+1:-0.00119, b10+1:-0.00189, b11+1:-0.00036, b12+2:0.00119, b13+2:0.00074, b14+3:0.00081, b15+3:0.00183]	[y2+1:1.47, y3+1:0.61, y5+1:0.82, y6+1:1.60, y7+1:0.08, y8+1:-0.39, y9+1:-1.39];[b3+1:0.99, b4+1:1.06, b5+1:1.08, b6+1:-0.25, b7+1:0.17, b8+2:0.15, b9+1:-1.21, b10+1:-1.70, b11+1:-0.30, b12+2:0.92, b13+2:0.53, b14+3:0.54, b15+3:1.15]	[y2+1:4972442, y3+1:550238, y5+1:107986, y6+1:110089, y7+1:166014, y8+1:660685, y9+1:89365];[b3+1:379975, b4+1:174915, b5+1:354113, b6+1:1265293, b7+1:1951954, b8+2:375314, b9+1:1151428, b10+1:200894, b11+1:122990, b12+2:252472, b13+2:3081574, b14+3:209149, b15+3:1179772]	20	-1			707	0
2601_Glyco_03-calib	30898	75.674	93	3.46825e+06	30875	2	851.414	1700.81	20.293	15.293	0	DTDAGLKESPLQTPTE	DTDAGLKESPLQTPTE	DTDAGLKESPLQTPTE	1	9				0	2	1700.81	0.00374	2.2	P10636-8	Isoform Tau-F of Microtubule-associated protein tau	primary:MAPT	Homo sapiens			N	N	full	[38 to 53]	G	D		T	[b2+1, b3+1, b4+1, b5+1, b6+1, b7+1, b8+1, b9+1, b11+1, b12+1, b13+1];[y2+1, y3+1, y4+1, y5+1, y7+1, y8+1, y9+1, y10+1, y12+1]	[b2+1:217.08156, b3+1:332.10868, b4+1:403.14589, b5+1:460.16763, b6+1:573.25147, b7+1:701.34609, b8+1:830.38874, b9+1:917.42071, b11+1:1127.55748, b12+1:1255.61617, b13+1:1356.66324];[y2+1:249.10805, y3+1:346.16068, y4+1:447.20875, y5+1:575.26608, y7+1:785.40560, y8+1:872.43277, y9+1:1001.47884, y10+1:1129.56838, y12+1:1299.68084]	[b2+1:-0.00033, b3+1:-0.00016, b4+1:-0.00007, b5+1:0.00021, b6+1:-0.00001, b7+1:-0.00036, b8+1:-0.00030, b9+1:-0.00036, b11+1:-0.00041, b12+1:-0.00030, b13+1:-0.00091];[y2+1:-0.00007, y3+1:-0.00020, y4+1:0.00019, y5+1:-0.00105, y7+1:0.00164, y8+1:-0.00322, y9+1:0.00026, y10+1:-0.00517, y12+1:0.00177]	[b2+1:-1.55, b3+1:-0.49, b4+1:-0.17, b5+1:0.46, b6+1:-0.02, b7+1:-0.51, b8+1:-0.37, b9+1:-0.39, b11+1:-0.37, b12+1:-0.24, b13+1:-0.67];[y2+1:-0.27, y3+1:-0.58, y4+1:0.43, y5+1:-1.83, y7+1:2.09, y8+1:-3.70, y9+1:0.26, y10+1:-4.58, y12+1:1.36]	[b2+1:10785, b3+1:18532, b4+1:7605, b5+1:22227, b6+1:25630, b7+1:8492, b8+1:21332, b9+1:63771, b11+1:33031, b12+1:66332, b13+1:132362];[y2+1:56794, y3+1:327500, y4+1:117492, y5+1:14290, y7+1:45819, y8+1:6356, y9+1:6729, y10+1:22000, y12+1:8124]	20	-1			709	0
2601_Glyco_03-calib	29244	72.5342	174	3.208e+06	29230	3	553.618	1657.83	20.286	15.286	0	TDHGAEIVYKSPVVSG	TDHGAEIVYKSPVVSG	TDHGAEIVYKSPVVSG	1	128				0	2	1657.83	0.00158	0.95	P10636-8	Isoform Tau-F of Microtubule-associated protein tau	primary:MAPT	Homo sapiens			N	N	full	[386 to 401]	K	D		T	[y2+1, y3+1, y5+1, y6+1, y7+1, y8+1, y9+1];[b3+1, b4+1, b5+1, b6+1, b7+1, b8+1, b9+1, b10+1, b11+2, b12+3, b13+2, b14+3, b15+3]	[y2+1:163.07159, y3+1:262.13999, y5+1:458.25994, y6+1:545.29408, y7+1:673.38892, y8+1:836.45122, y9+1:935.52156];[b3+1:354.14088, b4+1:411.16238, b5+1:482.19951, b6+1:611.24178, b7+1:724.32639, b8+1:823.39425, b9+1:986.45754, b10+1:1114.55144, b11+2:601.29625, b12+3:433.55093, b13+2:699.35719, b14+3:499.59662, b15+3:528.60758]	[y2+1:0.00025, y3+1:0.00025, y5+1:-0.00099, y6+1:0.00112, y7+1:0.00101, y8+1:-0.00002, y9+1:0.00191];[b3+1:0.00007, b4+1:0.00011, b5+1:0.00012, b6+1:-0.00020, b7+1:0.00035, b8+1:-0.00020, b9+1:-0.00025, b10+1:-0.00131, b11+2:0.00045, b12+3:0.00070, b13+2:0.00114, b14+3:0.00092, b15+3:0.00180]	[y2+1:1.56, y3+1:0.95, y5+1:-2.16, y6+1:2.07, y7+1:1.50, y8+1:-0.03, y9+1:2.04];[b3+1:0.21, b4+1:0.26, b5+1:0.25, b6+1:-0.32, b7+1:0.48, b8+1:-0.25, b9+1:-0.25, b10+1:-1.18, b11+2:0.37, b12+3:0.54, b13+2:0.82, b14+3:0.62, b15+3:1.14]	[y2+1:270050, y3+1:29602, y5+1:4883, y6+1:3423, y7+1:9985, y8+1:31380, y9+1:5976];[b3+1:13598, b4+1:9795, b5+1:19889, b6+1:63280, b7+1:89214, b8+1:78426, b9+1:51528, b10+1:9627, b11+2:21874, b12+3:3642, b13+2:135076, b14+3:12388, b15+3:53766]	20	-1			712	0
2601_Glyco_03-calib	29376	72.8269	177	2.84794e+06	29372	3	553.618	1657.83	20.283	15.283	0	TDHGAEIVYKSPVVSG	TDHGAEIVYKSPVVSG	TDHGAEIVYKSPVVSG	1	128				0	2	1657.83	0.00114	0.68	P10636-8	Isoform Tau-F of Microtubule-associated protein tau	primary:MAPT	Homo sapiens			N	N	full	[386 to 401]	K	D		T	[y2+1, y3+1, y5+1, y6+1, y7+1, y8+1, y9+1];[b3+1, b4+1, b5+1, b6+1, b7+1, b8+2, b9+1, b10+1, b11+2, b12+2, b13+2, b14+3, b15+3]	[y2+1:163.07172, y3+1:262.14015, y5+1:458.26346, y6+1:545.29140, y7+1:673.38642, y8+1:836.45125, y9+1:935.51757];[b3+1:354.14122, b4+1:411.16418, b5+1:482.19989, b6+1:611.24237, b7+1:724.32641, b8+2:412.20099, b9+1:986.45753, b10+1:1114.55245, b11+2:601.29671, b12+2:649.82393, b13+2:699.35699, b14+3:499.59706, b15+3:528.60780]	[y2+1:0.00039, y3+1:0.00040, y5+1:0.00253, y6+1:-0.00155, y7+1:-0.00150, y8+1:0.00000, y9+1:-0.00209];[b3+1:0.00042, b4+1:0.00190, b5+1:0.00051, b6+1:0.00039, b7+1:0.00036, b8+2:0.00024, b9+1:-0.00026, b10+1:-0.00030, b11+2:0.00137, b12+2:0.00304, b13+2:0.00075, b14+3:0.00225, b15+3:0.00245]	[y2+1:2.39, y3+1:1.54, y5+1:5.54, y6+1:-2.85, y7+1:-2.23, y8+1:0.00, y9+1:-2.24];[b3+1:1.18, b4+1:4.64, b5+1:1.05, b6+1:0.64, b7+1:0.50, b8+2:0.30, b9+1:-0.27, b10+1:-0.27, b11+2:1.14, b12+2:2.35, b13+2:0.54, b14+3:1.50, b15+3:1.54]	[y2+1:241136, y3+1:28584, y5+1:4655, y6+1:4153, y7+1:8157, y8+1:26910, y9+1:5019];[b3+1:18233, b4+1:7918, b5+1:14941, b6+1:58366, b7+1:83558, b8+2:18271, b9+1:51218, b10+1:11127, b11+2:13672, b12+2:9450, b13+2:136964, b14+3:17405, b15+3:46176]	20	-1			713	0
2601_Glyco_03-calib	39940	91.9889	136	983690	39933	4	869.41	3473.61	20.268	15.268	0	DEGAPGKQAAAQPHTEIPEGTTAEEAGIGDTPSLE	DEGAPGKQAAAQPHTEIPEGTTAEEAGIGDTPSLE	DEGAPGKQAAAQPHTEIPEGTTAEEAGIGDTPSLE	1	74				0	2	3473.61	0.00388	1.12	P10636-8	Isoform Tau-F of Microtubule-associated protein tau	primary:MAPT	Homo sapiens			N	N	full	[81 to 115]	V	D		T	[y1+1, y2+1, y4+1, y5+1, y6+1, y7+1, y8+1, y9+1, y10+1];[b3+1, b4+1, b17+2, b19+2, b23+2, b25+3, b26+3, b27+3, b28+3, b31+3, b34+3]	[y1+1:148.06018, y2+1:261.14456, y4+1:445.22996, y5+1:546.27787, y6+1:661.30690, y7+1:718.32798, y8+1:831.40788, y9+1:888.43045, y10+1:959.46593];[b3+1:302.09837, b4+1:373.13583, b17+2:851.41331, b19+2:964.46045, b23+2:1129.53642, b25+3:839.38898, b26+3:863.06804, b27+3:882.07671, b28+3:919.77070, b31+3:1010.80356, b34+3:1109.85893]	[y1+1:-0.00025, y2+1:0.00006, y4+1:0.00067, y5+1:0.00090, y6+1:0.00299, y7+1:0.00260, y8+1:-0.00156, y9+1:-0.00045, y10+1:-0.00208];[b3+1:0.00009, b4+1:0.00044, b17+2:0.00025, b19+2:-0.00082, b23+2:-0.00282, b25+3:-0.00117, b26+3:-0.00112, b27+3:0.00343, b28+3:0.00134, b31+3:0.00383, b34+3:0.00109]	[y1+1:-1.72, y2+1:0.22, y4+1:1.50, y5+1:1.65, y6+1:4.53, y7+1:3.63, y8+1:-1.88, y9+1:-0.51, y10+1:-2.17];[b3+1:0.31, b4+1:1.19, b17+2:0.15, b19+2:-0.43, b23+2:-1.25, b25+3:-0.47, b26+3:-0.43, b27+3:1.30, b28+3:0.49, b31+3:1.26, b34+3:0.33]	[y1+1:9994, y2+1:7113, y4+1:29542, y5+1:4802, y6+1:6587, y7+1:18851, y8+1:8329, y9+1:17139, y10+1:5175];[b3+1:2919, b4+1:4614, b17+2:29786, b19+2:4272, b23+2:6528, b25+3:10761, b26+3:19418, b27+3:20600, b28+3:36834, b31+3:15734, b34+3:4143]	20	-1			719	0
2601_Glyco_03-calib	29968	74.0421	82	2.68028e+07	29958	2	684.854	1367.69	20.261	15.261	0	DVTAPLVDEGAPGK	DVTAPLVDEGAPGK	DVTAPLVDEGAPGK	1	17				0	1	1367.69	0.00035	0.25	P10636-8	Isoform Tau-F of Microtubule-associated protein tau	primary:MAPT	Homo sapiens			N	N	full	[74 to 87]	E	Q		T	[y1+1, y2+1, y3+1, y4+1, y5+1, y6+1, y7+1, y8+1, y9+1, y10+2, y11+2, y12+2];[b2+1, b3+1, b4+1, b5+1, b6+1, b7+1, b10+1, b11+1]	[y1+1:147.11270, y2+1:204.13427, y3+1:301.18733, y4+1:372.22455, y5+1:429.24608, y6+1:558.28884, y7+1:673.31585, y8+1:772.38411, y9+1:885.46798, y10+2:491.76413, y11+2:527.28283, y12+2:577.80653];[b2+1:215.10295, b3+1:316.15072, b4+1:387.18799, b5+1:484.24126, b6+1:597.32508, b7+1:696.39344, b10+1:997.48439, b11+1:1068.52045]	[y1+1:-0.00010, y2+1:0.00000, y3+1:0.00029, y4+1:0.00041, y5+1:0.00047, y6+1:0.00064, y7+1:0.00071, y8+1:0.00055, y9+1:0.00035, y10+2:0.00061, y11+2:0.00089, y12+2:0.00060];[b2+1:0.00032, b3+1:0.00041, b4+1:0.00056, b5+1:0.00107, b6+1:0.00083, b7+1:0.00077, b10+1:0.00072, b11+1:-0.00033]	[y1+1:-0.71, y2+1:0.01, y3+1:0.98, y4+1:1.09, y5+1:1.09, y6+1:1.14, y7+1:1.05, y8+1:0.71, y9+1:0.40, y10+2:0.62, y11+2:0.84, y12+2:0.52];[b2+1:1.48, b3+1:1.31, b4+1:1.46, b5+1:2.22, b6+1:1.39, b7+1:1.11, b10+1:0.72, b11+1:-0.31]	[y1+1:39610, y2+1:82746, y3+1:1136502, y4+1:107652, y5+1:159454, y6+1:189781, y7+1:448918, y8+1:411642, y9+1:224726, y10+2:1075169, y11+2:251449, y12+2:362561];[b2+1:636058, b3+1:631784, b4+1:639165, b5+1:41215, b6+1:61850, b7+1:106739, b10+1:38798, b11+1:353083]	20	-1			724	0
2601_Glyco_03-calib	38058	88.5985	200	2.23304e+06	38051	5	490.874	2449.33	20.259	15.259	0	DNIKHVPGGGSVQIVYKPVDLSK	DNIKHVPGGGSVQIVYKPVDLSK	DNIKHVPGGGSVQIVYKPVDLSK	1	116				0	2	2449.33	0.00045	0.18	P10636-8	Isoform Tau-F of Microtubule-associated protein tau	primary:MAPT	Homo sapiens			N	N	full	[295 to 317]	K	V		T	[y1+1, y2+1, y3+1, y4+1, y6+1, y7+2, y8+2, y9+2, y10+2, y11+3];[b2+1, b3+1, b5+1, b6+1, b10+2, b11+2, b12+2, b13+2, b14+2, b15+3]	[y1+1:147.11291, y2+1:234.14511, y3+1:347.22928, y4+1:462.25664, y6+1:658.37711, y7+2:393.73979, y8+2:475.27224, y9+2:524.80568, y10+2:581.34835, y11+3:430.58839];[b2+1:230.07728, b3+1:343.16122, b5+1:608.31300, b6+1:707.38257, b10+2:488.25272, b11+2:531.77041, b12+2:581.30322, b13+2:645.33330, b14+2:701.87498, b15+3:501.27426]	[y1+1:0.00010, y2+1:0.00028, y3+1:0.00038, y4+1:0.00080, y6+1:0.00010, y7+2:0.00031, y8+2:0.00189, y9+2:0.00036, y10+2:0.00165, y11+3:0.00425];[b2+1:0.00013, b3+1:0.00001, b5+1:-0.00209, b6+1:-0.00093, b10+2:-0.00248, b11+2:0.00087, b12+2:-0.00194, b13+2:-0.00034, b14+2:-0.00106, b15+3:-0.00394]	[y1+1:0.71, y2+1:1.20, y3+1:1.11, y4+1:1.74, y6+1:0.15, y7+2:0.40, y8+2:1.99, y9+2:0.34, y10+2:1.42, y11+3:3.29];[b2+1:0.57, b3+1:0.02, b5+1:-3.44, b6+1:-1.32, b10+2:-2.55, b11+2:0.82, b12+2:-1.67, b13+2:-0.27, b14+2:-0.76, b15+3:-2.62]	[y1+1:5489, y2+1:10860, y3+1:9736, y4+1:9739, y6+1:78977, y7+2:11241, y8+2:30639, y9+2:80593, y10+2:89479, y11+3:6250];[b2+1:15251, b3+1:3456, b5+1:3525, b6+1:23721, b10+2:5261, b11+2:80938, b12+2:47986, b13+2:51806, b14+2:9778, b15+3:3662]	20	-1			726	0
2601_Glyco_03-calib	28465	71.0992	155	1.33395e+07	28450	3	553.618	1657.83	20.258	15.258	0	TDHGAEIVYKSPVVSG	TDHGAEIVYKSPVVSG	TDHGAEIVYKSPVVSG	1	128				0	2	1657.83	0.00116	0.7	P10636-8	Isoform Tau-F of Microtubule-associated protein tau	primary:MAPT	Homo sapiens			N	N	full	[386 to 401]	K	D		T	[y2+1, y3+1, y5+1, y6+1, y7+1, y8+1, y9+1];[b3+1, b4+1, b5+1, b6+1, b7+2, b8+2, b9+1, b10+1, b11+2, b12+3, b13+2, b14+3, b15+3]	[y2+1:163.07160, y3+1:262.13986, y5+1:458.26119, y6+1:545.29338, y7+1:673.38808, y8+1:836.45134, y9+1:935.51979];[b3+1:354.14119, b4+1:411.16273, b5+1:482.19954, b6+1:611.24208, b7+2:362.66675, b8+2:412.20089, b9+1:986.45696, b10+1:1114.55066, b11+2:601.29649, b12+3:433.55101, b13+2:699.35674, b14+3:499.59672, b15+3:528.60732]	[y2+1:0.00026, y3+1:0.00012, y5+1:0.00026, y6+1:0.00043, y7+1:0.00016, y8+1:0.00009, y9+1:0.00013];[b3+1:0.00038, b4+1:0.00046, b5+1:0.00015, b6+1:0.00010, b7+2:0.00019, b8+2:0.00005, b9+1:-0.00083, b10+1:-0.00209, b11+2:0.00093, b12+3:0.00093, b13+2:0.00025, b14+3:0.00125, b15+3:0.00100]	[y2+1:1.62, y3+1:0.45, y5+1:0.58, y6+1:0.79, y7+1:0.24, y8+1:0.11, y9+1:0.14];[b3+1:1.07, b4+1:1.11, b5+1:0.31, b6+1:0.16, b7+2:0.26, b8+2:0.06, b9+1:-0.84, b10+1:-1.88, b11+2:0.78, b12+3:0.71, b13+2:0.18, b14+3:0.84, b15+3:0.63]	[y2+1:1092825, y3+1:118954, y5+1:18222, y6+1:24343, y7+1:39547, y8+1:145958, y9+1:21543];[b3+1:83954, b4+1:35590, b5+1:63821, b6+1:238203, b7+2:31416, b8+2:91989, b9+1:236653, b10+1:48198, b11+2:71731, b12+3:18097, b13+2:724432, b14+3:67253, b15+3:262584]	20	-1			727	0
2601_Glyco_03-calib	28834	71.7428	167	5.32375e+06	28813	3	553.618	1657.83	20.252	15.252	0	TDHGAEIVYKSPVVSG	TDHGAEIVYKSPVVSG	TDHGAEIVYKSPVVSG	1	128				0	2	1657.83	0.0006	0.36	P10636-8	Isoform Tau-F of Microtubule-associated protein tau	primary:MAPT	Homo sapiens			N	N	full	[386 to 401]	K	D		T	[y2+1, y3+1, y5+1, y6+1, y7+1, y8+1, y9+1];[b3+1, b4+1, b5+1, b6+1, b7+2, b8+2, b9+1, b10+1, b11+2, b12+2, b13+2, b14+3, b15+3]	[y2+1:163.07157, y3+1:262.13993, y5+1:458.26161, y6+1:545.29347, y7+1:673.38742, y8+1:836.45028, y9+1:935.51899];[b3+1:354.14126, b4+1:411.16197, b5+1:482.20027, b6+1:611.24204, b7+2:362.66673, b8+2:412.20110, b9+1:986.45642, b10+1:1114.54926, b11+2:601.29607, b12+2:649.82179, b13+2:699.35678, b14+3:499.59648, b15+3:528.60734]	[y2+1:0.00023, y3+1:0.00019, y5+1:0.00068, y6+1:0.00052, y7+1:-0.00050, y8+1:-0.00096, y9+1:-0.00067];[b3+1:0.00045, b4+1:-0.00030, b5+1:0.00088, b6+1:0.00006, b7+2:0.00015, b8+2:0.00046, b9+1:-0.00137, b10+1:-0.00349, b11+2:0.00008, b12+2:-0.00123, b13+2:0.00033, b14+3:0.00053, b15+3:0.00106]	[y2+1:1.44, y3+1:0.72, y5+1:1.49, y6+1:0.95, y7+1:-0.74, y8+1:-1.15, y9+1:-0.71];[b3+1:1.28, b4+1:-0.73, b5+1:1.83, b6+1:0.10, b7+2:0.21, b8+2:0.56, b9+1:-1.39, b10+1:-3.14, b11+2:0.06, b12+2:-0.95, b13+2:0.24, b14+3:0.36, b15+3:0.67]	[y2+1:452437, y3+1:42717, y5+1:5363, y6+1:6353, y7+1:16120, y8+1:51208, y9+1:6725];[b3+1:30593, b4+1:14966, b5+1:23700, b6+1:103626, b7+2:14163, b8+2:42308, b9+1:94812, b10+1:21084, b11+2:28909, b12+2:25790, b13+2:236466, b14+3:16838, b15+3:107191]	20	-1			731	0
2601_Glyco_03-calib	29116	72.2634	200	3.63728e+06	29108	3	553.618	1657.83	20.251	15.251	0	TDHGAEIVYKSPVVSG	TDHGAEIVYKSPVVSG	TDHGAEIVYKSPVVSG	1	128				0	2	1657.83	0.0023	1.39	P10636-8	Isoform Tau-F of Microtubule-associated protein tau	primary:MAPT	Homo sapiens			N	N	full	[386 to 401]	K	D		T	[y2+1, y3+1, y5+1, y6+1, y7+1, y8+2, y9+1];[b3+1, b4+1, b5+1, b6+1, b7+1, b8+2, b9+1, b10+1, b11+2, b12+2, b13+2, b14+3, b15+3]	[y2+1:163.07139, y3+1:262.14030, y5+1:458.26195, y6+1:545.29346, y7+1:673.38841, y8+2:418.72987, y9+1:935.51943];[b3+1:354.14109, b4+1:411.16346, b5+1:482.19998, b6+1:611.24250, b7+1:724.32654, b8+2:412.20097, b9+1:986.45748, b10+1:1114.55147, b11+2:601.29655, b12+2:649.82321, b13+2:699.35764, b14+3:499.59712, b15+3:528.60792]	[y2+1:0.00006, y3+1:0.00055, y5+1:0.00102, y6+1:0.00051, y7+1:0.00050, y8+2:0.00122, y9+1:-0.00023];[b3+1:0.00028, b4+1:0.00119, b5+1:0.00059, b6+1:0.00051, b7+1:0.00050, b8+2:0.00020, b9+1:-0.00030, b10+1:-0.00128, b11+2:0.00104, b12+2:0.00160, b13+2:0.00204, b14+3:0.00245, b15+3:0.00282]	[y2+1:0.37, y3+1:2.11, y5+1:2.24, y6+1:0.94, y7+1:0.74, y8+2:1.47, y9+1:-0.24];[b3+1:0.80, b4+1:2.90, b5+1:1.23, b6+1:0.84, b7+1:0.69, b8+2:0.25, b9+1:-0.31, b10+1:-1.15, b11+2:0.86, b12+2:1.24, b13+2:1.46, b14+3:1.64, b15+3:1.78]	[y2+1:281651, y3+1:33928, y5+1:4889, y6+1:6020, y7+1:6197, y8+2:5147, y9+1:3661];[b3+1:17038, b4+1:11263, b5+1:21034, b6+1:66486, b7+1:103342, b8+2:24512, b9+1:63018, b10+1:10783, b11+2:19484, b12+2:12211, b13+2:154295, b14+3:10340, b15+3:58941]	20	-1			732	0
2601_Glyco_03-calib	27899	70.1214	172	3.25742e+08	27877	3	553.618	1657.83	20.25	15.25	0	TDHGAEIVYKSPVVSG	TDHGAEIVYKSPVVSG	TDHGAEIVYKSPVVSG	1	128				0	2	1657.83	0.00055	0.33	P10636-8	Isoform Tau-F of Microtubule-associated protein tau	primary:MAPT	Homo sapiens			N	N	full	[386 to 401]	K	D		T	[y2+1, y3+1, y5+1, y6+1, y7+1, y8+1, y9+1];[b3+1, b4+1, b5+1, b6+1, b7+2, b8+1, b9+1, b10+1, b11+2, b12+2, b13+2, b14+3, b15+3]	[y2+1:163.07156, y3+1:262.13990, y5+1:458.26124, y6+1:545.29369, y7+1:673.38737, y8+1:836.45126, y9+1:935.51955];[b3+1:354.14119, b4+1:411.16246, b5+1:482.19990, b6+1:611.24189, b7+2:362.66686, b8+1:823.39432, b9+1:986.45699, b10+1:1114.55083, b11+2:601.29630, b12+2:649.82283, b13+2:699.35724, b14+3:499.59673, b15+3:528.60741]	[y2+1:0.00023, y3+1:0.00015, y5+1:0.00031, y6+1:0.00074, y7+1:-0.00054, y8+1:0.00001, y9+1:-0.00010];[b3+1:0.00038, b4+1:0.00018, b5+1:0.00052, b6+1:-0.00009, b7+2:0.00039, b8+1:-0.00013, b9+1:-0.00080, b10+1:-0.00191, b11+2:0.00054, b12+2:0.00084, b13+2:0.00126, b14+3:0.00127, b15+3:0.00129]	[y2+1:1.39, y3+1:0.58, y5+1:0.68, y6+1:1.35, y7+1:-0.81, y8+1:0.02, y9+1:-0.11];[b3+1:1.09, b4+1:0.44, b5+1:1.07, b6+1:-0.14, b7+2:0.54, b8+1:-0.16, b9+1:-0.81, b10+1:-1.72, b11+2:0.45, b12+2:0.65, b13+2:0.90, b14+3:0.85, b15+3:0.81]	[y2+1:26319772, y3+1:2793533, y5+1:398590, y6+1:451026, y7+1:738626, y8+1:2910907, y9+1:380968];[b3+1:1940358, b4+1:945556, b5+1:2092391, b6+1:6435057, b7+2:627748, b8+1:8207204, b9+1:5739196, b10+1:1088748, b11+2:1538742, b12+2:1318559, b13+2:12560708, b14+3:844325, b15+3:3963285]	20	-1			733	0
2601_Glyco_03-calib	44305	99.4266	166	4.38703e+06	44266	3	746.002	2234.98	20.237	15.237	0	AEPRQEFEVMEDHAGTYGLG	AEPRQEFEVMEDHAGTYGLG	AEPRQEFEVMEDHAGTYGLG	1	90				0	1	2234.99	-0.00729	-3.26	P10636-8	Isoform Tau-F of Microtubule-associated protein tau	primary:MAPT	Homo sapiens			N	N	full:M cleaved	[2 to 21]	M	D		T	[b2+1, b6+1, b7+1, b9+1, b10+1, b11+1, b12+1, b14+2, b15+2, b17+2, b18+2, b19+3];[y2+1, y3+1, y4+1, y9+1, y10+1, y11+1, y12+1, y16+2]	[b2+1:201.08681, b6+1:711.34500, b7+1:858.41150, b9+1:1086.51935, b10+1:1217.55806, b11+1:1346.59638, b12+1:1461.62997, b14+2:835.36391, b15+2:863.87483, b17+2:995.92791, b18+2:1024.43962, b19+3:720.99003];[y2+1:189.12307, y3+1:246.14455, y4+1:409.20759, y9+1:890.40213, y10+1:1019.44872, y11+1:1150.47964, y12+1:1249.54552, y16+2:891.88968]	[b2+1:-0.00018, b6+1:0.00297, b7+1:0.00105, b9+1:-0.00210, b10+1:-0.00388, b11+1:-0.00814, b12+1:-0.00150, b14+2:-0.00695, b15+2:-0.00657, b17+2:-0.01142, b18+2:-0.00947, b19+3:-0.00997];[y2+1:-0.00030, y3+1:-0.00028, y4+1:-0.00057, y9+1:0.00186, y10+1:0.00585, y11+1:-0.00371, y12+1:-0.00624, y16+2:0.00815]	[b2+1:-0.88, b6+1:4.18, b7+1:1.23, b9+1:-1.94, b10+1:-3.19, b11+1:-6.05, b12+1:-1.02, b14+2:-4.16, b15+2:-3.81, b17+2:-5.74, b18+2:-4.63, b19+3:-4.61];[y2+1:-1.61, y3+1:-1.16, y4+1:-1.40, y9+1:2.09, y10+1:5.75, y11+1:-3.23, y12+1:-5.00, y16+2:4.57]	[b2+1:15548, b6+1:8926, b7+1:8441, b9+1:18946, b10+1:6319, b11+1:6906, b12+1:25427, b14+2:19827, b15+2:28151, b17+2:92899, b18+2:537091, b19+3:124344];[y2+1:42139, y3+1:32043, y4+1:16636, y9+1:8253, y10+1:20349, y11+1:14646, y12+1:6376, y16+2:7118]	20	-1			740	0
2601_Glyco_03-calib	27614	69.5902	193	1.16885e+07	27602	3	553.618	1657.83	20.237	15.237	0	TDHGAEIVYKSPVVSG	TDHGAEIVYKSPVVSG	TDHGAEIVYKSPVVSG	1	128				0	2	1657.83	0.0017	1.03	P10636-8	Isoform Tau-F of Microtubule-associated protein tau	primary:MAPT	Homo sapiens			N	N	full	[386 to 401]	K	D		T	[y2+1, y3+1, y5+1, y6+1, y7+1, y8+1, y9+1];[b3+1, b4+1, b5+1, b6+1, b7+2, b8+1, b9+1, b10+1, b11+1, b12+2, b13+2, b14+3, b15+3]	[y2+1:163.07133, y3+1:262.13992, y5+1:458.26120, y6+1:545.29405, y7+1:673.38869, y8+1:836.45079, y9+1:935.51840];[b3+1:354.14109, b4+1:411.16285, b5+1:482.19993, b6+1:611.24216, b7+2:362.66687, b8+1:823.39421, b9+1:986.45701, b10+1:1114.55183, b11+1:1201.58439, b12+2:649.82268, b13+2:699.35751, b14+3:499.59678, b15+3:528.60751]	[y2+1:-0.00000, y3+1:0.00017, y5+1:0.00027, y6+1:0.00110, y7+1:0.00077, y8+1:-0.00046, y9+1:-0.00126];[b3+1:0.00028, b4+1:0.00058, b5+1:0.00054, b6+1:0.00018, b7+2:0.00041, b8+1:-0.00025, b9+1:-0.00078, b10+1:-0.00092, b11+1:-0.00039, b12+2:0.00055, b13+2:0.00180, b14+3:0.00142, b15+3:0.00158]	[y2+1:-0.02, y3+1:0.65, y5+1:0.59, y6+1:2.02, y7+1:1.15, y8+1:-0.55, y9+1:-1.35];[b3+1:0.79, b4+1:1.41, b5+1:1.13, b6+1:0.30, b7+2:0.57, b8+1:-0.31, b9+1:-0.79, b10+1:-0.83, b11+1:-0.33, b12+2:0.42, b13+2:1.29, b14+3:0.95, b15+3:1.00]	[y2+1:956602, y3+1:102023, y5+1:15717, y6+1:16315, y7+1:29568, y8+1:97601, y9+1:13274];[b3+1:67849, b4+1:38131, b5+1:66025, b6+1:231160, b7+2:23263, b8+1:286788, b9+1:187860, b10+1:35843, b11+1:18534, b12+2:35875, b13+2:397292, b14+3:25025, b15+3:120241]	20	-1			741	0
2601_Glyco_03-calib	30682	75.2986	200	2.9645e+06	30643	3	854.385	2560.13	20.23	15.23	0	DAGLKESPLQTPTEDGSEEPGSETS	DAGLKESPLQTPTEDGSEEPGSETS	DAGLKESPLQTPTEDGSEEPGSETS	1	30				0	2	2560.13	0.00252	0.98	P10636-8	Isoform Tau-F of Microtubule-associated protein tau	primary:MAPT	Homo sapiens			N	N	full	[40 to 64]	T	D		T	[b2+1, b3+1, b4+1, b6+1, b7+1, b9+1, b10+1, b11+1, b14+1, b18+2, b19+2, b23+2, b24+2];[y2+1, y3+1, y6+1, y7+1, y11+1, y14+1, y15+1]	[b2+1:187.07099, b3+1:244.09236, b4+1:357.17653, b6+1:614.31402, b7+1:701.34505, b9+1:911.48196, b10+1:1039.54030, b11+1:1140.58677, b14+1:1467.72792, b18+2:928.43052, b19+2:992.95147, b23+2:1178.02585, b24+2:1228.55013];[y2+1:207.09718, y3+1:336.14003, y6+1:577.24629, y7+1:706.28701, y11+1:1094.40870, y14+1:1421.55232, y15+1:1522.59919]	[b2+1:-0.00034, b3+1:-0.00044, b4+1:-0.00033, b6+1:-0.00040, b7+1:-0.00140, b9+1:-0.00131, b10+1:-0.00155, b11+1:-0.00275, b14+1:-0.00465, b18+2:-0.00184, b19+2:-0.00253, b23+2:-0.00261, b24+2:-0.00174];[y2+1:-0.00037, y3+1:-0.00011, y6+1:-0.00011, y7+1:-0.00198, y11+1:-0.00332, y14+1:-0.00274, y15+1:-0.00354]	[b2+1:-1.83, b3+1:-1.80, b4+1:-0.92, b6+1:-0.65, b7+1:-1.99, b9+1:-1.44, b10+1:-1.49, b11+1:-2.42, b14+1:-3.17, b18+2:-0.99, b19+2:-1.28, b23+2:-1.11, b24+2:-0.71];[y2+1:-1.78, y3+1:-0.33, y6+1:-0.18, y7+1:-2.80, y11+1:-3.04, y14+1:-1.93, y15+1:-2.33]	[b2+1:8136, b3+1:15510, b4+1:12654, b6+1:5859, b7+1:34113, b9+1:30012, b10+1:36643, b11+1:50201, b14+1:7723, b18+2:10128, b19+2:96497, b23+2:66224, b24+2:15866];[y2+1:64667, y3+1:8731, y6+1:156164, y7+1:8778, y11+1:8694, y14+1:28178, y15+1:18141]	20	-1			747	0
2601_Glyco_03-calib	28181	70.5882	173	4.00878e+07	28159	3	553.618	1657.83	20.23	15.23	0	TDHGAEIVYKSPVVSG	TDHGAEIVYKSPVVSG	TDHGAEIVYKSPVVSG	1	128				0	2	1657.83	-0.00028	-0.17	P10636-8	Isoform Tau-F of Microtubule-associated protein tau	primary:MAPT	Homo sapiens			N	N	full	[386 to 401]	K	D		T	[y2+1, y3+1, y5+1, y6+1, y7+1, y8+1, y9+1];[b3+1, b4+1, b5+1, b6+1, b7+2, b8+2, b9+1, b10+1, b11+2, b12+2, b13+2, b14+3, b15+3]	[y2+1:163.07165, y3+1:262.14001, y5+1:458.26148, y6+1:545.29394, y7+1:673.38894, y8+1:836.45171, y9+1:935.51975];[b3+1:354.14155, b4+1:411.16283, b5+1:482.19968, b6+1:611.24253, b7+2:362.66702, b8+2:412.20106, b9+1:986.45781, b10+1:1114.55231, b11+2:601.29627, b12+2:649.82333, b13+2:699.35789, b14+3:499.59713, b15+3:528.60778]	[y2+1:0.00032, y3+1:0.00026, y5+1:0.00055, y6+1:0.00099, y7+1:0.00102, y8+1:0.00047, y9+1:0.00009];[b3+1:0.00074, b4+1:0.00055, b5+1:0.00029, b6+1:0.00055, b7+2:0.00072, b8+2:0.00039, b9+1:0.00002, b10+1:-0.00044, b11+2:0.00048, b12+2:0.00185, b13+2:0.00255, b14+3:0.00247, b15+3:0.00239]	[y2+1:1.98, y3+1:1.01, y5+1:1.20, y6+1:1.81, y7+1:1.52, y8+1:0.56, y9+1:0.10];[b3+1:2.09, b4+1:1.34, b5+1:0.60, b6+1:0.91, b7+2:1.00, b8+2:0.47, b9+1:0.02, b10+1:-0.40, b11+2:0.40, b12+2:1.42, b13+2:1.82, b14+3:1.65, b15+3:1.51]	[y2+1:3295006, y3+1:346091, y5+1:64385, y6+1:63158, y7+1:101137, y8+1:365037, y9+1:49379];[b3+1:244713, b4+1:128922, b5+1:198114, b6+1:840255, b7+2:83814, b8+2:230864, b9+1:685583, b10+1:117236, b11+2:173903, b12+2:132404, b13+2:1510706, b14+3:137664, b15+3:456349]	20	-1			749	0
2601_Glyco_03-calib	39233	90.7324	192	1.93862e+06	39203	4	495.779	1979.09	20.229	15.229	0	HVPGGGSVQIVYKPVDLSK	HVPGGGSVQIVYKPVDLSK	HVPGGGSVQIVYKPVDLSK	1	323				0	1	1979.08	0.00146	0.74	P10636-8	Isoform Tau-F of Microtubule-associated protein tau	primary:MAPT	Homo sapiens			N	N	full	[299 to 317]	K	V		T	[y1+1, y2+1, y3+1, y4+1, y5+1, y6+1, y7+1, y8+1, y9+2, y10+2, y11+2, y12+3, y13+2];[b2+1, b4+1, b5+1, b6+1, b7+1, b8+1, b9+2]	[y1+1:147.11257, y2+1:234.14441, y3+1:347.22950, y4+1:462.25455, y5+1:561.32523, y6+1:658.37703, y7+1:786.47176, y8+1:949.53445, y9+2:524.80541, y10+2:581.34736, y11+2:645.37678, y12+3:463.61000, y13+2:738.42634];[b2+1:237.13468, b4+1:391.20887, b5+1:448.22990, b6+1:505.25130, b7+1:592.28348, b8+1:691.35182, b9+2:410.20904]	[y1+1:-0.00024, y2+1:-0.00042, y3+1:0.00060, y4+1:-0.00129, y5+1:0.00098, y6+1:0.00002, y7+1:-0.00022, y8+1:-0.00086, y9+2:-0.00018, y10+2:-0.00035, y11+2:-0.00009, y12+3:0.00068, y13+2:-0.00140];[b2+1:0.00008, b4+1:0.00004, b5+1:-0.00039, b6+1:-0.00046, b7+1:-0.00031, b8+1:-0.00038, b9+2:0.00003]	[y1+1:-1.63, y2+1:-1.80, y3+1:1.75, y4+1:-2.80, y5+1:1.74, y6+1:0.03, y7+1:-0.29, y8+1:-0.91, y9+2:-0.18, y10+2:-0.30, y11+2:-0.07, y12+3:0.49, y13+2:-0.95];[b2+1:0.34, b4+1:0.09, b5+1:-0.87, b6+1:-0.91, b7+1:-0.52, b8+1:-0.55, b9+2:0.03]	[y1+1:3819, y2+1:9684, y3+1:7377, y4+1:7940, y5+1:2729, y6+1:48273, y7+1:12522, y8+1:17295, y9+2:37130, y10+2:47490, y11+2:72396, y12+3:7827, y13+2:10587];[b2+1:40750, b4+1:11066, b5+1:14095, b6+1:24313, b7+1:48197, b8+1:13457, b9+2:6234]	20	-1			750	0
2601_Glyco_03-calib	5557	24.3477	200	1.31982e+08	5552	5	331.203	1650.98	20.218	15.218	0	KVAVVRTPPKSPSSAK	KVAVVRTPPKSPSSAK	KVAVVRTPPKSPSSAK	1	209				0	2	1650.98	0.00132	0.8	P10636-8	Isoform Tau-F of Microtubule-associated protein tau	primary:MAPT	Homo sapiens			N	N	full	[225 to 240]	K	S		T	[b1+1, b2+1, b3+1, b4+1, b6+2, b7+2, b9+1, b10+2, b11+3, b12+3, b13+3];[y1+1, y2+1, y3+1, y4+1, y5+1, y6+1, y8+2, y12+3, y13+3]	[b1+1:129.10239, b2+1:228.17076, b3+1:299.20822, b4+1:398.27685, b6+2:327.22664, b7+2:377.75095, b9+1:948.59817, b10+2:538.85086, b11+3:388.58091, b12+3:420.93160, b13+3:449.94243];[y1+1:147.11278, y2+1:218.15038, y3+1:305.18222, y4+1:392.21654, y5+1:489.26757, y6+1:576.29938, y8+2:401.22768, y12+3:418.91090, y13+3:451.93308]	[b1+1:0.00015, b2+1:0.00010, b3+1:0.00045, b4+1:0.00067, b6+2:0.00030, b7+2:0.00124, b9+1:-0.00075, b10+2:0.00058, b11+3:0.00226, b12+3:0.00158, b13+3:0.00204];[y1+1:-0.00002, y2+1:0.00046, y3+1:0.00028, y4+1:0.00256, y5+1:0.00084, y6+1:0.00062, y8+2:0.00159, y12+3:0.00169, y13+3:-0.00019]	[b1+1:1.20, b2+1:0.46, b3+1:1.51, b4+1:1.68, b6+2:0.46, b7+2:1.64, b9+1:-0.79, b10+2:0.54, b11+3:1.95, b12+3:1.25, b13+3:1.51];[y1+1:-0.17, y2+1:2.11, y3+1:0.91, y4+1:6.55, y5+1:1.71, y6+1:1.07, y8+2:1.99, y12+3:1.35, y13+3:-0.14]	[b1+1:5821378, b2+1:507274, b3+1:1470559, b4+1:437986, b6+2:524405, b7+2:1806654, b9+1:226193, b10+2:265461, b11+3:1029634, b12+3:1796020, b13+3:677650];[y1+1:2870590, y2+1:2131210, y3+1:5340142, y4+1:800566, y5+1:509984, y6+1:651865, y8+2:540065, y12+3:941209, y13+3:375705]	20	-1			758	0
2601_Glyco_03-calib	5733	24.7434	200	2.20014e+07	5718	5	331.203	1650.98	20.216	15.196	0	KVAVVRTPPKSPSSAK	KVAVVRTPPKSPSSAK	KVAVVRTPPKSPSSAK	1	209				0	2	1650.98	0.0014	0.85	P10636-8	Isoform Tau-F of Microtubule-associated protein tau	primary:MAPT	Homo sapiens			N	N	full	[225 to 240]	K	S		T	[b1+1, b2+1, b3+1, b4+1, b6+2, b7+2, b9+2, b10+2, b11+3, b12+3, b13+3];[y1+1, y2+1, y3+1, y4+1, y5+1, y6+1, y8+2, y12+3, y13+3]	[b1+1:129.10214, b2+1:228.17042, b3+1:299.20770, b4+1:398.27689, b6+2:327.22671, b7+2:377.75039, b9+2:474.80253, b10+2:538.85114, b11+3:388.58037, b12+3:420.93116, b13+3:449.94186];[y1+1:147.11275, y2+1:218.14991, y3+1:305.18187, y4+1:392.21551, y5+1:489.26686, y6+1:576.29909, y8+2:401.22703, y12+3:418.91047, y13+3:451.93330]	[b1+1:-0.00010, b2+1:-0.00023, b3+1:-0.00007, b4+1:0.00071, b6+2:0.00043, b7+2:0.00012, b9+2:-0.00113, b10+2:0.00113, b11+3:0.00066, b12+3:0.00027, b13+3:0.00032];[y1+1:-0.00006, y2+1:-0.00001, y3+1:-0.00008, y4+1:0.00154, y5+1:0.00012, y6+1:0.00033, y8+2:0.00028, y12+3:0.00038, y13+3:0.00046]	[b1+1:-0.77, b2+1:-1.01, b3+1:-0.24, b4+1:1.79, b6+2:0.66, b7+2:0.16, b9+2:-1.20, b10+2:1.05, b11+3:0.57, b12+3:0.22, b13+3:0.24];[y1+1:-0.39, y2+1:-0.04, y3+1:-0.25, y4+1:3.93, y5+1:0.24, y6+1:0.57, y8+2:0.35, y12+3:0.31, y13+3:0.34]	[b1+1:1022150, b2+1:81237, b3+1:247909, b4+1:67796, b6+2:50102, b7+2:310721, b9+2:48579, b10+2:49957, b11+3:144832, b12+3:271697, b13+3:117107];[y1+1:499503, y2+1:361453, y3+1:907124, y4+1:119594, y5+1:80568, y6+1:100542, y8+2:82552, y12+3:142766, y13+3:44902]	20	-1			760	0
2601_Glyco_03-calib	28477	71.1216	191	1.30868e+07	28464	3	553.618	1657.83	20.212	15.212	0	TDHGAEIVYKSPVVSG	TDHGAEIVYKSPVVSG	TDHGAEIVYKSPVVSG	1	128				0	2	1657.83	0.00031	0.19	P10636-8	Isoform Tau-F of Microtubule-associated protein tau	primary:MAPT	Homo sapiens			N	N	full	[386 to 401]	K	D		T	[y2+1, y3+1, y5+1, y6+1, y7+1, y8+2, y9+1];[b3+1, b4+1, b5+1, b6+1, b7+2, b8+2, b9+1, b10+1, b11+2, b12+3, b13+2, b14+3, b15+3]	[y2+1:163.07162, y3+1:262.13987, y5+1:458.26191, y6+1:545.29425, y7+1:673.38863, y8+2:418.72951, y9+1:935.52142];[b3+1:354.14134, b4+1:411.16297, b5+1:482.20024, b6+1:611.24263, b7+2:362.66706, b8+2:412.20149, b9+1:986.45798, b10+1:1114.55270, b11+2:601.29672, b12+3:433.55140, b13+2:699.35783, b14+3:499.59704, b15+3:528.60783]	[y2+1:0.00029, y3+1:0.00013, y5+1:0.00099, y6+1:0.00130, y7+1:0.00071, y8+2:0.00050, y9+1:0.00176];[b3+1:0.00053, b4+1:0.00070, b5+1:0.00086, b6+1:0.00065, b7+2:0.00080, b8+2:0.00124, b9+1:0.00020, b10+1:-0.00005, b11+2:0.00139, b12+3:0.00209, b13+2:0.00243, b14+3:0.00221, b15+3:0.00253]	[y2+1:1.77, y3+1:0.49, y5+1:2.16, y6+1:2.39, y7+1:1.06, y8+2:0.59, y9+1:1.89];[b3+1:1.49, b4+1:1.70, b5+1:1.78, b6+1:1.06, b7+2:1.10, b8+2:1.50, b9+1:0.20, b10+1:-0.05, b11+2:1.16, b12+3:1.61, b13+2:1.74, b14+3:1.48, b15+3:1.60]	[y2+1:1070363, y3+1:123138, y5+1:15906, y6+1:24716, y7+1:32661, y8+2:19379, y9+1:15168];[b3+1:87846, b4+1:34622, b5+1:64607, b6+1:216801, b7+2:28067, b8+2:80284, b9+1:173421, b10+1:42560, b11+2:49895, b12+3:13961, b13+2:471126, b14+3:35613, b15+3:174674]	20	-1			771	0
2601_Glyco_03-calib	38223	88.8884	173	1.86467e+06	38204	4	495.778	1979.08	20.21	15.21	0	HVPGGGSVQIVYKPVDLSK	HVPGGGSVQIVYKPVDLSK	HVPGGGSVQIVYKPVDLSK	1	323				0	1	1979.08	-0.00036	-0.18	P10636-8	Isoform Tau-F of Microtubule-associated protein tau	primary:MAPT	Homo sapiens			N	N	full	[299 to 317]	K	V		T	[y1+1, y2+1, y3+1, y4+1, y6+1, y7+1, y8+2, y9+2, y10+2, y11+3, y12+2, y13+3];[b2+1, b4+1, b5+1, b6+1, b7+1, b8+1, b9+1, b10+2]	[y1+1:147.11289, y2+1:234.14477, y3+1:347.22927, y4+1:462.25740, y6+1:658.37648, y7+1:786.47144, y8+2:475.27161, y9+2:524.80601, y10+2:581.34811, y11+3:430.58764, y12+2:694.91118, y13+3:492.62083];[b2+1:237.13476, b4+1:391.20911, b5+1:448.22939, b6+1:505.25173, b7+1:592.28439, b8+1:691.35269, b9+1:819.41020, b10+2:466.75054]	[y1+1:0.00008, y2+1:-0.00006, y3+1:0.00038, y4+1:0.00156, y6+1:-0.00053, y7+1:-0.00054, y8+2:0.00064, y9+2:0.00103, y10+2:0.00115, y11+3:0.00199, y12+2:0.00031, y13+3:0.00114];[b2+1:0.00016, b4+1:0.00028, b5+1:-0.00090, b6+1:-0.00003, b7+1:0.00061, b8+1:0.00049, b9+1:-0.00058, b10+2:-0.00104]	[y1+1:0.58, y2+1:-0.26, y3+1:1.09, y4+1:3.38, y6+1:-0.81, y7+1:-0.68, y8+2:0.67, y9+2:0.98, y10+2:0.99, y11+3:1.54, y12+2:0.23, y13+3:0.78];[b2+1:0.66, b4+1:0.71, b5+1:-2.01, b6+1:-0.05, b7+1:1.03, b8+1:0.72, b9+1:-0.71, b10+2:-1.11]	[y1+1:5311, y2+1:7502, y3+1:8029, y4+1:6236, y6+1:51866, y7+1:11343, y8+2:11749, y9+2:41545, y10+2:48262, y11+3:6521, y12+2:19969, y13+3:4933];[b2+1:45570, b4+1:12293, b5+1:14226, b6+1:14185, b7+1:49790, b8+1:15683, b9+1:10506, b10+2:6482]	20	-1			775	0
2601_Glyco_03-calib	5757	24.7857	200	1.84757e+07	5740	5	331.203	1650.98	20.207	15.207	0	KVAVVRTPPKSPSSAK	KVAVVRTPPKSPSSAK	KVAVVRTPPKSPSSAK	1	209				0	2	1650.98	0.00062	0.38	P10636-8	Isoform Tau-F of Microtubule-associated protein tau	primary:MAPT	Homo sapiens			N	N	full	[225 to 240]	K	S		T	[b1+1, b2+1, b3+1, b4+1, b6+2, b7+2, b9+1, b10+2, b11+3, b12+3, b13+3];[y1+1, y2+1, y3+1, y5+1, y6+1, y7+1, y8+2, y12+3, y13+3]	[b1+1:129.10230, b2+1:228.17063, b3+1:299.20798, b4+1:398.27720, b6+2:327.22660, b7+2:377.75065, b9+1:948.59955, b10+2:538.85143, b11+3:388.58035, b12+3:420.93153, b13+3:449.94234];[y1+1:147.11265, y2+1:218.15016, y3+1:305.18213, y5+1:489.26724, y6+1:576.29975, y7+1:704.39570, y8+2:401.22709, y12+3:418.91090, y13+3:451.93372]	[b1+1:0.00006, b2+1:-0.00003, b3+1:0.00022, b4+1:0.00102, b6+2:0.00022, b7+2:0.00065, b9+1:0.00064, b10+2:0.00172, b11+3:0.00060, b12+3:0.00138, b13+3:0.00176];[y1+1:-0.00016, y2+1:0.00024, y3+1:0.00018, y5+1:0.00050, y6+1:0.00098, y7+1:0.00197, y8+2:0.00041, y12+3:0.00169, y13+3:0.00173]	[b1+1:0.45, b2+1:-0.12, b3+1:0.72, b4+1:2.57, b6+2:0.33, b7+2:0.86, b9+1:0.68, b10+2:1.59, b11+3:0.51, b12+3:1.10, b13+3:1.31];[y1+1:-1.09, y2+1:1.10, y3+1:0.60, y5+1:1.02, y6+1:1.70, y7+1:2.80, y8+2:0.52, y12+3:1.34, y13+3:1.28]	[b1+1:842718, b2+1:66708, b3+1:220731, b4+1:59360, b6+2:51300, b7+2:232564, b9+1:34491, b10+2:38416, b11+3:128012, b12+3:240421, b13+3:83187];[y1+1:378517, y2+1:318458, y3+1:736894, y5+1:73392, y6+1:85038, y7+1:24195, y8+2:60226, y12+3:112642, y13+3:31943]	20	-1			777	0
2601_Glyco_03-calib	5562	24.3635	200	1.27465e+08	5559	5	331.203	1650.98	20.206	15.187	0	KVAVVRTPPKSPSSAK	KVAVVRTPPKSPSSAK	KVAVVRTPPKSPSSAK	1	209				0	2	1650.98	0.00105	0.64	P10636-8	Isoform Tau-F of Microtubule-associated protein tau	primary:MAPT	Homo sapiens			N	N	full	[225 to 240]	K	S		T	[b1+1, b2+1, b3+1, b4+1, b6+2, b7+2, b9+1, b11+3, b12+3, b13+3];[y1+1, y2+1, y3+1, y4+1, y5+1, y6+1, y7+1, y8+2, y12+3, y13+3]	[b1+1:129.10230, b2+1:228.17045, b3+1:299.20759, b4+1:398.27624, b6+2:327.22643, b7+2:377.75010, b9+1:948.59432, b11+3:388.57990, b12+3:420.93069, b13+3:449.94130];[y1+1:147.11292, y2+1:218.14996, y3+1:305.18181, y4+1:392.21584, y5+1:489.26608, y6+1:576.29773, y7+1:704.39399, y8+2:401.22640, y12+3:418.90980, y13+3:451.93276]	[b1+1:0.00006, b2+1:-0.00020, b3+1:-0.00017, b4+1:0.00006, b6+2:-0.00013, b7+2:-0.00047, b9+1:-0.00459, b11+3:-0.00075, b12+3:-0.00116, b13+3:-0.00135];[y1+1:0.00011, y2+1:0.00005, y3+1:-0.00013, y4+1:0.00186, y5+1:-0.00066, y6+1:-0.00104, y7+1:0.00026, y8+2:-0.00097, y12+3:-0.00160, y13+3:-0.00114]	[b1+1:0.49, b2+1:-0.88, b3+1:-0.58, b4+1:0.14, b6+2:-0.19, b7+2:-0.62, b9+1:-4.84, b11+3:-0.65, b12+3:-0.92, b13+3:-1.00];[y1+1:0.78, y2+1:0.21, y3+1:-0.44, y4+1:4.76, y5+1:-1.35, y6+1:-1.81, y7+1:0.37, y8+2:-1.21, y12+3:-1.28, y13+3:-0.85]	[b1+1:5188978, b2+1:546147, b3+1:1534133, b4+1:381920, b6+2:322813, b7+2:1695335, b9+1:212656, b11+3:803481, b12+3:1670096, b13+3:589970];[y1+1:2621179, y2+1:1982703, y3+1:5193382, y4+1:763287, y5+1:448510, y6+1:540174, y7+1:171825, y8+2:499248, y12+3:799702, y13+3:342209]	20	-1			778	0
2601_Glyco_03-calib	34222	81.8809	140	830265	34206	4	869.41	3473.61	20.204	15.204	0	DEGAPGKQAAAQPHTEIPEGTTAEEAGIGDTPSLE	DEGAPGKQAAAQPHTEIPEGTTAEEAGIGDTPSLE	DEGAPGKQAAAQPHTEIPEGTTAEEAGIGDTPSLE	1	74				0	2	3473.61	0.00202	0.58	P10636-8	Isoform Tau-F of Microtubule-associated protein tau	primary:MAPT	Homo sapiens			N	N	full	[81 to 115]	V	D		T	[y1+1, y2+1, y4+1, y5+1, y6+1, y7+1, y8+1, y9+1, y10+1, y11+1, y12+1];[b3+1, b16+2, b17+2, b19+2, b26+3, b28+3, b29+3, b30+3, b31+3]	[y1+1:148.06054, y2+1:261.14467, y4+1:445.22904, y5+1:546.27651, y6+1:661.30180, y7+1:718.32818, y8+1:831.40807, y9+1:888.43166, y10+1:959.46842, y11+1:1088.50906, y12+1:1217.55055];[b3+1:302.09930, b16+2:794.87305, b17+2:851.41339, b19+2:964.45885, b26+3:863.06789, b28+3:919.77090, b29+3:938.77612, b30+3:977.12123, b31+3:1010.80280]	[y1+1:0.00011, y2+1:0.00017, y4+1:-0.00025, y5+1:-0.00046, y6+1:-0.00211, y7+1:0.00280, y8+1:-0.00137, y9+1:0.00076, y10+1:0.00040, y11+1:-0.00155, y12+1:-0.00265];[b3+1:0.00103, b16+2:0.00379, b17+2:0.00041, b19+2:-0.00403, b26+3:-0.00158, b28+3:0.00194, b29+3:-0.00386, b30+3:0.00453, b31+3:0.00156]	[y1+1:0.73, y2+1:0.66, y4+1:-0.57, y5+1:-0.85, y6+1:-3.20, y7+1:3.91, y8+1:-1.65, y9+1:0.86, y10+1:0.42, y11+1:-1.43, y12+1:-2.18];[b3+1:3.41, b16+2:2.39, b17+2:0.24, b19+2:-2.09, b26+3:-0.61, b28+3:0.70, b29+3:-1.37, b30+3:1.55, b31+3:0.51]	[y1+1:2754, y2+1:3666, y4+1:24180, y5+1:6872, y6+1:5227, y7+1:15934, y8+1:4147, y9+1:9247, y10+1:3775, y11+1:4749, y12+1:2884];[b3+1:3291, b16+2:3998, b17+2:14949, b19+2:4489, b26+3:9293, b28+3:21955, b29+3:9325, b30+3:3799, b31+3:15238]	20	-1			783	0
2601_Glyco_03-calib	34892	83.1242	195	2.07829e+06	34866	4	495.778	1979.08	20.203	15.19	0	HVPGGGSVQIVYKPVDLSK	HVPGGGSVQIVYKPVDLSK	HVPGGGSVQIVYKPVDLSK	1	323				0	1	1979.08	-0.00095	-0.48	P10636-8	Isoform Tau-F of Microtubule-associated protein tau	primary:MAPT	Homo sapiens			N	N	full	[299 to 317]	K	V		T	[y1+1, y2+1, y3+1, y4+1, y6+1, y7+2, y8+1, y9+1, y10+2, y11+2, y12+2, y13+2, y14+3];[b2+1, b4+1, b5+1, b6+1, b7+1, b8+2, b9+1]	[y1+1:147.11253, y2+1:234.14408, y3+1:347.22780, y4+1:462.25517, y6+1:658.37490, y7+2:393.73888, y8+1:949.53192, y9+1:1048.60117, y10+2:581.34588, y11+2:645.37496, y12+2:694.90901, y13+2:738.42486, y14+3:511.62888];[b2+1:237.13381, b4+1:391.20726, b5+1:448.22907, b6+1:505.25073, b7+1:592.28221, b8+2:346.17928, b9+1:819.40668]	[y1+1:-0.00027, y2+1:-0.00076, y3+1:-0.00110, y4+1:-0.00067, y6+1:-0.00212, y7+2:-0.00149, y8+1:-0.00339, y9+1:-0.00255, y10+2:-0.00329, y11+2:-0.00371, y12+2:-0.00403, y13+2:-0.00437, y14+3:0.00383];[b2+1:-0.00079, b4+1:-0.00157, b5+1:-0.00122, b6+1:-0.00103, b7+1:-0.00158, b8+2:-0.00092, b9+1:-0.00410]	[y1+1:-1.86, y2+1:-3.25, y3+1:-3.18, y4+1:-1.45, y6+1:-3.22, y7+2:-1.90, y8+1:-3.57, y9+1:-2.43, y10+2:-2.84, y11+2:-2.88, y12+2:-2.90, y13+2:-2.96, y14+3:2.50];[b2+1:-3.35, b4+1:-4.02, b5+1:-2.73, b6+1:-2.04, b7+1:-2.67, b8+2:-1.33, b9+1:-5.01]	[y1+1:2143, y2+1:11262, y3+1:11236, y4+1:16346, y6+1:50867, y7+2:7740, y8+1:16173, y9+1:12054, y10+2:57779, y11+2:57583, y12+2:11814, y13+2:4529, y14+3:4336];[b2+1:39963, b4+1:7358, b5+1:13774, b6+1:20521, b7+1:50937, b8+2:10266, b9+1:14179]	20	-1			784	0
2601_Glyco_03-calib	37636	87.7878	200	2.67313e+06	37604	4	495.778	1979.08	20.202	15.202	0	HVPGGGSVQIVYKPVDLSK	HVPGGGSVQIVYKPVDLSK	HVPGGGSVQIVYKPVDLSK	1	323				0	1	1979.08	-0.0003	-0.15	P10636-8	Isoform Tau-F of Microtubule-associated protein tau	primary:MAPT	Homo sapiens			N	N	full	[299 to 317]	K	V		T	[y1+1, y2+1, y3+1, y4+1, y5+1, y6+1, y7+1, y8+2, y9+2, y10+2, y11+3, y12+2, y13+3];[b2+1, b4+1, b5+1, b6+1, b7+1, b8+2, b9+1]	[y1+1:147.11264, y2+1:234.14516, y3+1:347.22911, y4+1:462.25655, y5+1:561.32709, y6+1:658.37764, y7+1:786.47187, y8+2:475.27212, y9+2:524.80570, y10+2:581.34810, y11+3:430.58739, y12+2:694.91181, y13+3:492.62122];[b2+1:237.13481, b4+1:391.20928, b5+1:448.23104, b6+1:505.25193, b7+1:592.28405, b8+2:346.17982, b9+1:819.41216]	[y1+1:-0.00017, y2+1:0.00033, y3+1:0.00022, y4+1:0.00071, y5+1:0.00284, y6+1:0.00062, y7+1:-0.00011, y8+2:0.00165, y9+2:0.00040, y10+2:0.00113, y11+3:0.00125, y12+2:0.00156, y13+3:0.00231];[b2+1:0.00021, b4+1:0.00045, b5+1:0.00074, b6+1:0.00017, b7+1:0.00026, b8+2:0.00017, b9+1:0.00138]	[y1+1:-1.14, y2+1:1.40, y3+1:0.63, y4+1:1.55, y5+1:5.06, y6+1:0.94, y7+1:-0.14, y8+2:1.73, y9+2:0.38, y10+2:0.98, y11+3:0.97, y12+2:1.13, y13+3:1.57];[b2+1:0.88, b4+1:1.16, b5+1:1.66, b6+1:0.35, b7+1:0.45, b8+2:0.25, b9+1:1.69]	[y1+1:7409, y2+1:11757, y3+1:13845, y4+1:10532, y5+1:3207, y6+1:81181, y7+1:14045, y8+2:14071, y9+2:50477, y10+2:78995, y11+3:5986, y12+2:25365, y13+3:7384];[b2+1:59156, b4+1:12450, b5+1:20338, b6+1:24326, b7+1:71391, b8+2:14497, b9+1:14562]	20	-1			785	0
2601_Glyco_03-calib	5428	24.0239	200	3.19271e+07	5423	5	331.203	1650.98	20.202	15.202	0	KVAVVRTPPKSPSSAK	KVAVVRTPPKSPSSAK	KVAVVRTPPKSPSSAK	1	209				0	2	1650.98	-0.00029	-0.18	P10636-8	Isoform Tau-F of Microtubule-associated protein tau	primary:MAPT	Homo sapiens			N	N	full	[225 to 240]	K	S		T	[b1+1, b2+1, b3+1, b4+1, b6+2, b7+2, b9+1, b11+3, b12+3, b13+3];[y1+1, y2+1, y3+1, y4+1, y5+1, y6+1, y7+1, y8+2, y12+3, y13+3]	[b1+1:129.10234, b2+1:228.17052, b3+1:299.20754, b4+1:398.27701, b6+2:327.22612, b7+2:377.75006, b9+1:948.59331, b11+3:388.58016, b12+3:420.93091, b13+3:449.94186];[y1+1:147.11268, y2+1:218.14986, y3+1:305.18193, y4+1:392.21576, y5+1:489.26646, y6+1:576.29799, y7+1:704.39282, y8+2:401.22675, y12+3:418.91006, y13+3:451.93251]	[b1+1:0.00010, b2+1:-0.00013, b3+1:-0.00023, b4+1:0.00083, b6+2:-0.00075, b7+2:-0.00054, b9+1:-0.00560, b11+3:0.00002, b12+3:-0.00051, b13+3:0.00035];[y1+1:-0.00013, y2+1:-0.00005, y3+1:-0.00002, y4+1:0.00178, y5+1:-0.00028, y6+1:-0.00078, y7+1:-0.00091, y8+2:-0.00028, y12+3:-0.00084, y13+3:-0.00189]	[b1+1:0.76, b2+1:-0.59, b3+1:-0.77, b4+1:2.09, b6+2:-1.15, b7+2:-0.72, b9+1:-5.91, b11+3:0.02, b12+3:-0.40, b13+3:0.26];[y1+1:-0.87, y2+1:-0.25, y3+1:-0.06, y4+1:4.55, y5+1:-0.57, y6+1:-1.36, y7+1:-1.29, y8+2:-0.35, y12+3:-0.67, y13+3:-1.40]	[b1+1:1634587, b2+1:108778, b3+1:317104, b4+1:80166, b6+2:97476, b7+2:300323, b9+1:49305, b11+3:221612, b12+3:333685, b13+3:110839];[y1+1:708483, y2+1:470176, y3+1:1111554, y4+1:155436, y5+1:130549, y6+1:123107, y7+1:115312, y8+2:122046, y12+3:168660, y13+3:75765]	20	-1			787	0
2601_Glyco_03-calib	38494	89.4416	178	1.76581e+06	38474	4	495.778	1979.08	20.189	15.168	0	HVPGGGSVQIVYKPVDLSK	HVPGGGSVQIVYKPVDLSK	HVPGGGSVQIVYKPVDLSK	1	323				0	1	1979.08	-0.00055	-0.28	P10636-8	Isoform Tau-F of Microtubule-associated protein tau	primary:MAPT	Homo sapiens			N	N	full	[299 to 317]	K	V		T	[y1+1, y2+1, y3+1, y4+1, y6+1, y7+1, y8+2, y9+1, y10+2, y11+3, y12+3, y13+2];[b2+1, b4+1, b5+1, b6+1, b7+1, b8+2, b9+1, b10+2]	[y1+1:147.11262, y2+1:234.14435, y3+1:347.22826, y4+1:462.25389, y6+1:658.37662, y7+1:786.47215, y8+2:475.27175, y9+1:1048.60306, y10+2:581.34733, y11+3:430.58704, y12+3:463.60985, y13+2:738.42782];[b2+1:237.13470, b4+1:391.20961, b5+1:448.23040, b6+1:505.25105, b7+1:592.28346, b8+2:346.17992, b9+1:819.41200, b10+2:466.75032]	[y1+1:-0.00018, y2+1:-0.00048, y3+1:-0.00064, y4+1:-0.00195, y6+1:-0.00040, y7+1:0.00017, y8+2:0.00090, y9+1:-0.00066, y10+2:-0.00040, y11+3:0.00020, y12+3:0.00023, y13+2:0.00156];[b2+1:0.00009, b4+1:0.00078, b5+1:0.00010, b6+1:-0.00071, b7+1:-0.00033, b8+2:0.00037, b9+1:0.00122, b10+2:-0.00148]	[y1+1:-1.25, y2+1:-2.08, y3+1:-1.84, y4+1:-4.22, y6+1:-0.61, y7+1:0.22, y8+2:0.95, y9+1:-0.63, y10+2:-0.35, y11+3:0.16, y12+3:0.17, y13+2:1.06];[b2+1:0.40, b4+1:2.00, b5+1:0.23, b6+1:-1.41, b7+1:-0.55, b8+2:0.53, b9+1:1.49, b10+2:-1.59]	[y1+1:4354, y2+1:7414, y3+1:8165, y4+1:3890, y6+1:53762, y7+1:11548, y8+2:12253, y9+1:10720, y10+2:40787, y11+3:7801, y12+3:10186, y13+2:9785];[b2+1:34530, b4+1:11090, b5+1:12893, b6+1:20112, b7+1:49638, b8+2:12657, b9+1:8497, b10+2:4516]	20	-1			795	0
2601_Glyco_03-calib	40777	93.4729	138	1.03479e+06	40737	4	495.779	1979.09	20.181	15.181	0	HVPGGGSVQIVYKPVDLSK	HVPGGGSVQIVYKPVDLSK	HVPGGGSVQIVYKPVDLSK	1	323				0	1	1979.08	0.00136	0.69	P10636-8	Isoform Tau-F of Microtubule-associated protein tau	primary:MAPT	Homo sapiens			N	N	full	[299 to 317]	K	V		T	[y1+1, y2+1, y3+1, y4+1, y5+1, y6+1, y7+1, y8+1, y9+2, y10+2, y11+3, y12+2, y13+3];[b2+1, b4+1, b5+1, b6+1, b7+1, b8+1, b9+1]	[y1+1:147.11270, y2+1:234.14477, y3+1:347.22859, y4+1:462.25668, y5+1:561.32403, y6+1:658.37746, y7+1:786.47128, y8+1:949.53613, y9+2:524.80567, y10+2:581.34849, y11+3:430.58748, y12+2:694.91166, y13+3:492.62099];[b2+1:237.13444, b4+1:391.20853, b5+1:448.22870, b6+1:505.25152, b7+1:592.28388, b8+1:691.35219, b9+1:819.41232]	[y1+1:-0.00011, y2+1:-0.00007, y3+1:-0.00031, y4+1:0.00084, y5+1:-0.00023, y6+1:0.00045, y7+1:-0.00070, y8+1:0.00082, y9+2:0.00034, y10+2:0.00192, y11+3:0.00151, y12+2:0.00127, y13+3:0.00163];[b2+1:-0.00016, b4+1:-0.00030, b5+1:-0.00159, b6+1:-0.00023, b7+1:0.00009, b8+1:-0.00001, b9+1:0.00155]	[y1+1:-0.73, y2+1:-0.28, y3+1:-0.90, y4+1:1.83, y5+1:-0.41, y6+1:0.68, y7+1:-0.90, y8+1:0.86, y9+2:0.33, y10+2:1.65, y11+3:1.17, y12+2:0.92, y13+3:1.10];[b2+1:-0.68, b4+1:-0.76, b5+1:-3.56, b6+1:-0.46, b7+1:0.16, b8+1:-0.02, b9+1:1.89]	[y1+1:3028, y2+1:3259, y3+1:3625, y4+1:4511, y5+1:2663, y6+1:26548, y7+1:7155, y8+1:5772, y9+2:11680, y10+2:26480, y11+3:3309, y12+2:9922, y13+3:4168];[b2+1:19575, b4+1:6593, b5+1:6058, b6+1:10683, b7+1:20077, b8+1:5812, b9+1:6841]	20	-1			800	0
2601_Glyco_03-calib	43940	98.8315	200	7.97066e+06	43915	3	746.005	2234.99	20.181	15.181	0	AEPRQEFEVMEDHAGTYGLG	AEPRQEFEVMEDHAGTYGLG	AEPRQEFEVMEDHAGTYGLG	1	90				0	1	2234.99	0.00149	0.67	P10636-8	Isoform Tau-F of Microtubule-associated protein tau	primary:MAPT	Homo sapiens			N	N	full:M cleaved	[2 to 21]	M	D		T	[b2+1, b6+1, b7+1, b8+2, b9+1, b10+1, b11+1, b12+1, b13+2, b14+2, b15+2, b16+2, b17+2, b18+2, b19+3];[y2+1, y3+1, y4+1, y9+1, y11+1]	[b2+1:201.08680, b6+1:711.34178, b7+1:858.41000, b8+2:494.23027, b9+1:1086.52019, b10+1:1217.55919, b11+1:1346.59994, b12+1:1461.62827, b13+2:799.85059, b14+2:835.36777, b15+2:863.87820, b16+2:914.40174, b17+2:995.93316, b18+2:1024.44371, b19+3:720.99309];[y2+1:189.12312, y3+1:246.14456, y4+1:409.20843, y9+1:890.40137, y11+1:1150.48263]	[b2+1:-0.00018, b6+1:-0.00025, b7+1:-0.00045, b8+2:0.00022, b9+1:-0.00126, b10+1:-0.00274, b11+1:-0.00458, b12+1:-0.00320, b13+2:0.00351, b14+2:0.00078, b15+2:0.00016, b16+2:-0.00043, b17+2:-0.00093, b18+2:-0.00129, b19+3:-0.00077];[y2+1:-0.00025, y3+1:-0.00027, y4+1:0.00026, y9+1:0.00110, y11+1:-0.00072]	[b2+1:-0.92, b6+1:-0.36, b7+1:-0.52, b8+2:0.22, b9+1:-1.16, b10+1:-2.25, b11+1:-3.41, b12+1:-2.19, b13+2:2.20, b14+2:0.46, b15+2:0.09, b16+2:-0.24, b17+2:-0.47, b18+2:-0.63, b19+3:-0.36];[y2+1:-1.35, y3+1:-1.11, y4+1:0.65, y9+1:1.24, y11+1:-0.63]	[b2+1:20001, b6+1:16270, b7+1:11281, b8+2:15021, b9+1:38694, b10+1:12405, b11+1:11782, b12+1:47034, b13+2:31335, b14+2:37579, b15+2:35570, b16+2:89153, b17+2:104870, b18+2:698474, b19+3:125592];[y2+1:55463, y3+1:32738, y4+1:25557, y9+1:8863, y11+1:23747]	20	-1			801	0
2601_Glyco_03-calib	34975	83.2609	191	1.64477e+06	34939	4	495.779	1979.09	20.179	15.179	0	HVPGGGSVQIVYKPVDLSK	HVPGGGSVQIVYKPVDLSK	HVPGGGSVQIVYKPVDLSK	1	323				0	1	1979.08	0.00138	0.7	P10636-8	Isoform Tau-F of Microtubule-associated protein tau	primary:MAPT	Homo sapiens			N	N	full	[299 to 317]	K	V		T	[y1+1, y2+1, y3+1, y4+1, y6+1, y7+1, y8+2, y9+2, y10+2, y11+3, y12+2, y13+2];[b2+1, b4+1, b5+1, b6+1, b7+1, b8+1, b9+1, b10+2]	[y1+1:147.11259, y2+1:234.14488, y3+1:347.23001, y4+1:462.25603, y6+1:658.37818, y7+1:786.47371, y8+2:475.27247, y9+2:524.80666, y10+2:581.34891, y11+3:430.58817, y12+2:694.91429, y13+2:738.42999];[b2+1:237.13460, b4+1:391.21039, b5+1:448.23074, b6+1:505.25277, b7+1:592.28577, b8+1:691.35613, b9+1:819.41040, b10+2:466.75210]	[y1+1:-0.00022, y2+1:0.00005, y3+1:0.00111, y4+1:0.00019, y6+1:0.00116, y7+1:0.00173, y8+2:0.00235, y9+2:0.00231, y10+2:0.00275, y11+3:0.00360, y12+2:0.00652, y13+2:0.00589];[b2+1:-0.00000, b4+1:0.00156, b5+1:0.00045, b6+1:0.00101, b7+1:0.00199, b8+1:0.00393, b9+1:-0.00038, b10+2:0.00208]	[y1+1:-1.50, y2+1:0.20, y3+1:3.22, y4+1:0.41, y6+1:1.77, y7+1:2.20, y8+2:2.48, y9+2:2.21, y10+2:2.37, y11+3:2.79, y12+2:4.70, y13+2:4.00];[b2+1:-0.01, b4+1:4.00, b5+1:1.00, b6+1:2.00, b7+1:3.36, b8+1:5.70, b9+1:-0.46, b10+2:2.24]	[y1+1:6697, y2+1:6696, y3+1:5164, y4+1:9622, y6+1:37064, y7+1:10102, y8+2:10507, y9+2:31545, y10+2:38678, y11+3:4456, y12+2:15779, y13+2:7018];[b2+1:25240, b4+1:5618, b5+1:7278, b6+1:11023, b7+1:37873, b8+1:7834, b9+1:10649, b10+2:6009]	20	-1			802	0
2601_Glyco_03-calib	14323	42.7868	200	1.41052e+07	14290	4	479.999	1915.97	20.176	14.16	0	CGSLGNIHHKPGGGQVEVK	CGSLGNIHHKPGGGQVEVK	CGSLGNIHHKPGGGQVEVK	1	62				0	0	1915.97	-0.00203	-1.06	P10636-8	Isoform Tau-F of Microtubule-associated protein tau	primary:MAPT	Homo sapiens			N	N	full	[322 to 340]	K	S		T	[y1+1, y2+1, y3+1, y4+1, y6+1, y7+1, y8+1, y9+1, y10+2, y11+2, y12+2, y13+2, y14+3, y15+3, y16+3, y17+4, y18+3];[b2+1, b3+1, b4+1]	[y1+1:147.11286, y2+1:246.18163, y3+1:375.22455, y4+1:474.29240, y6+1:659.37285, y7+1:716.39416, y8+1:773.41516, y9+1:870.46780, y10+2:499.78471, y11+2:568.31507, y12+2:636.84424, y13+2:693.38638, y14+3:500.60842, y15+3:519.61504, y16+3:557.31011, y17+4:439.99251, y18+3:605.32765];[b2+1:161.03798, b3+1:248.07019, b4+1:361.15497]	[y1+1:0.00005, y2+1:0.00041, y3+1:0.00074, y4+1:0.00017, y6+1:0.00059, y7+1:0.00043, y8+1:-0.00003, y9+1:-0.00016, y10+2:-0.00077, y11+2:0.00104, y12+2:0.00045, y13+2:0.00067, y14+3:0.00298, y15+3:0.00136, y16+3:0.00253, y17+4:0.00291, y18+3:0.00164];[b2+1:0.00006, b3+1:0.00023, b4+1:0.00095]	[y1+1:0.37, y2+1:1.67, y3+1:1.98, y4+1:0.36, y6+1:0.89, y7+1:0.60, y8+1:-0.04, y9+1:-0.18, y10+2:-0.77, y11+2:0.92, y12+2:0.36, y13+2:0.48, y14+3:1.99, y15+3:0.87, y16+3:1.51, y17+4:1.66, y18+3:0.90];[b2+1:0.36, b3+1:0.95, b4+1:2.65]	[y1+1:117812, y2+1:199261, y3+1:21971, y4+1:31237, y6+1:15313, y7+1:31475, y8+1:80670, y9+1:276604, y10+2:28951, y11+2:64932, y12+2:75977, y13+2:13885, y14+3:19228, y15+3:624084, y16+3:362422, y17+4:55340, y18+3:204510];[b2+1:158973, b3+1:84478, b4+1:14848]	20	-1			805	0
2601_Glyco_03-calib	25346	64.7653	193	1.7851e+08	25327	4	427.485	1705.91	20.171	14.15	0	IGSLDNITHVPGGGNKK	IGSLDNITHVPGGGNKK	IGSLDNITHVPGGGNKK	1	226				0	2	1705.91	-0.00042	-0.25	P10636-8	Isoform Tau-F of Microtubule-associated protein tau	primary:MAPT	Homo sapiens			N	N	full	[354 to 370]	K	I		T	[y1+1, y2+1, y3+1, y4+1, y5+1, y6+1, y7+1, y8+2, y9+1, y10+1, y11+2, y12+2, y13+3, y14+2, y15+3, y16+3];[b2+1, b3+1, b5+1, b6+1]	[y1+1:147.11265, y2+1:275.20761, y3+1:389.25153, y4+1:446.27305, y5+1:503.29331, y6+1:560.31443, y7+1:657.36703, y8+2:378.72177, y9+1:893.49344, y10+1:994.54146, y11+2:554.31635, y12+2:611.33768, y13+3:446.23726, y14+2:725.39383, y15+3:512.94239, y16+3:531.94974];[b2+1:171.11263, b3+1:258.14471, b5+1:486.25699, b6+1:600.29832]	[y1+1:-0.00016, y2+1:-0.00015, y3+1:0.00084, y4+1:0.00089, y5+1:-0.00031, y6+1:-0.00065, y7+1:-0.00082, y8+2:0.00000, y9+1:-0.00173, y10+1:-0.00140, y11+2:-0.00149, y12+2:-0.00177, y13+3:0.00043, y14+2:-0.00047, y15+3:-0.00026, y16+3:0.00031];[b2+1:-0.00017, b3+1:-0.00012, b5+1:0.00115, b6+1:-0.00044]	[y1+1:-1.07, y2+1:-0.56, y3+1:2.16, y4+1:2.00, y5+1:-0.61, y6+1:-1.17, y7+1:-1.25, y8+2:0.01, y9+1:-1.94, y10+1:-1.41, y11+2:-1.34, y12+2:-1.45, y13+3:0.32, y14+2:-0.33, y15+3:-0.17, y16+3:0.19];[b2+1:-1.02, b3+1:-0.48, b5+1:2.37, b6+1:-0.74]	[y1+1:457673, y2+1:236629, y3+1:174572, y4+1:177776, y5+1:661966, y6+1:1670253, y7+1:11232611, y8+2:184764, y9+1:665088, y10+1:753634, y11+2:747131, y12+2:1814063, y13+3:401645, y14+2:1644398, y15+3:1951944, y16+3:4581255];[b2+1:1682950, b3+1:556106, b5+1:350453, b6+1:502704]	20	-1			809	0
2601_Glyco_03-calib	14206	42.5878	200	2.74704e+07	14199	4	479.999	1915.97	20.17	15.159	0	CGSLGNIHHKPGGGQVEVK	CGSLGNIHHKPGGGQVEVK	CGSLGNIHHKPGGGQVEVK	1	62				0	0	1915.97	-0.00158	-0.83	P10636-8	Isoform Tau-F of Microtubule-associated protein tau	primary:MAPT	Homo sapiens			N	N	full	[322 to 340]	K	S		T	[y1+1, y2+1, y3+1, y4+1, y6+1, y7+1, y8+1, y9+2, y10+1, y11+2, y12+3, y13+3, y14+3, y15+3, y16+3, y17+4, y18+3];[b2+1, b3+1, b4+1]	[y1+1:147.11283, y2+1:246.18171, y3+1:375.22430, y4+1:474.29320, y6+1:659.37208, y7+1:716.39324, y8+1:773.41495, y9+2:435.73796, y10+1:998.56215, y11+2:568.31464, y12+3:424.89893, y13+3:462.59341, y14+3:500.60786, y15+3:519.61519, y16+3:557.31018, y17+4:439.99243, y18+3:605.32798];[b2+1:161.03798, b3+1:248.07022, b4+1:361.15476]	[y1+1:0.00002, y2+1:0.00049, y3+1:0.00049, y4+1:0.00098, y6+1:-0.00018, y7+1:-0.00049, y8+1:-0.00024, y9+2:0.00068, y10+1:-0.00077, y11+2:0.00017, y12+3:0.00150, y13+3:0.00086, y14+3:0.00128, y15+3:0.00180, y16+3:0.00273, y17+4:0.00260, y18+3:0.00263];[b2+1:0.00005, b3+1:0.00027, b4+1:0.00074]	[y1+1:0.15, y2+1:2.02, y3+1:1.31, y4+1:2.06, y6+1:-0.28, y7+1:-0.68, y8+1:-0.31, y9+2:0.78, y10+1:-0.77, y11+2:0.15, y12+3:1.18, y13+3:0.62, y14+3:0.85, y15+3:1.16, y16+3:1.64, y17+4:1.48, y18+3:1.45];[b2+1:0.32, b3+1:1.08, b4+1:2.05]	[y1+1:159350, y2+1:357309, y3+1:45610, y4+1:40162, y6+1:21238, y7+1:52223, y8+1:124211, y9+2:411268, y10+1:74664, y11+2:114125, y12+3:46403, y13+3:20768, y14+3:53962, y15+3:1349072, y16+3:708629, y17+4:159503, y18+3:495607];[b2+1:268989, b3+1:148026, b4+1:25758]	20	-1			811	0
2601_Glyco_03-calib	25149	64.3496	160	6.28082e+08	25137	4	427.485	1705.91	20.163	15.163	0	IGSLDNITHVPGGGNKK	IGSLDNITHVPGGGNKK	IGSLDNITHVPGGGNKK	1	226				0	2	1705.91	-0.00121	-0.71	P10636-8	Isoform Tau-F of Microtubule-associated protein tau	primary:MAPT	Homo sapiens			N	N	full	[354 to 370]	K	I		T	[y1+1, y2+1, y3+1, y4+1, y5+1, y6+1, y7+2, y8+1, y9+2, y10+2, y11+2, y12+2, y13+3, y14+3, y15+3, y16+3];[b2+1, b3+1, b5+1, b6+1]	[y1+1:147.11277, y2+1:275.20790, y3+1:389.25149, y4+1:446.27239, y5+1:503.29330, y6+1:560.31513, y7+2:329.18764, y8+1:756.43602, y9+2:447.25127, y10+2:497.77542, y11+2:554.31765, y12+2:611.33877, y13+3:446.23751, y14+3:483.93216, y15+3:512.94302, y16+3:531.95025];[b2+1:171.11285, b3+1:258.14496, b5+1:486.25862, b6+1:600.29919]	[y1+1:-0.00003, y2+1:0.00013, y3+1:0.00080, y4+1:0.00023, y5+1:-0.00033, y6+1:0.00005, y7+2:0.00016, y8+1:-0.00024, y9+2:0.00010, y10+2:0.00070, y11+2:0.00111, y12+2:0.00041, y13+3:0.00119, y14+3:0.00107, y15+3:0.00163, y16+3:0.00187];[b2+1:0.00005, b3+1:0.00013, b5+1:0.00278, b6+1:0.00043]	[y1+1:-0.23, y2+1:0.47, y3+1:2.05, y4+1:0.52, y5+1:-0.65, y6+1:0.08, y7+2:0.24, y8+1:-0.32, y9+2:0.11, y10+2:0.71, y11+2:1.01, y12+2:0.34, y13+3:0.89, y14+3:0.74, y15+3:1.06, y16+3:1.17];[b2+1:0.27, b3+1:0.51, b5+1:5.72, b6+1:0.71]	[y1+1:1631735, y2+1:1058944, y3+1:775689, y4+1:1026746, y5+1:1941341, y6+1:6312622, y7+2:10134890, y8+1:5395428, y9+2:3088188, y10+2:10675120, y11+2:3140139, y12+2:7033616, y13+3:1806018, y14+3:4218327, y15+3:10513640, y16+3:22794022];[b2+1:6141618, b3+1:1948078, b5+1:1079394, b6+1:1883970]	20	-1			820	0
2601_Glyco_03-calib	22219	58.8254	200	9.54215e+06	22213	4	427.486	1705.91	20.151	15.132	0	IGSLDNITHVPGGGNKK	IGSLDNITHVPGGGNKK	IGSLDNITHVPGGGNKK	1	226				0	2	1705.91	0.00246	1.44	P10636-8	Isoform Tau-F of Microtubule-associated protein tau	primary:MAPT	Homo sapiens			N	N	full	[354 to 370]	K	I		T	[y1+1, y2+1, y3+1, y4+1, y5+1, y6+1, y7+1, y8+1, y9+1, y10+1, y11+2, y13+3, y14+3, y15+3, y16+3];[b2+1, b3+1, b4+1, b5+1, b6+1]	[y1+1:147.11271, y2+1:275.20760, y3+1:389.25018, y4+1:446.27201, y5+1:503.29332, y6+1:560.31496, y7+1:657.36779, y8+1:756.43630, y9+1:893.49404, y10+1:994.54215, y11+2:554.31712, y13+3:446.23741, y14+3:483.93212, y15+3:512.94271, y16+3:531.94989];[b2+1:171.11300, b3+1:258.14479, b4+1:371.22882, b5+1:486.25770, b6+1:600.29913]	[y1+1:-0.00009, y2+1:-0.00017, y3+1:-0.00051, y4+1:-0.00015, y5+1:-0.00030, y6+1:-0.00013, y7+1:-0.00006, y8+1:0.00004, y9+1:-0.00113, y10+1:-0.00071, y11+2:0.00004, y13+3:0.00089, y14+3:0.00095, y15+3:0.00069, y16+3:0.00077];[b2+1:0.00020, b3+1:-0.00004, b4+1:-0.00008, b5+1:0.00186, b6+1:0.00036]	[y1+1:-0.64, y2+1:-0.62, y3+1:-1.32, y4+1:-0.34, y5+1:-0.60, y6+1:-0.23, y7+1:-0.10, y8+1:0.05, y9+1:-1.27, y10+1:-0.71, y11+2:0.03, y13+3:0.67, y14+3:0.65, y15+3:0.45, y16+3:0.48];[b2+1:1.18, b3+1:-0.15, b4+1:-0.21, b5+1:3.84, b6+1:0.60]	[y1+1:22446, y2+1:12074, y3+1:8494, y4+1:10818, y5+1:22544, y6+1:79741, y7+1:570866, y8+1:82234, y9+1:38269, y10+1:32137, y11+2:60878, y13+3:47825, y14+3:58688, y15+3:72317, y16+3:138253];[b2+1:106348, b3+1:41921, b4+1:8049, b5+1:8889, b6+1:21817]	20	-1			826	0
2601_Glyco_03-calib	3071	18.6981	173	1.53983e+06	3054	5	348.391	1736.92	20.151	15.151	0	SKIGSTENLKHQPGGGK	SKIGSTENLKHQPGGGK	SKIGSTENLKHQPGGGK	1	31				0	2	1736.92	0.00133	0.76	P10636-8	Isoform Tau-F of Microtubule-associated protein tau	primary:MAPT	Homo sapiens			N	N	full	[258 to 274]	K	V		T	[y1+1, y2+1, y3+1, y4+1, y5+2, y6+1, y7+1, y8+1, y9+2, y10+2, y11+3, y12+3, y13+3, y14+3, y15+4, y16+4];[b2+1, b3+1, b4+1, b5+1]	[y1+1:147.11259, y2+1:204.13431, y3+1:261.15584, y4+1:318.17747, y5+2:208.11894, y6+1:543.28810, y7+1:680.34881, y8+1:808.44148, y9+2:461.26742, y10+2:518.28878, y11+3:388.87606, y12+3:422.55845, y13+3:451.56962, y14+3:470.57690, y15+4:381.45500, y16+4:413.47905];[b2+1:216.13433, b3+1:329.21900, b4+1:386.24021, b5+1:473.27212]	[y1+1:-0.00022, y2+1:0.00005, y3+1:0.00011, y4+1:0.00027, y5+2:0.00064, y6+1:-0.00044, y7+1:0.00136, y8+1:-0.00093, y9+2:0.00108, y10+2:0.00087, y11+3:0.00164, y12+3:0.00111, y13+3:0.00259, y14+3:0.00299, y15+4:0.00092, y16+4:0.00217];[b2+1:0.00007, b3+1:0.00067, b4+1:0.00042, b5+1:0.00030]	[y1+1:-1.49, y2+1:0.23, y3+1:0.43, y4+1:0.86, y5+2:1.54, y6+1:-0.80, y7+1:2.00, y8+1:-1.15, y9+2:1.18, y10+2:0.84, y11+3:1.41, y12+3:0.88, y13+3:1.92, y14+3:2.12, y15+4:0.61, y16+4:1.32];[b2+1:0.31, b3+1:2.04, b4+1:1.08, b5+1:0.63]	[y1+1:7206, y2+1:6231, y3+1:14748, y4+1:30983, y5+2:23318, y6+1:3427, y7+1:8104, y8+1:3303, y9+2:3785, y10+2:14950, y11+3:7401, y12+3:28938, y13+3:18933, y14+3:8982, y15+4:3418, y16+4:9670];[b2+1:19326, b3+1:6957, b4+1:9297, b5+1:2939]	20	-1			827	0
2601_Glyco_03-calib	25959	66.0689	200	3.32954e+06	25951	3	692.964	2075.87	20.15	15.15	0	ESPLQTPTEDGSEEPGSETS	ESPLQTPTEDGSEEPGSETS	ESPLQTPTEDGSEEPGSETS	1	33				0	1	2075.87	0.00415	2	P10636-8	Isoform Tau-F of Microtubule-associated protein tau	primary:MAPT	Homo sapiens			N	N	full	[45 to 64]	K	D		T	[b2+1, b4+1, b5+1, b6+1, b8+1, b9+1, b10+1, b11+1, b12+2, b13+1, b14+1];[y2+1, y3+1, y6+1, y7+1, y8+1, y10+1, y11+1, y14+2, y15+2]	[b2+1:217.08207, b4+1:427.21912, b5+1:555.27758, b6+1:656.32527, b8+1:854.43067, b9+1:983.46604, b10+1:1098.48849, b11+1:1155.51046, b12+2:621.77868, b13+1:1371.58965, b14+1:1500.62722];[y2+1:207.09763, y3+1:336.13952, y6+1:577.24656, y7+1:706.28882, y8+1:835.33047, y10+1:979.38601, y11+1:1094.40950, y14+2:711.28104, y15+2:761.80412]	[b2+1:0.00017, b4+1:0.00039, b5+1:0.00028, b6+1:0.00028, b8+1:0.00525, b9+1:-0.00198, b10+1:-0.00647, b11+1:-0.00596, b12+2:0.00164, b13+1:-0.00140, b14+1:-0.00642];[y2+1:0.00008, y3+1:-0.00062, y6+1:0.00017, y7+1:-0.00017, y8+1:-0.00111, y10+1:0.00094, y11+1:-0.00251, y14+2:-0.00024, y15+2:-0.00176]	[b2+1:0.80, b4+1:0.93, b5+1:0.51, b6+1:0.43, b8+1:6.15, b9+1:-2.02, b10+1:-5.89, b11+1:-5.16, b12+2:1.32, b13+1:-1.02, b14+1:-4.28];[y2+1:0.40, y3+1:-1.84, y6+1:0.29, y7+1:-0.24, y8+1:-1.33, y10+1:0.96, y11+1:-2.30, y14+2:-0.17, y15+2:-1.16]	[b2+1:13949, b4+1:14994, b5+1:73180, b6+1:66865, b8+1:4599, b9+1:9903, b10+1:9490, b11+1:6738, b12+2:7159, b13+1:7011, b14+1:20610];[y2+1:68760, y3+1:6730, y6+1:130279, y7+1:15852, y8+1:6574, y10+1:5772, y11+1:5046, y14+2:11976, y15+2:13952]	20	-1			828	0
2601_Glyco_03-calib	16500	47.9175	200	5.18883e+06	16482	5	539.897	2694.45	20.149	15.149	0	GQANATRIPAKTPPAPKTPPSSGEPPK	GQANATRIPAKTPPAPKTPPSSGEPPK	GQANATRIPAKTPPAPKTPPSSGEPPK	1	240				0	2	2694.45	0.00181	0.67	P10636-8	Isoform Tau-F of Microtubule-associated protein tau	primary:MAPT	Homo sapiens			N	N	full	[164 to 190]	K	S		T	[b2+1, b3+1, b11+1, b12+2, b21+3, b22+3, b23+3];[y2+1, y3+1, y4+1, y5+1, y6+1, y7+1, y8+1, y9+1, y10+1, y15+3, y19+3, y24+4, y25+4]	[b2+1:186.08728, b3+1:257.12452, b11+1:1108.61833, b12+2:605.33732, b21+3:694.71987, b22+3:723.72913, b23+3:742.73863];[y2+1:244.16548, y3+1:341.21845, y4+1:470.26095, y5+1:527.28328, y6+1:614.31451, y7+1:701.34567, y8+1:798.39729, y9+1:895.45192, y10+1:996.49689, y15+3:496.26846, y19+3:628.67848, y24+4:610.58891, y25+4:628.34831]	[b2+1:-0.00004, b3+1:0.00009, b11+1:-0.00383, b12+2:-0.00249, b21+3:-0.00040, b22+3:-0.00465, b23+3:0.00240];[y2+1:-0.00009, y3+1:0.00012, y4+1:0.00002, y5+1:0.00089, y6+1:0.00010, y7+1:-0.00078, y8+1:-0.00192, y9+1:-0.00005, y10+1:-0.00276, y15+3:0.00082, y19+3:-0.00165, y24+4:-0.00161, y25+4:-0.00112]	[b2+1:-0.20, b3+1:0.36, b11+1:-3.46, b12+2:-2.06, b21+3:-0.19, b22+3:-2.15, b23+3:1.08];[y2+1:-0.38, y3+1:0.34, y4+1:0.05, y5+1:1.69, y6+1:0.16, y7+1:-1.11, y8+1:-2.41, y9+1:-0.06, y10+1:-2.77, y15+3:0.55, y19+3:-0.88, y24+4:-0.66, y25+4:-0.45]	[b2+1:86138, b3+1:16921, b11+1:6088, b12+2:16623, b21+3:13211, b22+3:19371, b23+3:14225];[y2+1:30168, y3+1:148787, y4+1:9638, y5+1:36484, y6+1:52146, y7+1:28984, y8+1:22341, y9+1:38857, y10+1:7861, y15+3:39327, y19+3:14682, y24+4:28211, y25+4:140561]	20	-1			829	0
2601_Glyco_03-calib	25575	65.1889	188	2.33112e+07	25558	4	427.485	1705.91	20.147	14.123	0	IGSLDNITHVPGGGNKK	IGSLDNITHVPGGGNKK	IGSLDNITHVPGGGNKK	1	226				0	2	1705.91	-0.00011	-0.06	P10636-8	Isoform Tau-F of Microtubule-associated protein tau	primary:MAPT	Homo sapiens			N	N	full	[354 to 370]	K	I		T	[y1+1, y2+1, y3+1, y4+1, y5+1, y6+1, y7+2, y8+1, y9+2, y10+2, y11+2, y12+2, y13+3, y14+3, y15+3, y16+3];[b2+1, b3+1, b5+1, b6+1]	[y1+1:147.11282, y2+1:275.20792, y3+1:389.25070, y4+1:446.27274, y5+1:503.29408, y6+1:560.31527, y7+2:329.18762, y8+1:756.43576, y9+2:447.25125, y10+2:497.77548, y11+2:554.31726, y12+2:611.33877, y13+3:446.23747, y14+3:483.93215, y15+3:512.94285, y16+3:531.95021];[b2+1:171.11284, b3+1:258.14492, b5+1:486.25712, b6+1:600.29932]	[y1+1:0.00001, y2+1:0.00015, y3+1:0.00000, y4+1:0.00058, y5+1:0.00046, y6+1:0.00019, y7+2:0.00011, y8+1:-0.00050, y9+2:0.00004, y10+2:0.00083, y11+2:0.00033, y12+2:0.00042, y13+3:0.00106, y14+3:0.00104, y15+3:0.00111, y16+3:0.00173];[b2+1:0.00004, b3+1:0.00009, b5+1:0.00128, b6+1:0.00055]	[y1+1:0.08, y2+1:0.55, y3+1:0.00, y4+1:1.31, y5+1:0.92, y6+1:0.34, y7+2:0.16, y8+1:-0.66, y9+2:0.05, y10+2:0.83, y11+2:0.30, y12+2:0.34, y13+3:0.79, y14+3:0.72, y15+3:0.73, y16+3:1.08];[b2+1:0.22, b3+1:0.34, b5+1:2.63, b6+1:0.92]	[y1+1:78491, y2+1:51533, y3+1:22287, y4+1:36572, y5+1:96564, y6+1:279916, y7+2:414410, y8+1:267877, y9+2:98548, y10+2:295792, y11+2:102625, y12+2:223830, y13+3:65054, y14+3:148153, y15+3:277974, y16+3:549616];[b2+1:218192, b3+1:85709, b5+1:48291, b6+1:73762]	20	-1			831	0
2601_Glyco_03-calib	25103	64.2414	164	8.23216e+08	25099	4	427.485	1705.91	20.144	15.144	0	IGSLDNITHVPGGGNKK	IGSLDNITHVPGGGNKK	IGSLDNITHVPGGGNKK	1	226				0	2	1705.91	-0.0003	-0.18	P10636-8	Isoform Tau-F of Microtubule-associated protein tau	primary:MAPT	Homo sapiens			N	N	full	[354 to 370]	K	I		T	[y1+1, y2+1, y3+1, y4+1, y5+1, y6+1, y7+2, y8+1, y9+1, y10+2, y11+2, y12+2, y13+3, y14+3, y15+3, y16+3];[b2+1, b3+1, b5+1, b6+1]	[y1+1:147.11273, y2+1:275.20809, y3+1:389.25179, y4+1:446.27308, y5+1:503.29429, y6+1:560.31537, y7+2:329.18780, y8+1:756.43633, y9+1:893.49468, y10+2:497.77547, y11+2:554.31730, y12+2:611.33892, y13+3:446.23761, y14+3:483.93237, y15+3:512.94289, y16+3:531.95048];[b2+1:171.11284, b3+1:258.14495, b5+1:486.25879, b6+1:600.29957]	[y1+1:-0.00007, y2+1:0.00033, y3+1:0.00109, y4+1:0.00093, y5+1:0.00067, y6+1:0.00029, y7+2:0.00048, y8+1:0.00006, y9+1:-0.00049, y10+2:0.00082, y11+2:0.00041, y12+2:0.00072, y13+3:0.00148, y14+3:0.00170, y15+3:0.00125, y16+3:0.00255];[b2+1:0.00004, b3+1:0.00011, b5+1:0.00295, b6+1:0.00080]	[y1+1:-0.49, y2+1:1.19, y3+1:2.81, y4+1:2.08, y5+1:1.33, y6+1:0.52, y7+2:0.73, y8+1:0.09, y9+1:-0.55, y10+2:0.82, y11+2:0.37, y12+2:0.59, y13+3:1.11, y14+3:1.17, y15+3:0.81, y16+3:1.60];[b2+1:0.23, b3+1:0.44, b5+1:6.09, b6+1:1.34]	[y1+1:2177602, y2+1:1138482, y3+1:773445, y4+1:1153430, y5+1:2234526, y6+1:8311660, y7+2:11998841, y8+1:7571118, y9+1:3375444, y10+2:12251862, y11+2:3412112, y12+2:8328098, y13+3:1995752, y14+3:5070766, y15+3:11697364, y16+3:21834518];[b2+1:8180884, b3+1:2658390, b5+1:1583450, b6+1:3110654]	20	-1			835	0
2601_Glyco_03-calib	26089	66.3422	200	5.02221e+06	26080	3	692.963	2075.87	20.144	15.144	0	ESPLQTPTEDGSEEPGSETS	ESPLQTPTEDGSEEPGSETS	ESPLQTPTEDGSEEPGSETS	1	33				0	1	2075.87	0.00229	1.1	P10636-8	Isoform Tau-F of Microtubule-associated protein tau	primary:MAPT	Homo sapiens			N	N	full	[45 to 64]	K	D		T	[b2+1, b4+1, b5+1, b6+1, b9+1, b10+1, b11+1, b12+1, b13+1, b14+1, b19+3];[y2+1, y3+1, y6+1, y7+1, y8+1, y10+1, y11+1, y14+2, y15+2]	[b2+1:217.08200, b4+1:427.21911, b5+1:555.27744, b6+1:656.32503, b9+1:983.46546, b10+1:1098.49038, b11+1:1155.51213, b12+1:1242.54893, b13+1:1371.58842, b14+1:1500.63078, b19+3:657.94835];[y2+1:207.09790, y3+1:336.14000, y6+1:577.24679, y7+1:706.28905, y8+1:835.33313, y10+1:979.38275, y11+1:1094.41533, y14+2:711.28146, y15+2:761.80517]	[b2+1:0.00011, b4+1:0.00038, b5+1:0.00014, b6+1:0.00005, b9+1:-0.00256, b10+1:-0.00458, b11+1:-0.00429, b12+1:0.00048, b13+1:-0.00262, b14+1:-0.00286, b19+3:0.00034];[y2+1:0.00035, y3+1:-0.00014, y6+1:0.00039, y7+1:0.00006, y8+1:0.00155, y10+1:-0.00233, y11+1:0.00331, y14+2:0.00059, y15+2:0.00033]	[b2+1:0.49, b4+1:0.89, b5+1:0.25, b6+1:0.08, b9+1:-2.61, b10+1:-4.17, b11+1:-3.72, b12+1:0.39, b13+1:-1.91, b14+1:-1.91, b19+3:0.17];[y2+1:1.70, y3+1:-0.42, y6+1:0.68, y7+1:0.08, y8+1:1.86, y10+1:-2.38, y11+1:3.03, y14+2:0.42, y15+2:0.22]	[b2+1:16806, b4+1:18203, b5+1:113366, b6+1:96907, b9+1:11967, b10+1:11085, b11+1:7338, b12+1:6206, b13+1:12814, b14+1:35743, b19+3:18457];[y2+1:92137, y3+1:7792, y6+1:185628, y7+1:24806, y8+1:11787, y10+1:8230, y11+1:6703, y14+2:13437, y15+2:24262]	20	-1			837	0
2601_Glyco_03-calib	36784	86.3262	200	9.36023e+06	36765	4	495.778	1979.08	20.142	15.142	0	HVPGGGSVQIVYKPVDLSK	HVPGGGSVQIVYKPVDLSK	HVPGGGSVQIVYKPVDLSK	1	323				0	1	1979.08	-0.00108	-0.55	P10636-8	Isoform Tau-F of Microtubule-associated protein tau	primary:MAPT	Homo sapiens			N	N	full	[299 to 317]	K	V		T	[y1+1, y2+1, y3+1, y4+1, y6+1, y7+1, y8+1, y9+1, y10+2, y11+2, y12+2, y13+2];[b2+1, b4+1, b5+1, b6+1, b7+1, b8+1, b9+1, b11+2]	[y1+1:147.11273, y2+1:234.14464, y3+1:347.22890, y4+1:462.25562, y6+1:658.37407, y7+1:786.47115, y8+1:949.53516, y9+1:1048.60324, y10+2:581.34705, y11+2:645.37635, y12+2:694.91050, y13+2:738.42578];[b2+1:237.13472, b4+1:391.20891, b5+1:448.23027, b6+1:505.25129, b7+1:592.28317, b8+1:691.35141, b9+1:819.40986, b11+2:516.28272]	[y1+1:-0.00007, y2+1:-0.00019, y3+1:0.00000, y4+1:-0.00022, y6+1:-0.00295, y7+1:-0.00083, y8+1:-0.00015, y9+1:-0.00048, y10+2:-0.00097, y11+2:-0.00094, y12+2:-0.00106, y13+2:-0.00252];[b2+1:0.00012, b4+1:0.00008, b5+1:-0.00003, b6+1:-0.00047, b7+1:-0.00061, b8+1:-0.00079, b9+1:-0.00092, b11+2:-0.00510]	[y1+1:-0.49, y2+1:-0.81, y3+1:0.01, y4+1:-0.48, y6+1:-4.49, y7+1:-1.06, y8+1:-0.15, y9+1:-0.46, y10+2:-0.83, y11+2:-0.73, y12+2:-0.76, y13+2:-1.71];[b2+1:0.51, b4+1:0.21, b5+1:-0.06, b6+1:-0.92, b7+1:-1.04, b8+1:-1.14, b9+1:-1.12, b11+2:-4.95]	[y1+1:13598, y2+1:33368, y3+1:28432, y4+1:16905, y6+1:228190, y7+1:35779, y8+1:58783, y9+1:32524, y10+2:139221, y11+2:194765, y12+2:59705, y13+2:20562];[b2+1:107209, b4+1:27414, b5+1:36916, b6+1:57880, b7+1:148642, b8+1:36067, b9+1:33869, b11+2:22389]	20	-1			840	0
2601_Glyco_03-calib	36958	86.6192	200	6.46798e+06	36940	5	490.874	2449.33	20.142	15.142	0	DNIKHVPGGGSVQIVYKPVDLSK	DNIKHVPGGGSVQIVYKPVDLSK	DNIKHVPGGGSVQIVYKPVDLSK	1	116				0	2	2449.33	-0.00021	-0.09	P10636-8	Isoform Tau-F of Microtubule-associated protein tau	primary:MAPT	Homo sapiens			N	N	full	[295 to 317]	K	V		T	[y1+1, y2+1, y3+1, y4+1, y5+1, y6+1, y7+2, y8+1, y9+3, y10+3, y11+3];[b2+1, b3+1, b5+1, b6+1, b10+2, b11+1, b12+1, b13+2, b14+3]	[y1+1:147.11253, y2+1:234.14460, y3+1:347.22871, y4+1:462.25562, y5+1:561.32371, y6+1:658.37701, y7+2:393.73971, y8+1:949.53526, y9+3:350.20611, y10+3:387.90118, y11+3:430.58788];[b2+1:230.07694, b3+1:343.16113, b5+1:608.31529, b6+1:707.38340, b10+2:488.25395, b11+1:1062.53266, b12+1:1161.60159, b13+2:645.33310, b14+3:468.25303]	[y1+1:-0.00028, y2+1:-0.00023, y3+1:-0.00019, y4+1:-0.00022, y5+1:-0.00054, y6+1:-0.00001, y7+2:0.00017, y8+1:-0.00005, y9+3:0.00005, y10+3:0.00121, y11+3:0.00273];[b2+1:-0.00021, b3+1:-0.00008, b5+1:0.00020, b6+1:-0.00010, b10+2:-0.00003, b11+1:-0.00002, b12+1:0.00050, b13+2:-0.00074, b14+3:0.00080]	[y1+1:-1.91, y2+1:-0.99, y3+1:-0.55, y4+1:-0.47, y5+1:-0.96, y6+1:-0.02, y7+2:0.21, y8+1:-0.06, y9+3:0.04, y10+3:1.04, y11+3:2.12];[b2+1:-0.91, b3+1:-0.23, b5+1:0.33, b6+1:-0.15, b10+2:-0.03, b11+1:-0.02, b12+1:0.43, b13+2:-0.58, b14+3:0.57]	[y1+1:15406, y2+1:23870, y3+1:33574, y4+1:27114, y5+1:6940, y6+1:262937, y7+2:29212, y8+1:56904, y9+3:26219, y10+3:15052, y11+3:29519];[b2+1:54138, b3+1:14256, b5+1:16462, b6+1:88450, b10+2:19584, b11+1:15614, b12+1:6793, b13+2:160442, b14+3:14924]	20	-1			842	0
2601_Glyco_03-calib	36481	85.8078	200	7.3355e+06	36472	5	490.874	2449.33	20.141	15.141	0	DNIKHVPGGGSVQIVYKPVDLSK	DNIKHVPGGGSVQIVYKPVDLSK	DNIKHVPGGGSVQIVYKPVDLSK	1	116				0	2	2449.33	-0.00142	-0.58	P10636-8	Isoform Tau-F of Microtubule-associated protein tau	primary:MAPT	Homo sapiens			N	N	full	[295 to 317]	K	V		T	[y1+1, y2+1, y3+1, y4+1, y5+1, y6+1, y7+1, y8+1, y9+1, y10+3, y11+3];[b2+1, b3+1, b5+1, b6+1, b10+2, b11+1, b12+1, b13+2, b14+2]	[y1+1:147.11239, y2+1:234.14443, y3+1:347.22876, y4+1:462.25624, y5+1:561.32250, y6+1:658.37659, y7+1:786.47174, y8+1:949.53472, y9+1:1048.60327, y10+3:387.90083, y11+3:430.58797];[b2+1:230.07686, b3+1:343.16073, b5+1:608.31506, b6+1:707.38215, b10+2:488.25451, b11+1:1062.53159, b12+1:1161.60405, b13+2:645.33279, b14+2:701.87504]	[y1+1:-0.00042, y2+1:-0.00040, y3+1:-0.00014, y4+1:0.00040, y5+1:-0.00175, y6+1:-0.00042, y7+1:-0.00024, y8+1:-0.00059, y9+1:-0.00045, y10+3:0.00015, y11+3:0.00298];[b2+1:-0.00029, b3+1:-0.00048, b5+1:-0.00002, b6+1:-0.00134, b10+2:0.00109, b11+1:-0.00110, b12+1:0.00295, b13+2:-0.00138, b14+2:-0.00093]	[y1+1:-2.84, y2+1:-1.72, y3+1:-0.39, y4+1:0.86, y5+1:-3.12, y6+1:-0.64, y7+1:-0.30, y8+1:-0.62, y9+1:-0.43, y10+3:0.13, y11+3:2.31];[b2+1:-1.25, b3+1:-1.41, b5+1:-0.04, b6+1:-1.90, b10+2:1.12, b11+1:-1.03, b12+1:2.54, b13+2:-1.07, b14+2:-0.67]	[y1+1:17875, y2+1:28542, y3+1:42630, y4+1:31856, y5+1:8343, y6+1:282637, y7+1:59452, y8+1:68895, y9+1:19091, y10+3:17462, y11+3:32913];[b2+1:53294, b3+1:17360, b5+1:20055, b6+1:95269, b10+2:22377, b11+1:17168, b12+1:6633, b13+2:145715, b14+2:48004]	20	-1			844	0
2601_Glyco_03-calib	41060	93.9675	200	4.08615e+06	41023	3	1158.88	3473.61	20.138	15.138	0	DEGAPGKQAAAQPHTEIPEGTTAEEAGIGDTPSLE	DEGAPGKQAAAQPHTEIPEGTTAEEAGIGDTPSLE	DEGAPGKQAAAQPHTEIPEGTTAEEAGIGDTPSLE	1	74				0	2	3473.61	0.00114	0.33	P10636-8	Isoform Tau-F of Microtubule-associated protein tau	primary:MAPT	Homo sapiens			N	N	full	[81 to 115]	V	D		T	[y1+1, y2+1, y3+1, y4+1, y5+1, y7+1, y8+1, y9+1, y10+1, y11+1, y18+1];[b2+1, b3+1, b4+1, b8+1, b9+1, b12+1, b17+2, b25+2, b27+2]	[y1+1:148.06028, y2+1:261.14458, y3+1:348.17695, y4+1:445.22989, y5+1:546.27731, y7+1:718.32743, y8+1:831.40720, y9+1:888.43230, y10+1:959.46773, y11+1:1088.51665, y18+1:1773.80157];[b2+1:245.07658, b3+1:302.09850, b4+1:373.13593, b8+1:783.36418, b9+1:854.40360, b12+1:1124.53480, b17+2:851.41453, b25+2:1258.58237, b27+2:1322.61302]	[y1+1:-0.00016, y2+1:0.00008, y3+1:0.00042, y4+1:0.00060, y5+1:0.00034, y7+1:0.00206, y8+1:-0.00224, y9+1:0.00140, y10+1:-0.00029, y11+1:0.00604, y18+1:-0.00092];[b2+1:-0.00024, b3+1:0.00023, b4+1:0.00054, b8+1:0.00102, b9+1:0.00333, b12+1:0.00172, b17+2:0.00270, b25+2:0.00390, b27+2:0.00663]	[y1+1:-1.08, y2+1:0.31, y3+1:1.22, y4+1:1.36, y5+1:0.62, y7+1:2.87, y8+1:-2.69, y9+1:1.57, y10+1:-0.30, y11+1:5.55, y18+1:-0.52];[b2+1:-0.97, b3+1:0.75, b4+1:1.46, b8+1:1.31, b9+1:3.90, b12+1:1.53, b17+2:1.59, b25+2:1.55, b27+2:2.51]	[y1+1:12208, y2+1:35971, y3+1:10033, y4+1:201211, y5+1:25625, y7+1:33952, y8+1:8699, y9+1:25208, y10+1:8159, y11+1:6190, y18+1:9196];[b2+1:10694, b3+1:40652, b4+1:13600, b8+1:8951, b9+1:7167, b12+1:17850, b17+2:39502, b25+2:23321, b27+2:26416]	20	-1			846	0
2601_Glyco_03-calib	22325	59.0296	168	1.51531e+07	22297	4	427.485	1705.91	20.134	15.134	0	IGSLDNITHVPGGGNKK	IGSLDNITHVPGGGNKK	IGSLDNITHVPGGGNKK	1	226				0	2	1705.91	0.00067	0.39	P10636-8	Isoform Tau-F of Microtubule-associated protein tau	primary:MAPT	Homo sapiens			N	N	full	[354 to 370]	K	I		T	[y1+1, y2+1, y3+1, y4+1, y5+1, y6+1, y7+2, y8+1, y9+1, y10+2, y11+2, y13+3, y14+3, y15+3, y16+3];[b2+1, b3+1, b4+1, b5+1, b6+1]	[y1+1:147.11280, y2+1:275.20835, y3+1:389.25101, y4+1:446.27293, y5+1:503.29444, y6+1:560.31479, y7+2:329.18761, y8+1:756.43472, y9+1:893.49284, y10+2:497.77512, y11+2:554.31721, y13+3:446.23730, y14+3:483.93190, y15+3:512.94259, y16+3:531.95002];[b2+1:171.11282, b3+1:258.14502, b4+1:371.22922, b5+1:486.25702, b6+1:600.29877]	[y1+1:-0.00000, y2+1:0.00058, y3+1:0.00032, y4+1:0.00077, y5+1:0.00082, y6+1:-0.00029, y7+2:0.00009, y8+1:-0.00154, y9+1:-0.00234, y10+2:0.00012, y11+2:0.00022, y13+3:0.00056, y14+3:0.00029, y15+3:0.00035, y16+3:0.00117];[b2+1:0.00002, b3+1:0.00019, b4+1:0.00032, b5+1:0.00118, b6+1:-0.00000]	[y1+1:-0.02, y2+1:2.13, y3+1:0.82, y4+1:1.72, y5+1:1.63, y6+1:-0.52, y7+2:0.14, y8+1:-2.04, y9+1:-2.62, y10+2:0.12, y11+2:0.20, y13+3:0.42, y14+3:0.20, y15+3:0.23, y16+3:0.73];[b2+1:0.11, b3+1:0.73, b4+1:0.86, b5+1:2.43, b6+1:-0.00]	[y1+1:43353, y2+1:24308, y3+1:13971, y4+1:19519, y5+1:48155, y6+1:115461, y7+2:218818, y8+1:128600, y9+1:72482, y10+2:164205, y11+2:88960, y13+3:118392, y14+3:131634, y15+3:216616, y16+3:336810];[b2+1:152405, b3+1:62007, b4+1:14568, b5+1:16527, b6+1:36337]	20	-1			852	0
2601_Glyco_03-calib	24952	63.8917	158	5.20736e+08	24948	4	427.486	1705.91	20.133	15.133	0	IGSLDNITHVPGGGNKK	IGSLDNITHVPGGGNKK	IGSLDNITHVPGGGNKK	1	226				0	2	1705.91	0.00176	1.03	P10636-8	Isoform Tau-F of Microtubule-associated protein tau	primary:MAPT	Homo sapiens			N	N	full	[354 to 370]	K	I		T	[y1+1, y2+1, y3+1, y4+1, y5+1, y6+1, y7+2, y8+1, y9+2, y10+2, y11+2, y12+3, y13+3, y14+3, y15+3, y16+3];[b2+1, b3+1, b5+1, b6+1]	[y1+1:147.11288, y2+1:275.20829, y3+1:389.25166, y4+1:446.27316, y5+1:503.29470, y6+1:560.31601, y7+2:329.18818, y8+1:756.43706, y9+2:447.25159, y10+2:497.77619, y11+2:554.31813, y12+3:407.89560, y13+3:446.23821, y14+3:483.93304, y15+3:512.94388, y16+3:531.95125];[b2+1:171.11300, b3+1:258.14518, b5+1:486.25856, b6+1:600.29998]	[y1+1:0.00007, y2+1:0.00052, y3+1:0.00097, y4+1:0.00100, y5+1:0.00107, y6+1:0.00093, y7+2:0.00123, y8+1:0.00080, y9+2:0.00073, y10+2:0.00225, y11+2:0.00206, y12+3:0.00240, y13+3:0.00328, y14+3:0.00371, y15+3:0.00420, y16+3:0.00484];[b2+1:0.00019, b3+1:0.00035, b5+1:0.00272, b6+1:0.00121]	[y1+1:0.49, y2+1:1.91, y3+1:2.49, y4+1:2.26, y5+1:2.14, y6+1:1.66, y7+2:1.87, y8+1:1.06, y9+2:0.81, y10+2:2.27, y11+2:1.86, y12+3:1.96, y13+3:2.46, y14+3:2.56, y15+3:2.73, y16+3:3.04];[b2+1:1.14, b3+1:1.34, b5+1:5.61, b6+1:2.02]	[y1+1:1178315, y2+1:724232, y3+1:508249, y4+1:523180, y5+1:1726089, y6+1:5029019, y7+2:7559383, y8+1:4583130, y9+2:2084724, y10+2:7642292, y11+2:2740683, y12+3:668866, y13+3:1275162, y14+3:2862162, y15+3:6181290, y16+3:15308505];[b2+1:4663314, b3+1:1447036, b5+1:922474, b6+1:1614696]	20	-1			853	0
2601_Glyco_03-calib	11345	36.5348	200	2.93991e+06	11330	5	453.037	2260.15	20.131	15.131	0	CGSLGNIHHKPGGGQVEVKSEK	CGSLGNIHHKPGGGQVEVKSEK	CGSLGNIHHKPGGGQVEVKSEK	1	10				0	1	2260.14	0.00968	4.28	P10636-8	Isoform Tau-F of Microtubule-associated protein tau	primary:MAPT	Homo sapiens			N	N	full	[322 to 343]	K	L		T	[y1+1, y3+1, y4+1, y5+2, y6+1, y7+1, y10+1, y11+1, y12+3, y13+3, y14+3, y15+3, y16+3, y17+4, y18+4, y19+4, y20+5, y21+4];[b2+1, b3+1]	[y1+1:147.11257, y3+1:363.18799, y4+1:491.28338, y5+2:295.67932, y6+1:719.39211, y7+1:818.46103, y10+1:1060.56754, y11+1:1117.58390, y12+3:405.55110, y13+3:448.24838, y14+3:493.93610, y15+3:539.62205, y16+3:577.31509, y17+4:461.75074, y18+4:476.00575, y19+4:504.27688, y20+5:421.02916, y21+4:540.29019];[b2+1:161.03775, b3+1:248.07004]	[y1+1:-0.00024, y3+1:0.00056, y4+1:0.00099, y5+2:0.00057, y6+1:-0.00129, y7+1:-0.00078, y10+1:0.00423, y11+1:-0.00088, y12+3:0.00120, y13+3:-0.00191, y14+3:0.00233, y15+3:0.00127, y16+3:-0.00367, y17+4:0.00380, y18+4:0.00239, y19+4:0.00284, y20+5:0.00184, y21+4:0.00259];[b2+1:-0.00017, b3+1:0.00009]	[y1+1:-1.61, y3+1:1.55, y4+1:2.01, y5+2:0.96, y6+1:-1.79, y7+1:-0.95, y10+1:3.99, y11+1:-0.79, y12+3:0.99, y13+3:-1.42, y14+3:1.57, y15+3:0.79, y16+3:-2.12, y17+4:2.06, y18+4:1.26, y19+4:1.41, y20+5:0.87, y21+4:1.20];[b2+1:-1.07, b3+1:0.36]	[y1+1:9264, y3+1:21566, y4+1:18572, y5+2:18428, y6+1:18092, y7+1:8600, y10+1:4148, y11+1:5461, y12+3:17590, y13+3:5301, y14+3:10071, y15+3:13362, y16+3:3458, y17+4:3466, y18+4:74663, y19+4:60448, y20+5:13235, y21+4:46689];[b2+1:23729, b3+1:8334]	20	-1			856	0
2601_Glyco_03-calib	46729	103.538	200	3.05869e+06	46704	4	725.607	2898.4	20.127	15.127	0	DTSPRHLSNVSSTGSIDMVDSPQLATLA	DTSPRHLSNVSSTGSIDMVDSPQLATLA	DTSPRHLSNVSSTGSIDMVDSPQLATLA	1	58				0	2	2898.4	-0.00231	-0.8	P10636-8	Isoform Tau-F of Microtubule-associated protein tau	primary:MAPT	Homo sapiens			N	N	full	[402 to 429]	G	D		T	[y2+1, y3+1, y7+1, y8+1, y9+1, y10+1];[b7+1, b10+1, b11+2, b13+2, b15+2, b16+2, b17+3, b18+2, b19+3, b20+2, b21+2, b23+2, b25+3, b26+4]	[y2+1:203.13894, y3+1:304.18681, y7+1:713.42011, y8+1:800.45034, y9+1:915.47876, y10+1:1014.54416];[b7+1:807.40824, b10+1:1107.55319, b11+2:597.79667, b13+2:691.83934, b15+2:763.86411, b16+2:820.40590, b17+3:585.61536, b18+2:943.43897, b19+3:662.31856, b20+2:1050.48557, b21+2:1094.00595, b23+2:1206.56128, b25+3:866.08121, b26+4:675.07535]	[y2+1:-0.00008, y3+1:0.00011, y7+1:0.00090, y8+1:-0.00091, y9+1:0.00057, y10+1:-0.00244];[b7+1:-0.00254, b10+1:-0.00095, b11+2:-0.00011, b13+2:0.00551, b15+2:0.00157, b16+2:0.00109, b17+3:0.00114, b18+2:-0.00019, b19+3:0.00184, b20+2:-0.00237, b21+2:0.00638, b23+2:0.00570, b25+3:-0.00169, b26+4:0.00112]	[y2+1:-0.38, y3+1:0.36, y7+1:1.26, y8+1:-1.14, y9+1:0.62, y10+1:-2.40];[b7+1:-3.15, b10+1:-0.86, b11+2:-0.10, b13+2:3.99, b15+2:1.03, b16+2:0.66, b17+3:0.65, b18+2:-0.10, b19+3:0.93, b20+2:-1.13, b21+2:2.92, b23+2:2.36, b25+3:-0.65, b26+4:0.41]	[y2+1:26048, y3+1:5571, y7+1:12899, y8+1:9666, y9+1:18500, y10+1:5586];[b7+1:9594, b10+1:11827, b11+2:8694, b13+2:6421, b15+2:48125, b16+2:21498, b17+3:13952, b18+2:56990, b19+3:69694, b20+2:8871, b21+2:16802, b23+2:18934, b25+3:13179, b26+4:5610]	20	-1			860	0
2601_Glyco_03-calib	18072	51.0444	200	9.22659e+06	18068	5	539.898	2694.45	20.124	15.124	0	GQANATRIPAKTPPAPKTPPSSGEPPK	GQANATRIPAKTPPAPKTPPSSGEPPK	GQANATRIPAKTPPAPKTPPSSGEPPK	1	240				0	2	2694.45	0.00601	2.23	P10636-8	Isoform Tau-F of Microtubule-associated protein tau	primary:MAPT	Homo sapiens			N	N	full	[164 to 190]	K	S		T	[b2+1, b3+1, b7+1, b12+1, b18+3, b21+3, b23+3];[y2+1, y3+1, y4+1, y5+1, y6+2, y7+1, y8+1, y9+2, y10+1, y15+3, y19+3, y24+4, y25+4]	[b2+1:186.08742, b3+1:257.12462, b7+1:699.35345, b12+1:1209.67164, b18+3:601.00751, b21+3:694.71971, b23+3:742.73573];[y2+1:244.16567, y3+1:341.21872, y4+1:470.26117, y5+1:527.28270, y6+2:307.66108, y7+1:701.34540, y8+1:798.39851, y9+2:448.22988, y10+1:996.49688, y15+3:496.26858, y19+3:628.67870, y24+4:610.58936, y25+4:628.34867]	[b2+1:0.00010, b3+1:0.00018, b7+1:0.00019, b12+1:0.00180, b18+3:0.00007, b21+3:-0.00086, b23+3:-0.00629];[y2+1:0.00010, y3+1:0.00039, y4+1:0.00025, y5+1:0.00031, y6+2:0.00046, y7+1:-0.00105, y8+1:-0.00070, y9+2:0.00051, y10+1:-0.00278, y15+3:0.00117, y19+3:-0.00099, y24+4:0.00019, y25+4:0.00031]	[b2+1:0.56, b3+1:0.72, b7+1:0.27, b12+1:1.49, b18+3:0.04, b21+3:-0.41, b23+3:-2.83];[y2+1:0.41, y3+1:1.14, y4+1:0.53, y5+1:0.59, y6+2:0.75, y7+1:-1.50, y8+1:-0.87, y9+2:0.57, y10+1:-2.79, y15+3:0.79, y19+3:-0.52, y24+4:0.08, y25+4:0.12]	[b2+1:114064, b3+1:18416, b7+1:9296, b12+1:9521, b18+3:11928, b21+3:28437, b23+3:17518];[y2+1:43240, y3+1:245895, y4+1:13448, y5+1:65446, y6+2:21090, y7+1:45781, y8+1:42899, y9+2:80512, y10+1:13332, y15+3:53471, y19+3:25993, y24+4:33065, y25+4:246406]	20	-1			865	0
2601_Glyco_03-calib	36678	86.1455	70	1.30638e+07	36644	4	659.56	2634.21	20.122	15.122	0	AEPRQEFEVMEDHAGTYGLGDRK	AEPRQEFEVMEDHAGTYGLGDRK	AEPRQEFEVMEDHAGTYGLGDRK	1	57				0	2	2634.21	-0.00121	-0.46	P10636-8	Isoform Tau-F of Microtubule-associated protein tau	primary:MAPT	Homo sapiens			N	N	full:M cleaved	[2 to 24]	M	D		T	[b2+1, b6+1, b7+1, b8+1, b9+1, b16+2, b18+2];[y2+1, y4+1, y5+1, y6+1, y7+1, y9+1, y10+1, y11+2, y13+2, y14+2, y15+2, y16+2, y21+4]	[b2+1:201.08700, b6+1:711.34073, b7+1:858.41065, b8+1:987.45147, b9+1:1086.52035, b16+2:914.40183, b18+2:1024.44388];[y2+1:303.21399, y4+1:475.26270, y5+1:588.34740, y6+1:645.36908, y7+1:808.43133, y9+1:966.49996, y10+1:1037.53660, y11+2:587.80166, y13+2:709.83697, y14+2:775.35688, y15+2:824.89068, y16+2:889.41212, y21+4:609.54071]	[b2+1:0.00002, b6+1:-0.00129, b7+1:0.00020, b8+1:-0.00156, b9+1:-0.00110, b16+2:-0.00025, b18+2:-0.00095];[y2+1:0.00008, y4+1:0.00038, y5+1:0.00101, y6+1:0.00123, y7+1:0.00015, y9+1:-0.00036, y10+1:-0.00084, y11+2:-0.00031, y13+2:0.00078, y14+2:0.00011, y15+2:-0.00071, y16+2:-0.00042, y21+4:0.00019]	[b2+1:0.09, b6+1:-1.82, b7+1:0.24, b8+1:-1.59, b9+1:-1.02, b16+2:-0.14, b18+2:-0.46];[y2+1:0.26, y4+1:0.80, y5+1:1.72, y6+1:1.91, y7+1:0.18, y9+1:-0.37, y10+1:-0.81, y11+2:-0.26, y13+2:0.55, y14+2:0.07, y15+2:-0.43, y16+2:-0.24, y21+4:0.08]	[b2+1:111412, b6+1:55561, b7+1:37953, b8+1:130706, b9+1:41360, b16+2:34953, b18+2:55226];[y2+1:42386, y4+1:119324, y5+1:28094, y6+1:78006, y7+1:32728, y9+1:123314, y10+1:78916, y11+2:66002, y13+2:85026, y14+2:184877, y15+2:125059, y16+2:51087, y21+4:116324]	20	-1			869	0
2601_Glyco_03-calib	16544	48.0063	200	1.08163e+07	16514	5	539.896	2694.44	20.12	15.12	0	GQANATRIPAKTPPAPKTPPSSGEPPK	GQANATRIPAKTPPAPKTPPSSGEPPK	GQANATRIPAKTPPAPKTPPSSGEPPK	1	240				0	2	2694.45	-0.00033	-0.12	P10636-8	Isoform Tau-F of Microtubule-associated protein tau	primary:MAPT	Homo sapiens			N	N	full	[164 to 190]	K	S		T	[y1+1, y2+1, y3+1, y5+1, y6+1, y7+1, y8+1, y9+1, y10+1, y15+2, y19+3, y24+4, y25+4];[b2+1, b3+1, b12+2, b21+3, b22+3, b23+3, b24+4]	[y1+1:147.11277, y2+1:244.16543, y3+1:341.21842, y5+1:527.28242, y6+1:614.31465, y7+1:701.34542, y8+1:798.39809, y9+1:895.45115, y10+1:996.49366, y15+2:743.89847, y19+3:628.67824, y24+4:610.58882, y25+4:628.34791];[b2+1:186.08725, b3+1:257.12423, b12+2:605.33731, b21+3:694.71938, b22+3:723.72941, b23+3:742.73637, b24+4:589.56571]	[y1+1:-0.00003, y2+1:-0.00014, y3+1:0.00008, y5+1:0.00003, y6+1:0.00023, y7+1:-0.00103, y8+1:-0.00112, y9+1:-0.00083, y10+1:-0.00599, y15+2:-0.00035, y19+3:-0.00236, y24+4:-0.00199, y25+4:-0.00275];[b2+1:-0.00007, b3+1:-0.00020, b12+2:-0.00250, b21+3:-0.00188, b22+3:-0.00379, b23+3:-0.00438, b24+4:-0.00053]	[y1+1:-0.24, y2+1:-0.56, y3+1:0.25, y5+1:0.06, y6+1:0.37, y7+1:-1.47, y8+1:-1.41, y9+1:-0.93, y10+1:-6.02, y15+2:-0.23, y19+3:-1.25, y24+4:-0.81, y25+4:-1.09];[b2+1:-0.39, b3+1:-0.77, b12+2:-2.06, b21+3:-0.90, b22+3:-1.75, b23+3:-1.97, b24+4:-0.23]	[y1+1:11523, y2+1:43965, y3+1:251080, y5+1:58202, y6+1:78870, y7+1:43733, y8+1:42009, y9+1:58999, y10+1:18636, y15+2:58971, y19+3:25728, y24+4:38882, y25+4:279643];[b2+1:124903, b3+1:21516, b12+2:26911, b21+3:39057, b22+3:31663, b23+3:27758, b24+4:19860]	20	-1			877	0
2601_Glyco_03-calib	3058	18.6745	108	7.99978e+06	3046	4	435.237	1736.92	20.119	15.119	0	SKIGSTENLKHQPGGGK	SKIGSTENLKHQPGGGK	SKIGSTENLKHQPGGGK	1	31				0	2	1736.92	0.00074	0.42	P10636-8	Isoform Tau-F of Microtubule-associated protein tau	primary:MAPT	Homo sapiens			N	N	full	[258 to 274]	K	V		T	[y1+1, y2+1, y3+1, y4+1, y5+2, y6+1, y7+1, y8+2, y9+2, y10+2, y11+2, y12+2, y13+2, y14+3, y15+3];[b2+1, b3+1, b7+1, b11+2, b12+3]	[y1+1:147.11277, y2+1:204.13426, y3+1:261.15577, y4+1:318.17733, y5+2:208.11868, y6+1:543.28802, y7+1:680.34663, y8+2:404.72522, y9+2:461.26683, y10+2:518.28835, y11+2:582.80943, y12+2:633.33355, y13+2:676.84940, y14+3:470.57620, y15+3:508.27091];[b2+1:216.13430, b3+1:329.21852, b7+1:703.36149, b11+2:598.32503, b12+3:441.90523]	[y1+1:-0.00004, y2+1:-0.00001, y3+1:0.00004, y4+1:0.00013, y5+2:0.00012, y6+1:-0.00052, y7+1:-0.00082, y8+2:0.00076, y9+2:-0.00009, y10+2:0.00003, y11+2:-0.00041, y12+2:0.00014, y13+2:-0.00019, y14+3:0.00087, y15+3:0.00094];[b2+1:0.00003, b3+1:0.00018, b7+1:-0.00061, b11+2:-0.00018, b12+3:-0.00041]	[y1+1:-0.26, y2+1:-0.03, y3+1:0.15, y4+1:0.42, y5+2:0.30, y6+1:-0.95, y7+1:-1.20, y8+2:0.94, y9+2:-0.09, y10+2:0.03, y11+2:-0.35, y12+2:0.11, y13+2:-0.14, y14+3:0.62, y15+3:0.62];[b2+1:0.14, b3+1:0.56, b7+1:-0.87, b11+2:-0.15, b12+3:-0.31]	[y1+1:24092, y2+1:20369, y3+1:32010, y4+1:79787, y5+2:50924, y6+1:15257, y7+1:51725, y8+2:15252, y9+2:19542, y10+2:57380, y11+2:31572, y12+2:31555, y13+2:43036, y14+3:78007, y15+3:122429];[b2+1:146931, b3+1:51099, b7+1:15659, b11+2:23934, b12+3:38555]	20	-1			882	0
2601_Glyco_03-calib	20019	54.7101	200	1.3677e+08	19998	6	597.807	3580.8	20.118	15.118	0	SGDRSGYSSPGSPGTPGSRSRTPSLPTPPTREPKK	SGDRSGYSSPGSPGTPGSRSRTPSLPTPPTREPKK	SGDRSGYSSPGSPGTPGSRSRTPSLPTPPTREPKK	1	240				0	2	3580.8	0.00131	0.36	P10636-8	Isoform Tau-F of Microtubule-associated protein tau	primary:MAPT	Homo sapiens			N	N	full	[191 to 225]	K	V		T	[y1+1, y3+1, y7+1, y8+1, y9+2, y10+2, y23+3, y24+4, y25+3, y26+4, y27+4, y28+4];[b6+1, b7+1, b8+1, b9+1, b12+2, b24+3, b25+3, b27+4]	[y1+1:147.11232, y3+1:372.26013, y7+1:855.50365, y8+1:952.55691, y9+2:527.30631, y10+2:575.83216, y23+3:815.44977, y24+4:633.59755, y25+3:863.46785, y26+4:672.11604, y27+4:693.87410, y28+4:715.63235];[b6+1:560.24181, b7+1:723.30522, b8+1:810.33727, b9+1:897.36858, b12+2:569.74137, b24+3:773.69514, b25+3:811.38927, b27+4:658.31945]	[y1+1:-0.00048, y3+1:-0.00040, y7+1:-0.00103, y8+1:-0.00053, y9+2:0.00023, y10+2:-0.00085, y23+3:-0.00208, y24+4:-0.00047, y25+3:-0.00132, y26+4:-0.00077, y27+4:-0.00054, y28+4:0.00043];[b6+1:-0.00051, b7+1:-0.00042, b8+1:-0.00040, b9+1:-0.00112, b12+2:-0.00050, b24+3:0.00003, b25+3:-0.00164, b27+4:0.00061]	[y1+1:-3.30, y3+1:-1.07, y7+1:-1.20, y8+1:-0.56, y9+2:0.22, y10+2:-0.74, y23+3:-0.85, y24+4:-0.19, y25+3:-0.51, y26+4:-0.29, y27+4:-0.19, y28+4:0.15];[b6+1:-0.90, b7+1:-0.58, b8+1:-0.50, b9+1:-1.24, b12+2:-0.44, b24+3:0.01, b25+3:-0.67, b27+4:0.23]	[y1+1:217354, y3+1:176889, y7+1:428961, y8+1:323860, y9+2:239323, y10+2:1344626, y23+3:457795, y24+4:474476, y25+3:279115, y26+4:4138286, y27+4:401128, y28+4:203517];[b6+1:151449, b7+1:779742, b8+1:745982, b9+1:2546390, b12+2:318814, b24+3:526701, b25+3:2107694, b27+4:293384]	20	-1			883	0
2601_Glyco_03-calib	37058	86.8074	200	7.96117e+06	37042	4	495.778	1979.08	20.117	15.117	0	HVPGGGSVQIVYKPVDLSK	HVPGGGSVQIVYKPVDLSK	HVPGGGSVQIVYKPVDLSK	1	323				0	1	1979.08	-0.00028	-0.14	P10636-8	Isoform Tau-F of Microtubule-associated protein tau	primary:MAPT	Homo sapiens			N	N	full	[299 to 317]	K	V		T	[y1+1, y2+1, y3+1, y4+1, y6+1, y7+1, y8+2, y9+2, y10+2, y11+3, y12+3, y14+3];[b2+1, b4+1, b5+1, b6+1, b7+1, b8+2, b9+1, b11+2]	[y1+1:147.11298, y2+1:234.14521, y3+1:347.22997, y4+1:462.25751, y6+1:658.37666, y7+1:786.47256, y8+2:475.27198, y9+2:524.80636, y10+2:581.34888, y11+3:430.58741, y12+3:463.61018, y14+3:511.62885];[b2+1:237.13536, b4+1:391.20969, b5+1:448.23135, b6+1:505.25323, b7+1:592.28500, b8+2:346.18051, b9+1:819.41161, b11+2:516.28348]	[y1+1:0.00018, y2+1:0.00038, y3+1:0.00107, y4+1:0.00167, y6+1:-0.00036, y7+1:0.00058, y8+2:0.00138, y9+2:0.00173, y10+2:0.00271, y11+3:0.00131, y12+3:0.00121, y14+3:0.00373];[b2+1:0.00076, b4+1:0.00086, b5+1:0.00106, b6+1:0.00147, b7+1:0.00121, b8+2:0.00154, b9+1:0.00083, b11+2:-0.00358]	[y1+1:1.20, y2+1:1.63, y3+1:3.10, y4+1:3.62, y6+1:-0.55, y7+1:0.74, y8+2:1.45, y9+2:1.65, y10+2:2.33, y11+3:1.02, y12+3:0.87, y14+3:2.44];[b2+1:3.22, b4+1:2.21, b5+1:2.37, b6+1:2.92, b7+1:2.05, b8+2:2.23, b9+1:1.01, b11+2:-3.47]	[y1+1:10721, y2+1:27320, y3+1:21776, y4+1:13366, y6+1:166923, y7+1:25292, y8+2:31846, y9+2:86559, y10+2:119743, y11+3:23108, y12+3:18673, y14+3:9736];[b2+1:92241, b4+1:27568, b5+1:30550, b6+1:50712, b7+1:113418, b8+2:25406, b9+1:24764, b11+2:14312]	20	-1			886	0
2601_Glyco_03-calib	43680	98.3829	131	2.31658e+06	43640	2	650.836	1299.66	19.411	14.411	0	STPTAEDVTAPLV	STPTAEDVTAPLV	STPTAEDVTAPLV	1	17				0	1	1299.66	0.00112	0.86	P10636-8	Isoform Tau-F of Microtubule-associated protein tau	primary:MAPT	Homo sapiens			N	N	full	[68 to 80]	K	D		T	[b2+1, b4+1, b5+1, b6+1, b7+1, b8+1, b9+1, b10+1, b11+1, b12+1];[y2+1, y3+1, y4+1, y5+1, y6+1, y7+1, y8+1, y9+1, y11+1]	[b2+1:189.08663, b4+1:387.18777, b5+1:458.22448, b6+1:587.26701, b7+1:702.29373, b8+1:801.36242, b9+1:902.40870, b10+1:973.44559, b11+1:1070.50097, b12+1:1183.58359];[y2+1:231.17013, y3+1:328.22296, y4+1:399.26021, y5+1:500.30785, y6+1:599.37677, y7+1:714.40301, y8+1:843.44533, y9+1:914.48081, y11+1:1112.58137]	[b2+1:-0.00035, b4+1:0.00035, b5+1:-0.00006, b6+1:-0.00013, b7+1:-0.00034, b8+1:-0.00007, b9+1:-0.00146, b10+1:-0.00169, b11+1:0.00092, b12+1:-0.00052];[y2+1:-0.00018, y3+1:-0.00012, y4+1:0.00002, y5+1:-0.00003, y6+1:0.00048, y7+1:-0.00022, y8+1:-0.00050, y9+1:-0.00213, y11+1:-0.00201]	[b2+1:-1.88, b4+1:0.90, b5+1:-0.14, b6+1:-0.21, b7+1:-0.49, b8+1:-0.09, b9+1:-1.62, b10+1:-1.74, b11+1:0.86, b12+1:-0.44];[y2+1:-0.80, y3+1:-0.37, y4+1:0.05, y5+1:-0.06, y6+1:0.81, y7+1:-0.31, y8+1:-0.59, y9+1:-2.33, y11+1:-1.81]	[b2+1:18563, b4+1:10991, b5+1:12309, b6+1:55650, b7+1:22385, b8+1:40510, b9+1:41105, b10+1:145283, b11+1:8688, b12+1:26193];[y2+1:20304, y3+1:340546, y4+1:65357, y5+1:43384, y6+1:16292, y7+1:53347, y8+1:13988, y9+1:7152, y11+1:10091]	19	-1			907	0
2601_Glyco_03-calib	30053	74.2151	76	6.6502e+06	30029	2	684.854	1367.69	19.401	14.401	0	DVTAPLVDEGAPGK	DVTAPLVDEGAPGK	DVTAPLVDEGAPGK	1	17				0	1	1367.69	-0.00023	-0.17	P10636-8	Isoform Tau-F of Microtubule-associated protein tau	primary:MAPT	Homo sapiens			N	N	full	[74 to 87]	E	Q		T	[y1+1, y2+1, y3+1, y4+1, y5+1, y6+1, y7+1, y8+1, y9+1, y10+1, y11+1, y12+1];[b2+1, b3+1, b4+1, b6+1, b7+1, b10+1, b11+1]	[y1+1:147.11256, y2+1:204.13436, y3+1:301.18699, y4+1:372.22413, y5+1:429.24556, y6+1:558.28823, y7+1:673.31491, y8+1:772.38301, y9+1:885.46716, y10+1:982.51979, y11+1:1053.55617, y12+1:1154.60410];[b2+1:215.10252, b3+1:316.15065, b4+1:387.18773, b6+1:597.32380, b7+1:696.39167, b10+1:997.48128, b11+1:1068.51979]	[y1+1:-0.00024, y2+1:0.00010, y3+1:-0.00004, y4+1:-0.00002, y5+1:-0.00005, y6+1:0.00003, y7+1:-0.00024, y8+1:-0.00055, y9+1:-0.00047, y10+1:-0.00060, y11+1:-0.00133, y12+1:-0.00108];[b2+1:-0.00012, b3+1:0.00034, b4+1:0.00031, b6+1:-0.00045, b7+1:-0.00099, b10+1:-0.00239, b11+1:-0.00100]	[y1+1:-1.65, y2+1:0.47, y3+1:-0.14, y4+1:-0.05, y5+1:-0.12, y6+1:0.05, y7+1:-0.35, y8+1:-0.71, y9+1:-0.53, y10+1:-0.61, y11+1:-1.27, y12+1:-0.94];[b2+1:-0.55, b3+1:1.07, b4+1:0.79, b6+1:-0.76, b7+1:-1.43, b10+1:-2.40, b11+1:-0.93]	[y1+1:13712, y2+1:17870, y3+1:273634, y4+1:26761, y5+1:43642, y6+1:44411, y7+1:107160, y8+1:107171, y9+1:66535, y10+1:1065380, y11+1:110946, y12+1:154399];[b2+1:162469, b3+1:160732, b4+1:154134, b6+1:15151, b7+1:25902, b10+1:13357, b11+1:101357]	19	-1			909	0
2601_Glyco_03-calib	43242	97.6476	123	7.36733e+07	43232	2	650.837	1299.66	19.394	14.394	0	STPTAEDVTAPLV	STPTAEDVTAPLV	STPTAEDVTAPLV	1	17				0	1	1299.66	0.0034	2.61	P10636-8	Isoform Tau-F of Microtubule-associated protein tau	primary:MAPT	Homo sapiens			N	N	full	[68 to 80]	K	D		T	[b2+1, b4+1, b5+1, b6+1, b7+1, b8+1, b9+1, b10+1, b11+1, b12+2];[y2+1, y3+1, y4+1, y5+1, y6+1, y7+1, y8+1, y9+1, y11+1]	[b2+1:189.08739, b4+1:387.18888, b5+1:458.22639, b6+1:587.26941, b7+1:702.29695, b8+1:801.36503, b9+1:902.41277, b10+1:973.44978, b11+1:1070.50223, b12+2:592.29750];[y2+1:231.17092, y3+1:328.22400, y4+1:399.26172, y5+1:500.30984, y6+1:599.37865, y7+1:714.40564, y8+1:843.44841, y9+1:914.48579, y11+1:1112.58651]	[b2+1:0.00040, b4+1:0.00146, b5+1:0.00185, b6+1:0.00228, b7+1:0.00288, b8+1:0.00254, b9+1:0.00260, b10+1:0.00250, b11+1:0.00218, b12+2:0.00361];[y2+1:0.00060, y3+1:0.00091, y4+1:0.00153, y5+1:0.00196, y6+1:0.00236, y7+1:0.00241, y8+1:0.00258, y9+1:0.00285, y11+1:0.00313]	[b2+1:2.14, b4+1:3.77, b5+1:4.04, b6+1:3.88, b7+1:4.10, b8+1:3.18, b9+1:2.89, b10+1:2.57, b11+1:2.04, b12+2:3.06];[y2+1:2.61, y3+1:2.79, y4+1:3.83, y5+1:3.93, y6+1:3.94, y7+1:3.37, y8+1:3.07, y9+1:3.12, y11+1:2.81]	[b2+1:749620, b4+1:458406, b5+1:382758, b6+1:1745715, b7+1:563931, b8+1:1067720, b9+1:909221, b10+1:2496596, b11+1:158068, b12+2:728104];[y2+1:1002922, y3+1:12486500, y4+1:2265010, y5+1:1444059, y6+1:554816, y7+1:1392609, y8+1:268116, y9+1:163200, y11+1:200538]	19	-1			910	0
2601_Glyco_03-calib	43258	97.6753	135	3.96239e+08	43241	2	650.836	1299.66	19.348	14.348	0	STPTAEDVTAPLV	STPTAEDVTAPLV	STPTAEDVTAPLV	1	17				0	1	1299.66	0.00231	1.77	P10636-8	Isoform Tau-F of Microtubule-associated protein tau	primary:MAPT	Homo sapiens			N	N	full	[68 to 80]	K	D		T	[b2+1, b4+1, b5+1, b6+1, b7+1, b8+1, b9+1, b10+1, b11+2, b12+2];[y2+1, y3+1, y4+1, y5+1, y6+1, y7+1, y8+1, y9+1, y11+2]	[b2+1:189.08739, b4+1:387.18882, b5+1:458.22631, b6+1:587.26911, b7+1:702.29660, b8+1:801.36448, b9+1:902.41273, b10+1:973.44930, b11+2:535.75575, b12+2:592.29780];[y2+1:231.17117, y3+1:328.22413, y4+1:399.26164, y5+1:500.30975, y6+1:599.37844, y7+1:714.40562, y8+1:843.44823, y9+1:914.48570, y11+2:556.79676]	[b2+1:0.00040, b4+1:0.00139, b5+1:0.00177, b6+1:0.00198, b7+1:0.00252, b8+1:0.00199, b9+1:0.00257, b10+1:0.00201, b11+2:0.00417, b12+2:0.00421];[y2+1:0.00085, y3+1:0.00104, y4+1:0.00145, y5+1:0.00187, y6+1:0.00215, y7+1:0.00239, y8+1:0.00240, y9+1:0.00276, y11+2:0.00286]	[b2+1:2.14, b4+1:3.61, b5+1:3.87, b6+1:3.38, b7+1:3.60, b8+1:2.49, b9+1:2.85, b10+1:2.07, b11+2:3.90, b12+2:3.56];[y2+1:3.70, y3+1:3.19, y4+1:3.63, y5+1:3.75, y6+1:3.60, y7+1:3.35, y8+1:2.85, y9+1:3.02, y11+2:2.57]	[b2+1:4056412, b4+1:2181826, b5+1:1864268, b6+1:8019536, b7+1:2439409, b8+1:4690700, b9+1:3499895, b10+1:9851686, b11+2:2752448, b12+2:2308384];[y2+1:5231854, y3+1:62703504, y4+1:10665715, y5+1:6791462, y6+1:2450410, y7+1:5785836, y8+1:1092759, y9+1:675987, y11+2:853669]	19	-1			914	0
2601_Glyco_03-calib	29253	72.5519	191	3.22724e+06	29243	3	553.618	1657.83	19.335	14.335	0	TDHGAEIVYKSPVVSG	TDHGAEIVYKSPVVSG	TDHGAEIVYKSPVVSG	1	128				0	2	1657.83	0.00212	1.28	P10636-8	Isoform Tau-F of Microtubule-associated protein tau	primary:MAPT	Homo sapiens			N	N	full	[386 to 401]	K	D		T	[b2+1, b3+1, b4+1, b5+1, b6+1, b7+2, b8+1, b9+1, b10+1, b11+2, b12+2, b13+2, b14+2, b15+3];[y2+1, y3+1, y6+1, y7+1, y8+1]	[b2+1:217.08201, b3+1:354.14131, b4+1:411.16290, b5+1:482.19905, b6+1:611.24231, b7+2:362.66672, b8+1:823.39408, b9+1:986.45650, b10+1:1114.55076, b11+2:601.29643, b12+2:649.82351, b13+2:699.35740, b14+2:748.89139, b15+3:528.60784];[y2+1:163.07161, y3+1:262.13984, y6+1:545.29261, y7+1:673.38996, y8+1:836.45107]	[b2+1:0.00011, b3+1:0.00050, b4+1:0.00062, b5+1:-0.00034, b6+1:0.00033, b7+2:0.00012, b8+1:-0.00038, b9+1:-0.00129, b10+1:-0.00198, b11+2:0.00081, b12+2:0.00221, b13+2:0.00157, b14+2:0.00114, b15+3:0.00256];[y2+1:0.00027, y3+1:0.00009, y6+1:-0.00034, y7+1:0.00204, y8+1:-0.00017]	[b2+1:0.52, b3+1:1.42, b4+1:1.52, b5+1:-0.71, b6+1:0.54, b7+2:0.17, b8+1:-0.46, b9+1:-1.31, b10+1:-1.78, b11+2:0.67, b12+2:1.70, b13+2:1.12, b14+2:0.76, b15+3:1.62];[y2+1:1.69, y3+1:0.36, y6+1:-0.63, y7+1:3.04, y8+1:-0.20]	[b2+1:4379, b3+1:14856, b4+1:10138, b5+1:18752, b6+1:59693, b7+2:4925, b8+1:74543, b9+1:45160, b10+1:12383, b11+2:22566, b12+2:14459, b13+2:141931, b14+2:282704, b15+3:54774];[y2+1:246927, y3+1:29781, y6+1:7634, y7+1:6958, y8+1:28023]	19	-1			918	0
2601_Glyco_03-calib	31105	76.0903	70	5.84245e+06	31083	2	851.413	1700.81	19.315	14.315	0	DTDAGLKESPLQTPTE	DTDAGLKESPLQTPTE	DTDAGLKESPLQTPTE	1	9				0	2	1700.81	0.00184	1.08	P10636-8	Isoform Tau-F of Microtubule-associated protein tau	primary:MAPT	Homo sapiens			N	N	full	[38 to 53]	G	D		T	[b2+1, b3+1, b4+1, b5+1, b6+1, b7+1, b8+1, b9+1, b11+1, b12+1, b13+1];[y2+1, y3+1, y4+1, y5+1, y7+1, y8+1, y10+1, y12+1]	[b2+1:217.08186, b3+1:332.10876, b4+1:403.14613, b5+1:460.16761, b6+1:573.25159, b7+1:701.34621, b8+1:830.38912, b9+1:917.42080, b11+1:1127.55688, b12+1:1255.61509, b13+1:1356.66403];[y2+1:249.10808, y3+1:346.16109, y4+1:447.20885, y5+1:575.26661, y7+1:785.40571, y8+1:872.43434, y10+1:1129.57068, y12+1:1299.67730]	[b2+1:-0.00003, b3+1:-0.00008, b4+1:0.00018, b5+1:0.00019, b6+1:0.00011, b7+1:-0.00024, b8+1:0.00008, b9+1:-0.00027, b11+1:-0.00101, b12+1:-0.00138, b13+1:-0.00012];[y2+1:-0.00003, y3+1:0.00021, y4+1:0.00030, y5+1:-0.00052, y7+1:0.00175, y8+1:-0.00165, y10+1:-0.00286, y12+1:-0.00177]	[b2+1:-0.16, b3+1:-0.25, b4+1:0.44, b5+1:0.41, b6+1:0.19, b7+1:-0.34, b8+1:0.10, b9+1:-0.29, b11+1:-0.90, b12+1:-1.10, b13+1:-0.09];[y2+1:-0.13, y3+1:0.61, y4+1:0.66, y5+1:-0.90, y7+1:2.24, y8+1:-1.90, y10+1:-2.54, y12+1:-1.37]	[b2+1:15389, b3+1:26881, b4+1:18588, b5+1:34984, b6+1:57601, b7+1:17432, b8+1:43122, b9+1:118813, b11+1:60271, b12+1:150906, b13+1:277654];[y2+1:85692, y3+1:533501, y4+1:199462, y5+1:25147, y7+1:85824, y8+1:13781, y10+1:45986, y12+1:27618]	19	-1			920	0
2601_Glyco_03-calib	23062	60.3341	115	1.0125e+06	23027	3	797.682	2390.02	19.311	14.311	0	ESPLQTPTEDGSEEPGSETSDAK	ESPLQTPTEDGSEEPGSETSDAK	ESPLQTPTEDGSEEPGSETSDAK	1	16				0	2	2390.02	-0.00084	-0.35	P10636-8	Isoform Tau-F of Microtubule-associated protein tau	primary:MAPT	Homo sapiens			N	N	full	[45 to 67]	K	S		T	[b2+1, b4+1, b5+1, b6+1, b12+1, b13+1, b14+1];[y2+1, y4+1, y5+1, y6+1, y7+1, y8+1, y9+1, y10+1, y11+1, y13+1, y17+2, y18+2]	[b2+1:217.08243, b4+1:427.21800, b5+1:555.27637, b6+1:656.32423, b12+1:1242.54325, b13+1:1371.58368, b14+1:1500.63284];[y2+1:218.14960, y4+1:420.20780, y5+1:521.25607, y6+1:650.29778, y7+1:737.32769, y8+1:794.35358, y9+1:891.40486, y10+1:1020.44742, y11+1:1149.48824, y13+1:1293.54074, y17+2:868.36038, y18+2:918.88408]	[b2+1:0.00053, b4+1:-0.00072, b5+1:-0.00093, b6+1:-0.00075, b12+1:-0.00520, b13+1:-0.00737, b14+1:-0.00080];[y2+1:-0.00032, y4+1:-0.00109, y5+1:-0.00050, y6+1:-0.00138, y7+1:-0.00350, y8+1:0.00093, y9+1:-0.00056, y10+1:-0.00059, y11+1:-0.00237, y13+1:-0.00335, y17+2:-0.00060, y18+2:-0.00087]	[b2+1:2.44, b4+1:-1.69, b5+1:-1.68, b6+1:-1.14, b12+1:-4.19, b13+1:-5.38, b14+1:-0.53];[y2+1:-1.49, y4+1:-2.59, y5+1:-0.95, y6+1:-2.13, y7+1:-4.75, y8+1:1.17, y9+1:-0.63, y10+1:-0.58, y11+1:-2.06, y13+1:-2.59, y17+2:-0.34, y18+2:-0.48]	[b2+1:2374, b4+1:6753, b5+1:22543, b6+1:23679, b12+1:4570, b13+1:5528, b14+1:11014];[y2+1:7720, y4+1:7079, y5+1:9566, y6+1:6196, y7+1:8416, y8+1:14221, y9+1:104083, y10+1:14896, y11+1:7720, y13+1:3687, y17+2:28811, y18+2:26002]	19	-1			923	0
2601_Glyco_03-calib	28520	71.1944	191	8.22649e+07	28497	3	519.935	1556.78	19.307	14.307	0	DHGAEIVYKSPVVSG	DHGAEIVYKSPVVSG	DHGAEIVYKSPVVSG	1	34				0	1	1556.78	0.00061	0.39	P10636-8	Isoform Tau-F of Microtubule-associated protein tau	primary:MAPT	Homo sapiens			N	N	full	[387 to 401]	T	D		T	[b2+1, b3+1, b4+1, b5+1, b6+1, b7+1, b8+1, b9+1, b10+1, b11+2, b12+2, b13+3, b14+3];[y2+1, y3+1, y5+1, y6+1, y7+1, y8+1]	[b2+1:253.09341, b3+1:310.11464, b4+1:381.15189, b5+1:510.19417, b6+1:623.27801, b7+1:722.34646, b8+1:885.40839, b9+1:1013.50237, b10+1:1100.53705, b11+2:599.29829, b12+2:648.83261, b13+3:465.91383, b14+3:494.92466];[y2+1:163.07125, y3+1:262.13948, y5+1:458.26224, y6+1:545.29413, y7+1:673.38740, y8+1:836.44983]	[b2+1:0.00028, b3+1:0.00004, b4+1:0.00018, b5+1:-0.00013, b6+1:-0.00036, b7+1:-0.00032, b8+1:-0.00172, b9+1:-0.00270, b10+1:-0.00005, b11+2:-0.00056, b12+2:-0.00034, b13+3:0.00024, b14+3:0.00071];[y2+1:-0.00008, y3+1:-0.00027, y5+1:0.00132, y6+1:0.00117, y7+1:-0.00051, y8+1:-0.00141]	[b2+1:1.12, b3+1:0.14, b4+1:0.47, b5+1:-0.25, b6+1:-0.57, b7+1:-0.45, b8+1:-1.95, b9+1:-2.67, b10+1:-0.04, b11+2:-0.47, b12+2:-0.27, b13+3:0.17, b14+3:0.48];[y2+1:-0.51, y3+1:-1.04, y5+1:2.89, y6+1:2.16, y7+1:-0.76, y8+1:-1.69]	[b2+1:1761486, b3+1:469554, b4+1:588392, b5+1:1707780, b6+1:2710467, b7+1:2349357, b8+1:1622674, b9+1:263312, b10+1:205476, b11+2:412563, b12+2:3088569, b13+3:171399, b14+3:1229929];[y2+1:6960264, y3+1:664154, y5+1:109911, y6+1:86477, y7+1:177932, y8+1:656053]	19	-1			925	0
2601_Glyco_03-calib	28469	71.1083	184	1.41728e+07	28450	3	519.935	1556.78	19.298	14.298	0	DHGAEIVYKSPVVSG	DHGAEIVYKSPVVSG	DHGAEIVYKSPVVSG	1	34				0	1	1556.78	0.00071	0.46	P10636-8	Isoform Tau-F of Microtubule-associated protein tau	primary:MAPT	Homo sapiens			N	N	full	[387 to 401]	T	D		T	[b2+1, b3+1, b4+1, b5+1, b6+1, b7+1, b8+1, b9+1, b10+2, b11+2, b12+2, b13+3, b14+3];[y2+1, y3+1, y5+1, y6+1, y7+1, y8+1]	[b2+1:253.09327, b3+1:310.11473, b4+1:381.15173, b5+1:510.19429, b6+1:623.27817, b7+1:722.34653, b8+1:885.40933, b9+1:1013.50360, b10+2:550.77238, b11+2:599.29896, b12+2:648.83281, b13+3:465.91377, b14+3:494.92476];[y2+1:163.07154, y3+1:262.13962, y5+1:458.26055, y6+1:545.29333, y7+1:673.38692, y8+1:836.45018]	[b2+1:0.00014, b3+1:0.00013, b4+1:0.00002, b5+1:-0.00001, b6+1:-0.00019, b7+1:-0.00025, b8+1:-0.00078, b9+1:-0.00147, b10+2:0.00038, b11+2:0.00078, b12+2:0.00007, b13+3:0.00007, b14+3:0.00100];[y2+1:0.00020, y3+1:-0.00012, y5+1:-0.00037, y6+1:0.00037, y7+1:-0.00100, y8+1:-0.00106]	[b2+1:0.56, b3+1:0.44, b4+1:0.04, b5+1:-0.02, b6+1:-0.31, b7+1:-0.35, b8+1:-0.88, b9+1:-1.45, b10+2:0.34, b11+2:0.65, b12+2:0.05, b13+3:0.05, b14+3:0.67];[y2+1:1.25, y3+1:-0.47, y5+1:-0.82, y6+1:0.69, y7+1:-1.48, y8+1:-1.27]	[b2+1:263005, b3+1:67041, b4+1:79141, b5+1:266372, b6+1:437217, b7+1:388271, b8+1:254112, b9+1:48024, b10+2:75800, b11+2:64871, b12+2:616243, b13+3:41628, b14+3:227397];[y2+1:1110326, y3+1:116139, y5+1:18356, y6+1:18836, y7+1:25333, y8+1:102381]	19	-1			927	0
2601_Glyco_03-calib	29971	74.0507	108	2.17499e+07	29967	2	684.854	1367.69	19.296	14.296	0	DVTAPLVDEGAPGK	DVTAPLVDEGAPGK	DVTAPLVDEGAPGK	1	17				0	1	1367.69	0.00047	0.35	P10636-8	Isoform Tau-F of Microtubule-associated protein tau	primary:MAPT	Homo sapiens			N	N	full	[74 to 87]	E	Q		T	[y1+1, y2+1, y3+1, y4+1, y5+1, y6+1, y7+1, y8+1, y9+1, y10+1, y11+1, y12+2];[b2+1, b3+1, b4+1, b5+1, b6+1, b7+1, b11+1]	[y1+1:147.11264, y2+1:204.13418, y3+1:301.18715, y4+1:372.22428, y5+1:429.24544, y6+1:558.28829, y7+1:673.31545, y8+1:772.38342, y9+1:885.46719, y10+1:982.51999, y11+1:1053.55718, y12+2:577.80653];[b2+1:215.10286, b3+1:316.15056, b4+1:387.18776, b5+1:484.24093, b6+1:597.32435, b7+1:696.39222, b11+1:1068.51945]	[y1+1:-0.00016, y2+1:-0.00009, y3+1:0.00011, y4+1:0.00013, y5+1:-0.00017, y6+1:0.00009, y7+1:0.00030, y8+1:-0.00014, y9+1:-0.00043, y10+1:-0.00039, y11+1:-0.00033, y12+2:0.00060];[b2+1:0.00023, b3+1:0.00025, b4+1:0.00034, b5+1:0.00074, b6+1:0.00010, b7+1:-0.00044, b11+1:-0.00133]	[y1+1:-1.12, y2+1:-0.43, y3+1:0.38, y4+1:0.36, y5+1:-0.39, y6+1:0.16, y7+1:0.45, y8+1:-0.18, y9+1:-0.49, y10+1:-0.40, y11+1:-0.31, y12+2:0.52];[b2+1:1.06, b3+1:0.78, b4+1:0.88, b5+1:1.53, b6+1:0.17, b7+1:-0.64, b11+1:-1.25]	[y1+1:40637, y2+1:66080, y3+1:837411, y4+1:77865, y5+1:118123, y6+1:128255, y7+1:295871, y8+1:268138, y9+1:153120, y10+1:2234839, y11+1:228503, y12+2:189242];[b2+1:528983, b3+1:494637, b4+1:441055, b5+1:28440, b6+1:40118, b7+1:67739, b11+1:188781]	19	-1			928	0
2601_Glyco_03-calib	28498	71.1556	181	3.69766e+07	28476	3	519.936	1556.78	19.291	14.291	0	DHGAEIVYKSPVVSG	DHGAEIVYKSPVVSG	DHGAEIVYKSPVVSG	1	34				0	1	1556.78	0.00127	0.82	P10636-8	Isoform Tau-F of Microtubule-associated protein tau	primary:MAPT	Homo sapiens			N	N	full	[387 to 401]	T	D		T	[b2+1, b3+1, b4+1, b5+1, b6+1, b7+2, b8+1, b9+1, b10+2, b11+2, b12+2, b13+3, b14+3];[y2+1, y3+1, y5+1, y6+1, y7+1, y8+1]	[b2+1:253.09365, b3+1:310.11524, b4+1:381.15261, b5+1:510.19542, b6+1:623.27955, b7+2:361.67771, b8+1:885.41128, b9+1:1013.50620, b10+2:550.77331, b11+2:599.30012, b12+2:648.83403, b13+3:465.91478, b14+3:494.92577];[y2+1:163.07160, y3+1:262.13985, y5+1:458.26172, y6+1:545.29466, y7+1:673.38951, y8+1:836.45233]	[b2+1:0.00052, b3+1:0.00064, b4+1:0.00090, b5+1:0.00111, b6+1:0.00118, b7+2:0.00136, b8+1:0.00117, b9+1:0.00113, b10+2:0.00225, b11+2:0.00310, b12+2:0.00251, b13+3:0.00310, b14+3:0.00403];[y2+1:0.00027, y3+1:0.00010, y5+1:0.00080, y6+1:0.00171, y7+1:0.00159, y8+1:0.00108]	[b2+1:2.04, b3+1:2.07, b4+1:2.38, b5+1:2.19, b6+1:1.90, b7+2:1.89, b8+1:1.32, b9+1:1.11, b10+2:2.04, b11+2:2.59, b12+2:1.94, b13+3:2.22, b14+3:2.72];[y2+1:1.67, y3+1:0.40, y5+1:1.75, y6+1:3.14, y7+1:2.37, y8+1:1.30]	[b2+1:715016, b3+1:182202, b4+1:231925, b5+1:759934, b6+1:1219372, b7+2:155561, b8+1:725577, b9+1:127086, b10+2:205191, b11+2:185702, b12+2:1674040, b13+3:99053, b14+3:545222];[y2+1:3187060, y3+1:314223, y5+1:37716, y6+1:43306, y7+1:83384, y8+1:274134]	19	-1			929	0
2601_Glyco_03-calib	29758	73.5941	130	2.57814e+06	29749	2	684.854	1367.69	19.281	14.281	0	DVTAPLVDEGAPGK	DVTAPLVDEGAPGK	DVTAPLVDEGAPGK	1	17				0	1	1367.69	0.00113	0.83	P10636-8	Isoform Tau-F of Microtubule-associated protein tau	primary:MAPT	Homo sapiens			N	N	full	[74 to 87]	E	Q		T	[y1+1, y2+1, y3+1, y4+1, y5+1, y6+1, y7+1, y8+1, y9+1, y10+1, y11+1, y12+2];[b2+1, b3+1, b4+1, b5+1, b6+1, b7+1, b11+1]	[y1+1:147.11252, y2+1:204.13425, y3+1:301.18754, y4+1:372.22355, y5+1:429.24578, y6+1:558.28851, y7+1:673.31441, y8+1:772.38359, y9+1:885.46567, y10+1:982.52004, y11+1:1053.55742, y12+2:577.80643];[b2+1:215.10287, b3+1:316.15042, b4+1:387.18804, b5+1:484.24262, b6+1:597.32530, b7+1:696.39482, b11+1:1068.51937]	[y1+1:-0.00028, y2+1:-0.00001, y3+1:0.00051, y4+1:-0.00060, y5+1:0.00017, y6+1:0.00031, y7+1:-0.00073, y8+1:0.00003, y9+1:-0.00195, y10+1:-0.00035, y11+1:-0.00008, y12+2:0.00041];[b2+1:0.00023, b3+1:0.00011, b4+1:0.00061, b5+1:0.00243, b6+1:0.00104, b7+1:0.00215, b11+1:-0.00141]	[y1+1:-1.91, y2+1:-0.06, y3+1:1.71, y4+1:-1.60, y5+1:0.41, y6+1:0.55, y7+1:-1.09, y8+1:0.04, y9+1:-2.20, y10+1:-0.35, y11+1:-0.08, y12+2:0.36];[b2+1:1.09, b3+1:0.34, b4+1:1.58, b5+1:5.04, b6+1:1.75, b7+1:3.10, b11+1:-1.32]	[y1+1:5198, y2+1:6521, y3+1:86646, y4+1:6440, y5+1:12968, y6+1:15769, y7+1:28602, y8+1:28420, y9+1:14529, y10+1:274022, y11+1:28761, y12+2:27437];[b2+1:57383, b3+1:47697, b4+1:44953, b5+1:3566, b6+1:3416, b7+1:7204, b11+1:24624]	19	-1			934	0
2601_Glyco_03-calib	27604	69.5709	179	6.22925e+06	27592	3	553.618	1657.83	19.28	14.28	0	TDHGAEIVYKSPVVSG	TDHGAEIVYKSPVVSG	TDHGAEIVYKSPVVSG	1	128				0	2	1657.83	-0.00024	-0.14	P10636-8	Isoform Tau-F of Microtubule-associated protein tau	primary:MAPT	Homo sapiens			N	N	full	[386 to 401]	K	D		T	[y2+1, y3+1, y6+1, y7+1, y8+1, y9+1];[b3+1, b4+1, b5+1, b6+1, b7+1, b8+1, b9+1, b10+2, b11+2, b12+3, b13+2, b14+3, b15+3]	[y2+1:163.07162, y3+1:262.13987, y6+1:545.29301, y7+1:673.38893, y8+1:836.45115, y9+1:935.51906];[b3+1:354.14139, b4+1:411.16257, b5+1:482.19991, b6+1:611.24193, b7+1:724.32572, b8+1:823.39434, b9+1:986.45699, b10+2:557.78042, b11+2:601.29618, b12+3:433.55121, b13+2:699.35697, b14+3:499.59690, b15+3:528.60761]	[y2+1:0.00029, y3+1:0.00012, y6+1:0.00006, y7+1:0.00101, y8+1:-0.00010, y9+1:-0.00060];[b3+1:0.00058, b4+1:0.00030, b5+1:0.00053, b6+1:-0.00005, b7+1:-0.00033, b8+1:-0.00012, b9+1:-0.00079, b10+2:0.00081, b11+2:0.00031, b12+3:0.00155, b13+2:0.00070, b14+3:0.00178, b15+3:0.00188]	[y2+1:1.77, y3+1:0.46, y6+1:0.11, y7+1:1.50, y8+1:-0.12, y9+1:-0.64];[b3+1:1.64, b4+1:0.73, b5+1:1.09, b6+1:-0.08, b7+1:-0.45, b8+1:-0.14, b9+1:-0.81, b10+2:0.73, b11+2:0.26, b12+3:1.19, b13+2:0.50, b14+3:1.19, b15+3:1.19]	[y2+1:530112, y3+1:56583, y6+1:7714, y7+1:14906, y8+1:58018, y9+1:7818];[b3+1:36477, b4+1:18881, b5+1:36253, b6+1:122134, b7+1:179510, b8+1:164038, b9+1:101914, b10+2:10833, b11+2:27139, b12+3:5837, b13+2:260554, b14+3:13207, b15+3:93795]	19	-1			935	0
2601_Glyco_03-calib	29769	73.6195	141	5.46854e+06	29760	2	684.855	1367.7	19.265	14.265	0	DVTAPLVDEGAPGK	DVTAPLVDEGAPGK	DVTAPLVDEGAPGK	1	17				0	1	1367.69	0.00237	1.73	P10636-8	Isoform Tau-F of Microtubule-associated protein tau	primary:MAPT	Homo sapiens			N	N	full	[74 to 87]	E	Q		T	[y1+1, y2+1, y3+1, y4+1, y5+1, y6+1, y7+1, y8+1, y9+1, y10+1, y11+1, y12+1];[b2+1, b3+1, b4+1, b5+1, b6+1, b7+1, b11+1]	[y1+1:147.11274, y2+1:204.13422, y3+1:301.18720, y4+1:372.22474, y5+1:429.24542, y6+1:558.28789, y7+1:673.31483, y8+1:772.38307, y9+1:885.46616, y10+1:982.51967, y11+1:1053.55729, y12+1:1154.60447];[b2+1:215.10289, b3+1:316.15047, b4+1:387.18767, b5+1:484.23987, b6+1:597.32342, b7+1:696.39275, b11+1:1068.51844]	[y1+1:-0.00006, y2+1:-0.00004, y3+1:0.00017, y4+1:0.00060, y5+1:-0.00019, y6+1:-0.00032, y7+1:-0.00031, y8+1:-0.00049, y9+1:-0.00146, y10+1:-0.00072, y11+1:-0.00021, y12+1:-0.00071];[b2+1:0.00025, b3+1:0.00016, b4+1:0.00025, b5+1:-0.00032, b6+1:-0.00083, b7+1:0.00009, b11+1:-0.00234]	[y1+1:-0.43, y2+1:-0.22, y3+1:0.56, y4+1:1.61, y5+1:-0.45, y6+1:-0.57, y7+1:-0.47, y8+1:-0.64, y9+1:-1.65, y10+1:-0.73, y11+1:-0.20, y12+1:-0.61];[b2+1:1.19, b3+1:0.50, b4+1:0.63, b5+1:-0.66, b6+1:-1.40, b7+1:0.13, b11+1:-2.20]	[y1+1:8938, y2+1:15673, y3+1:195069, y4+1:18184, y5+1:32074, y6+1:25273, y7+1:64120, y8+1:61402, y9+1:30661, y10+1:493690, y11+1:54414, y12+1:56588];[b2+1:111497, b3+1:113120, b4+1:95942, b5+1:5724, b6+1:8154, b7+1:16761, b11+1:42765]	19	-1			939	0
2601_Glyco_03-calib	31469	76.7662	160	1.47405e+06	31445	3	854.384	2560.13	19.256	14.256	0	DAGLKESPLQTPTEDGSEEPGSETS	DAGLKESPLQTPTEDGSEEPGSETS	DAGLKESPLQTPTEDGSEEPGSETS	1	30				0	2	2560.13	0.0008	0.31	P10636-8	Isoform Tau-F of Microtubule-associated protein tau	primary:MAPT	Homo sapiens			N	N	full	[40 to 64]	T	D		T	[b2+1, b3+1, b4+1, b6+1, b7+1, b8+2, b9+1, b10+2, b11+2, b18+2, b19+2, b23+2, b24+3];[y2+1, y3+1, y6+1, y7+1, y14+1, y15+1]	[b2+1:187.07170, b3+1:244.09291, b4+1:357.17683, b6+1:614.31401, b7+1:701.34829, b8+2:399.70422, b9+1:911.48450, b10+2:520.27571, b11+2:570.79889, b18+2:928.43180, b19+2:992.95348, b23+2:1178.02700, b24+3:819.37113];[y2+1:207.09757, y3+1:336.14070, y6+1:577.24719, y7+1:706.29115, y14+1:1421.55532, y15+1:1522.60585]	[b2+1:0.00037, b3+1:0.00012, b4+1:-0.00003, b6+1:-0.00041, b7+1:0.00185, b8+2:0.00196, b9+1:0.00122, b10+2:0.00228, b11+2:0.00097, b18+2:0.00074, b19+2:0.00149, b23+2:-0.00031, b24+3:0.00414];[y2+1:0.00002, y3+1:0.00056, y6+1:0.00079, y7+1:0.00216, y14+1:0.00027, y15+1:0.00311]	[b2+1:1.99, b3+1:0.48, b4+1:-0.07, b6+1:-0.67, b7+1:2.63, b8+2:2.46, b9+1:1.34, b10+2:2.20, b11+2:0.85, b18+2:0.40, b19+2:0.75, b23+2:-0.13, b24+3:1.68];[y2+1:0.08, y3+1:1.67, y6+1:1.37, y7+1:3.06, y14+1:0.19, y15+1:2.05]	[b2+1:3616, b3+1:6033, b4+1:5265, b6+1:8871, b7+1:20762, b8+2:4330, b9+1:15091, b10+2:28345, b11+2:24547, b18+2:8262, b19+2:44673, b23+2:21693, b24+3:18989];[y2+1:33760, y3+1:3885, y6+1:89356, y7+1:9482, y14+1:16768, y15+1:13856]	19	-1			945	0
2601_Glyco_03-calib	38110	88.6869	171	2.04152e+06	38077	4	495.778	1979.08	19.25	14.233	0	HVPGGGSVQIVYKPVDLSK	HVPGGGSVQIVYKPVDLSK	HVPGGGSVQIVYKPVDLSK	1	323				0	1	1979.08	0.00064	0.32	P10636-8	Isoform Tau-F of Microtubule-associated protein tau	primary:MAPT	Homo sapiens			N	N	full	[299 to 317]	K	V		T	[y1+1, y2+1, y3+1, y4+1, y6+1, y7+1, y8+1, y9+2, y10+2, y11+2, y12+2, y13+2];[b2+1, b4+1, b5+1, b6+1, b7+1, b8+1, b9+1]	[y1+1:147.11257, y2+1:234.14419, y3+1:347.22831, y4+1:462.25575, y6+1:658.37632, y7+1:786.47203, y8+1:949.53504, y9+2:524.80480, y10+2:581.34741, y11+2:645.37675, y12+2:694.91059, y13+2:738.42592];[b2+1:237.13420, b4+1:391.20818, b5+1:448.23073, b6+1:505.25053, b7+1:592.28380, b8+1:691.35040, b9+1:819.41117]	[y1+1:-0.00023, y2+1:-0.00064, y3+1:-0.00058, y4+1:-0.00009, y6+1:-0.00069, y7+1:0.00005, y8+1:-0.00027, y9+2:-0.00141, y10+2:-0.00023, y11+2:-0.00014, y12+2:-0.00088, y13+2:-0.00224];[b2+1:-0.00040, b4+1:-0.00065, b5+1:0.00044, b6+1:-0.00122, b7+1:0.00002, b8+1:-0.00180, b9+1:0.00040]	[y1+1:-1.58, y2+1:-2.75, y3+1:-1.68, y4+1:-0.19, y6+1:-1.05, y7+1:0.07, y8+1:-0.28, y9+2:-1.34, y10+2:-0.20, y11+2:-0.11, y12+2:-0.63, y13+2:-1.52];[b2+1:-1.69, b4+1:-1.66, b5+1:0.99, b6+1:-2.43, b7+1:0.03, b8+1:-2.61, b9+1:0.49]	[y1+1:5688, y2+1:10823, y3+1:12259, y4+1:10093, y6+1:57753, y7+1:14280, y8+1:17864, y9+2:46800, y10+2:48021, y11+2:68119, y12+2:25103, y13+2:11685];[b2+1:48428, b4+1:15899, b5+1:15441, b6+1:22267, b7+1:51287, b8+1:14841, b9+1:13082]	19	-1			947	0
2601_Glyco_03-calib	29538	73.1186	176	2.58487e+06	29526	3	553.618	1657.83	19.25	14.25	0	TDHGAEIVYKSPVVSG	TDHGAEIVYKSPVVSG	TDHGAEIVYKSPVVSG	1	128				0	2	1657.83	0.00232	1.4	P10636-8	Isoform Tau-F of Microtubule-associated protein tau	primary:MAPT	Homo sapiens			N	N	full	[386 to 401]	K	D		T	[y2+1, y3+1, y5+1, y6+1, y7+1, y8+1];[b3+1, b4+1, b5+1, b6+1, b7+2, b8+1, b9+1, b10+1, b11+1, b12+2, b13+2, b14+3, b15+3]	[y2+1:163.07165, y3+1:262.14007, y5+1:458.26286, y6+1:545.29406, y7+1:673.38740, y8+1:836.45098];[b3+1:354.14128, b4+1:411.16356, b5+1:482.20008, b6+1:611.24238, b7+2:362.66689, b8+1:823.39456, b9+1:986.45721, b10+1:1114.54896, b11+1:1201.58424, b12+2:649.82293, b13+2:699.35720, b14+3:499.59706, b15+3:528.60786]	[y2+1:0.00031, y3+1:0.00033, y5+1:0.00193, y6+1:0.00110, y7+1:-0.00052, y8+1:-0.00027];[b3+1:0.00047, b4+1:0.00128, b5+1:0.00070, b6+1:0.00040, b7+2:0.00045, b8+1:0.00010, b9+1:-0.00057, b10+1:-0.00379, b11+1:-0.00054, b12+2:0.00105, b13+2:0.00117, b14+3:0.00225, b15+3:0.00262]	[y2+1:1.93, y3+1:1.25, y5+1:4.23, y6+1:2.02, y7+1:-0.77, y8+1:-0.32];[b3+1:1.34, b4+1:3.13, b5+1:1.45, b6+1:0.66, b7+2:0.62, b8+1:0.12, b9+1:-0.58, b10+1:-3.40, b11+1:-0.45, b12+2:0.81, b13+2:0.84, b14+3:1.50, b15+3:1.66]	[y2+1:210560, y3+1:19924, y5+1:3231, y6+1:4357, y7+1:6746, y8+1:22298];[b3+1:15843, b4+1:6879, b5+1:11616, b6+1:44225, b7+2:4731, b8+1:71794, b9+1:38478, b10+1:7007, b11+1:7264, b12+2:12055, b13+2:110673, b14+3:13845, b15+3:33490]	19	-1			948	0
2601_Glyco_03-calib	5472	24.1297	200	1.0943e+08	5464	5	331.203	1650.98	19.236	14.21	0	KVAVVRTPPKSPSSAK	KVAVVRTPPKSPSSAK	KVAVVRTPPKSPSSAK	1	209				0	2	1650.98	0.00069	0.42	P10636-8	Isoform Tau-F of Microtubule-associated protein tau	primary:MAPT	Homo sapiens			N	N	full	[225 to 240]	K	S		T	[b1+1, b2+1, b3+1, b4+1, b6+2, b7+2, b10+2, b11+3, b12+3, b13+3];[y1+1, y2+1, y3+1, y4+1, y5+1, y6+1, y8+2, y12+3, y13+3]	[b1+1:129.10237, b2+1:228.17068, b3+1:299.20798, b4+1:398.27701, b6+2:327.22686, b7+2:377.75046, b10+2:538.84997, b11+3:388.58003, b12+3:420.93115, b13+3:449.94177];[y1+1:147.11298, y2+1:218.15022, y3+1:305.18209, y4+1:392.21631, y5+1:489.26702, y6+1:576.29857, y8+2:401.22687, y12+3:418.91053, y13+3:451.93310]	[b1+1:0.00013, b2+1:0.00003, b3+1:0.00022, b4+1:0.00083, b6+2:0.00074, b7+2:0.00026, b10+2:-0.00120, b11+3:-0.00035, b12+3:0.00022, b13+3:0.00005];[y1+1:0.00017, y2+1:0.00030, y3+1:0.00015, y4+1:0.00233, y5+1:0.00028, y6+1:-0.00020, y8+2:-0.00003, y12+3:0.00057, y13+3:-0.00013]	[b1+1:1.02, b2+1:0.13, b3+1:0.72, b4+1:2.09, b6+2:1.13, b7+2:0.34, b10+2:-1.12, b11+3:-0.30, b12+3:0.17, b13+3:0.04];[y1+1:1.18, y2+1:1.39, y3+1:0.49, y4+1:5.96, y5+1:0.57, y6+1:-0.34, y8+2:-0.04, y12+3:0.46, y13+3:-0.09]	[b1+1:7171783, b2+1:484570, b3+1:1430501, b4+1:397155, b6+2:295764, b7+2:1391695, b10+2:240382, b11+3:638881, b12+3:1096719, b13+3:415148];[y1+1:3148023, y2+1:2086453, y3+1:4200314, y4+1:778080, y5+1:442380, y6+1:513780, y8+2:292708, y12+3:565847, y13+3:205965]	19	-1			955	0
[truncated: 6,496 more rows]
[truncated: 6 more columns]

## Sheet: 3-hT39
File Name	Scan Number	Scan Retention Time	Num Experimental Peaks	Total Ion Current	Precursor Scan Number	Precursor Charge	Precursor MZ	Precursor Mass	Score	Delta Score	Notch	Base Sequence	Full Sequence	Essential Sequence	Ambiguity Level	PSM Count (unambiguous, <0.01 q-value)	Mods	Mods Chemical Formulas	Mods Combined Chemical Formula	Num Variable Mods	Missed Cleavages	Peptide Monoisotopic Mass	Mass Diff (Da)	Mass Diff (ppm)	Protein Accession	Protein Name	Gene Name	Organism Name	Identified Sequence Variations	Splice Sites	Contaminant	Decoy	Peptide Description	Start and End Residues In Protein	Previous Amino Acid	Next Amino Acid	Theoreticals Searched	Decoy/Contaminant/Target	Matched Ion Series	Matched Ion Mass-To-Charge Ratios	Matched Ion Mass Diff (Da)	Matched Ion Mass Diff (Ppm)	Matched Ion Intensities	Matched Ion Counts	Normalized Spectral Angle	Localized Scores	Improvement Possible	Cumulative Target	Cumulative Decoy
[truncated: 9,889 more rows]
[truncated: 6 more columns]
