# Supplementary material for: O-GlcNAc modification differentially regulates microtubule binding and pathological conformations of tau isoforms in vitro
Source: J Biol Chem. 2025 Feb 3;301(3):108263. doi: 10.1016/j.jbc.2025.108263 (PMC11927755; doi:10.1016/j.jbc.2025.108263)
Supplement: Supplementary Table S2 [file mmc2.xlsx]

## Sheet: Table Legend
Supporting Information Table 2. Quantified Tau Peptides for Tau Isoforms.
Tab 1: Sample codes for the tau protein samples referenced in the Tabs 2 and 3. Tab 2: The quantified peptides for the 4R tau isoform (hT40). Tab 3: The quantified peptides for the 3R tau isoform (hT39). Tabs 2 and 3 include signal intensity for quantified tau peptides in both unmodified and Glc tau proteins.

## Sheet: 1-Sample_codes
Sample_code	Recombinant tau protein
2601_Glyco_01	Unmodified 3R Tau
2601_Glyco_02	Glc Modified 3R Tau
2601_Glyco_03	Unmodified 4R Tau
2601_Glyco_04	Glc Modified 4R Tau

## Sheet: 2-hT40
Sequence	Base Sequence	Protein Groups	Gene Names	Organism	Intensity_2601_Glyco_03-calib	Intensity_2601_Glyco_04-calib	Detection Type_2601_Glyco_03-calib	Detection Type_2601_Glyco_04-calib
AEPRQEFEVM[Common Variable:Oxidation on M]E	AEPRQEFEVME	P10636-8	MAPT	Homo sapiens	5.05599e+07	2.22844e+06	MSMS	MSMS
AEPRQEFEVM[Common Variable:Oxidation on M]EDHAGTYGLG	AEPRQEFEVMEDHAGTYGLG	P10636-8	MAPT	Homo sapiens	4.58187e+08	7.06093e+08	MSMS	MSMS
AEPRQEFEVM[Common Variable:Oxidation on M]EDHAGTYGLGDRK	AEPRQEFEVMEDHAGTYGLGDRK	P10636-8	MAPT	Homo sapiens	1.70287e+06	3.3716e+07	MSMS	MSMS
AEPRQEFEVME	AEPRQEFEVME	P10636-8	MAPT	Homo sapiens	5.28961e+07	65688310	MSMS	MSMS
AEPRQEFEVMEDHAGTYGLG	AEPRQEFEVMEDHAGTYGLG	P10636-8	MAPT	Homo sapiens	1104658560	1486440656	MSMS	MSMS
AEPRQEFEVMEDHAGTYGLGDRK	AEPRQEFEVMEDHAGTYGLGDRK	P10636-8	MAPT	Homo sapiens	3.28446e+06	7.60755e+07	MSMS	MSMS
AKTDHGAEIVYK	AKTDHGAEIVYK	P10636-8	MAPT	Homo sapiens	0	280277	NotDetected	MSMS
CGSLGNIHHKPGGGQVEVK	CGSLGNIHHKPGGGQVEVK	P10636-8	MAPT	Homo sapiens	1.14262e+07	2.16925e+07	MSMS	MSMS
CGSLGNIHHKPGGGQVEVKSEK	CGSLGNIHHKPGGGQVEVKSEK	P10636-8	MAPT	Homo sapiens	564261	5.42881e+06	MSMS	MSMS
DAGLKESPLQTPTE	DAGLKESPLQTPTE	P10636-8	MAPT	Homo sapiens	4.66672e+06	2.31455e+06	MSMS	MSMS
DAGLKESPLQTPTEDGSEEPGSETS	DAGLKESPLQTPTEDGSEEPGSETS	P10636-8	MAPT	Homo sapiens	2.91272e+07	3.33744e+07	MSMS	MSMS
DAKSTPTAEDVTAPLV	DAKSTPTAEDVTAPLV	P10636-8	MAPT	Homo sapiens	3.86348e+06	6.37441e+06	MSMS	MSMS
DEAAGHVTQARM[Common Variable:Oxidation on M]VSK	DEAAGHVTQARMVSK	P10636-8	MAPT	Homo sapiens	996994272	1.23194e+09	MSMS	MSMS
DEAAGHVTQARM[Common Variable:Oxidation on M]VSKSK	DEAAGHVTQARMVSKSK	P10636-8	MAPT	Homo sapiens	208742794	381873516	MSMS	MSMS
DEAAGHVTQARM[Common Variable:Oxidation on M]VSKSKDGTGS	DEAAGHVTQARMVSKSKDGTGS	P10636-8	MAPT	Homo sapiens	1.00118e+07	1.11299e+07	MSMS	MSMS
DEAAGHVTQARMVSK	DEAAGHVTQARMVSK	P10636-8	MAPT	Homo sapiens	5.12063e+08	437371528	MSMS	MSMS
DEAAGHVTQARMVSKSK	DEAAGHVTQARMVSKSK	P10636-8	MAPT	Homo sapiens	373439096	643336412	MSMS	MSMS
DEAAGHVTQARMVSKSKDGTGS	DEAAGHVTQARMVSKSKDGTGS	P10636-8	MAPT	Homo sapiens	2.29794e+07	2.36765e+07	MSMS	MSMS
DEGAPGKQAAAQPHTEIPEGTTAEEAGIG	DEGAPGKQAAAQPHTEIPEGTTAEEAGIG	P10636-8	MAPT	Homo sapiens	219275804	48341530	MSMS	MSMS
DEGAPGKQAAAQPHTEIPEGTTAEEAGIGDTPSLE	DEGAPGKQAAAQPHTEIPEGTTAEEAGIGDTPSLE	P10636-8	MAPT	Homo sapiens	1.78116e+08	151339086	MSMS	MSMS
DEVS[Custom HexNAc:HexNAc on S DI]ASLAK	DEVSASLAK	P10636-8	MAPT	Homo sapiens	0	561192	NotDetected	MSMS
DEVSASLAK	DEVSASLAK	P10636-8	MAPT	Homo sapiens	1088033792	2243301504	MSMS	MSMS
DEVSASLAKQGL	DEVSASLAKQGL	P10636-8	MAPT	Homo sapiens	406883	1.01563e+06	MSMS	MSMS
DFKDRVQSK	DFKDRVQSK	P10636-8	MAPT	Homo sapiens	1.04908e+09	1.35555e+09	MSMS	MSMS
DGKTKIATPRGAAPPGQK	DGKTKIATPRGAAPPGQK	P10636-8	MAPT	Homo sapiens	361986	289937	MSMS	MSMS
DGSEEPGSETS	DGSEEPGSETS	P10636-8	MAPT	Homo sapiens	3.42264e+07	2.53415e+07	MSMS	MSMS
DGSEEPGSETSDAK	DGSEEPGSETSDAK	P10636-8	MAPT	Homo sapiens	454195	3.80533e+06	MSMS	MSMS
DHAGTYGLG	DHAGTYGLG	P10636-8	MAPT	Homo sapiens	119555338	68362203	MSMS	MSMS
DHAGTYGLGDRK	DHAGTYGLGDRK	P10636-8	MAPT	Homo sapiens	6.04228e+06	3.83189e+07	MSMS	MSMS
DHAGTYGLGDRKDQGGYTM[Common Variable:Oxidation on M]HQ	DHAGTYGLGDRKDQGGYTMHQ	P10636-8	MAPT	Homo sapiens	890173	3.34384e+06	MSMS	MSMS
DHAGTYGLGDRKDQGGYTMHQ	DHAGTYGLGDRKDQGGYTMHQ	P10636-8	MAPT	Homo sapiens	1.0432e+06	4.16075e+06	MSMS	MSMS
DHGAEIVYK	DHGAEIVYK	P10636-8	MAPT	Homo sapiens	4.32264e+06	3.59125e+06	MSMS	MSMS
DHGAEIVYKSPVVSG	DHGAEIVYKSPVVSG	P10636-8	MAPT	Homo sapiens	3.67139e+07	3.85325e+07	MSMS	MSMS
DHGAEIVYKSPVVSGDTSPRHLSNVSSTGSI	DHGAEIVYKSPVVSGDTSPRHLSNVSSTGSI	P10636-8	MAPT	Homo sapiens	319949	135822	MSMS	MSMS
DLSNVQSK	DLSNVQSK	P10636-8	MAPT	Homo sapiens	379720440	1004091936	MSMS	MSMS
DLSNVQSKCGSK	DLSNVQSKCGSK	P10636-8	MAPT	Homo sapiens	0	214707	NotDetected	MSMS
DLSNVQSKCGSKDNIK	DLSNVQSKCGSKDNIK	P10636-8	MAPT	Homo sapiens	122728	0	MSMS	NotDetected
DM[Common Variable:Oxidation on M]VDSPQLATLA	DMVDSPQLATLA	P10636-8	MAPT	Homo sapiens	1.96789e+06	1.66029e+06	MSMS	MSMS
DMVDSPQLATLA	DMVDSPQLATLA	P10636-8	MAPT	Homo sapiens	1.8143e+06	2.11447e+06	MSMS	MSMS
DNIKHVPGGGSVQIVYKPV	DNIKHVPGGGSVQIVYKPV	P10636-8	MAPT	Homo sapiens	1.60846e+06	1.58264e+06	MSMS	MSMS
DNIKHVPGGGSVQIVYKPVDLSK	DNIKHVPGGGSVQIVYKPVDLSK	P10636-8	MAPT	Homo sapiens	1.46553e+08	265466601	MSMS	MSMS
DNITHVPGGGNK	DNITHVPGGGNK	P10636-8	MAPT	Homo sapiens	3.40627e+07	6.55629e+07	MSMS	MSMS
DNITHVPGGGNKK	DNITHVPGGGNKK	P10636-8	MAPT	Homo sapiens	1.81289e+08	1.90064e+08	MSMS	MSMS
DNITHVPGGGNKKIETHK	DNITHVPGGGNKKIETHK	P10636-8	MAPT	Homo sapiens	155211	0	MSMS	NotDetected
DQEGDTDAGLK	DQEGDTDAGLK	P10636-8	MAPT	Homo sapiens	9.35067e+06	9.72538e+06	MSMS	MSMS
DQGGYTM[Common Variable:Oxidation on M]HQ	DQGGYTMHQ	P10636-8	MAPT	Homo sapiens	8.32544e+06	12908601	MSMS	MSMS
DQGGYTM[Common Variable:Oxidation on M]HQDQEG	DQGGYTMHQDQEG	P10636-8	MAPT	Homo sapiens	6.91359e+06	5.11008e+06	MSMS	MSMS
DQGGYTM[Common Variable:Oxidation on M]HQDQEGDT	DQGGYTMHQDQEGDT	P10636-8	MAPT	Homo sapiens	7.94526e+06	4.98729e+06	MSMS	MSMS
DQGGYTMHQ	DQGGYTMHQ	P10636-8	MAPT	Homo sapiens	116877672	5.4951e+07	MSMS	MSMS
DQGGYTMHQDQEG	DQGGYTMHQDQEG	P10636-8	MAPT	Homo sapiens	14764403	1.67979e+07	MSMS	MSMS
DQGGYTMHQDQEGDT	DQGGYTMHQDQEGDT	P10636-8	MAPT	Homo sapiens	5.65885e+06	2.98842e+06	MSMS	MSMS
DRKDQGGYTM[Common Variable:Oxidation on M]HQ	DRKDQGGYTMHQ	P10636-8	MAPT	Homo sapiens	3.68584e+06	1.12186e+06	MSMS	MSMS
DRKDQGGYTM[Common Variable:Oxidation on M]HQDQEG	DRKDQGGYTMHQDQEG	P10636-8	MAPT	Homo sapiens	7.418e+06	1.18132e+07	MSMS	MSMS
DRKDQGGYTMHQ	DRKDQGGYTMHQ	P10636-8	MAPT	Homo sapiens	2.08955e+08	261893692	MSMS	MSMS
DRKDQGGYTMHQDQEG	DRKDQGGYTMHQDQEG	P10636-8	MAPT	Homo sapiens	1.47259e+07	1.60695e+07	MSMS	MSMS
DRSGYSSPGSPGTPGSRSRTPSLPTPPTREPK	DRSGYSSPGSPGTPGSRSRTPSLPTPPTREPK	P10636-8	MAPT	Homo sapiens	1.83278e+08	1.52688e+08	MSMS	MSMS
DRSGYSSPGSPGTPGSRSRTPSLPTPPTREPKK	DRSGYSSPGSPGTPGSRSRTPSLPTPPTREPKK	P10636-8	MAPT	Homo sapiens	8.17583e+07	1.34902e+08	MSMS	MSMS
DRVQSKIGSLDNITHVPGGGNK	DRVQSKIGSLDNITHVPGGGNK	P10636-8	MAPT	Homo sapiens	1.44119e+06	1.3917e+06	MSMS	MSMS
DSPQLATLA	DSPQLATLA	P10636-8	MAPT	Homo sapiens	1.76351e+07	1.00016e+07	MSMS	MSMS
DSPQLATLADEVSASLAK	DSPQLATLADEVSASLAK	P10636-8	MAPT	Homo sapiens	0	1.21312e+06	NotDetected	MSMS
DTDAGLKESPLQTPTE	DTDAGLKESPLQTPTE	P10636-8	MAPT	Homo sapiens	6.90767e+06	3.13169e+06	MSMS	MSMS
DTPSLEDEAAGHVTQARM[Common Variable:Oxidation on M]VSK	DTPSLEDEAAGHVTQARMVSK	P10636-8	MAPT	Homo sapiens	2.92901e+06	7.82777e+06	MSMS	MSMS
DTPSLEDEAAGHVTQARM[Common Variable:Oxidation on M]VSKSK	DTPSLEDEAAGHVTQARMVSKSK	P10636-8	MAPT	Homo sapiens	1.99518e+06	7.19725e+06	MSMS	MSMS
DTPSLEDEAAGHVTQARMVSK	DTPSLEDEAAGHVTQARMVSK	P10636-8	MAPT	Homo sapiens	7.57658e+06	1.2939e+07	MSMS	MSMS
DTPSLEDEAAGHVTQARMVSKSK	DTPSLEDEAAGHVTQARMVSKSK	P10636-8	MAPT	Homo sapiens	5.73709e+06	1.55783e+07	MSMS	MSMS
DTSPRHLSNVSSTGSI	DTSPRHLSNVSSTGSI	P10636-8	MAPT	Homo sapiens	6.20326e+06	4.57764e+06	MSMS	MSMS
DTSPRHLSNVSSTGSIDM[Common Variable:Oxidation on M]V	DTSPRHLSNVSSTGSIDMV	P10636-8	MAPT	Homo sapiens	1.35496e+07	6.04454e+06	MSMS	MSMS
DTSPRHLSNVSSTGSIDM[Common Variable:Oxidation on M]VDS[Custom HexNAc:HexNAc on S DI]PQLATLA	DTSPRHLSNVSSTGSIDMVDSPQLATLA	P10636-8	MAPT	Homo sapiens	0	7.52486e+06	NotDetected	MSMS
DTSPRHLSNVSSTGSIDM[Common Variable:Oxidation on M]VDSPQLATLA	DTSPRHLSNVSSTGSIDMVDSPQLATLA	P10636-8	MAPT	Homo sapiens	4.81327e+08	298357996	MSMS	MSMS
DTSPRHLSNVSSTGSIDMV	DTSPRHLSNVSSTGSIDMV	P10636-8	MAPT	Homo sapiens	3.58771e+07	2.89636e+07	MSMS	MSMS
DTSPRHLSNVSSTGSIDMVDS[Custom HexNAc:HexNAc on S DI]PQLATLA	DTSPRHLSNVSSTGSIDMVDSPQLATLA	P10636-8	MAPT	Homo sapiens	0	1.24748e+07	NotDetected	MSMS
DTSPRHLSNVSSTGSIDMVDSPQLATLA	DTSPRHLSNVSSTGSIDMVDSPQLATLA	P10636-8	MAPT	Homo sapiens	6.3446e+08	6.04903e+08	MSMS	MSMS
DVTAPLV	DVTAPLV	P10636-8	MAPT	Homo sapiens	2.86171e+07	14440181	MSMS	MSMS
DVTAPLVDEGAPGK	DVTAPLVDEGAPGK	P10636-8	MAPT	Homo sapiens	81629731	92830515	MSMS	MSMS
DVTAPLVDEGAPGKQAAAQPHTEIPEGTTAEEAGIG	DVTAPLVDEGAPGKQAAAQPHTEIPEGTTAEEAGIG	P10636-8	MAPT	Homo sapiens	1.4578e+07	5.04305e+06	MSMS	MSMS
ESPLQTPTE	ESPLQTPTE	P10636-8	MAPT	Homo sapiens	1.31456e+06	980492	MSMS	MSMS
ESPLQTPTEDGSEEPGSETS	ESPLQTPTEDGSEEPGSETS	P10636-8	MAPT	Homo sapiens	1.80253e+07	2.82935e+07	MSMS	MSMS
ESPLQTPTEDGSEEPGSETSDAK	ESPLQTPTEDGSEEPGSETSDAK	P10636-8	MAPT	Homo sapiens	2.99923e+06	4.73443e+06	MSMS	MSMS
GQANATRIPAK	GQANATRIPAK	P10636-8	MAPT	Homo sapiens	1.02476e+08	8.85808e+07	MSMS	MSMS
GQANATRIPAKT[Custom HexNAc:HexNAc on T DI]PPAPKTPPSSGEPPK	GQANATRIPAKTPPAPKTPPSSGEPPK	P10636-8	MAPT	Homo sapiens	0	0	NotDetected	MSMSAmbiguousPeakfinding
GQANATRIPAKTPPAPK	GQANATRIPAKTPPAPK	P10636-8	MAPT	Homo sapiens	2.68839e+07	44957711	MSMS	MSMS
GQANATRIPAKTPPAPKT[Custom HexNAc:HexNAc on T DI]PPSSGEPPK	GQANATRIPAKTPPAPKTPPSSGEPPK	P10636-8	MAPT	Homo sapiens	0	0	NotDetected	MSMSAmbiguousPeakfinding
GQANATRIPAKTPPAPKTPPSSGEPPK	GQANATRIPAKTPPAPKTPPSSGEPPK	P10636-8	MAPT	Homo sapiens	393535782	641760358	MSMS	MSMS
HQPGGGKVQIINK	HQPGGGKVQIINK	P10636-8	MAPT	Homo sapiens	2.27383e+06	1.8883e+06	MSMS	MSMS
HQPGGGKVQIINKK	HQPGGGKVQIINKK	P10636-8	MAPT	Homo sapiens	4.27776e+06	7.91676e+06	MSMS	MSMS
HVPGGGSVQIVYKPV	HVPGGGSVQIVYKPV	P10636-8	MAPT	Homo sapiens	1.88974e+06	1.86259e+06	MSMS	MSMS
HVPGGGSVQIVYKPVDLSK	HVPGGGSVQIVYKPVDLSK	P10636-8	MAPT	Homo sapiens	229076088	3.56717e+08	MSMS	MSMS
HVPGGGSVQIVYKPVDLSKVTSK	HVPGGGSVQIVYKPVDLSKVTSK	P10636-8	MAPT	Homo sapiens	4.68168e+06	9.26983e+06	MSMS	MSMS
IATPRGAAPPGQK	IATPRGAAPPGQK	P10636-8	MAPT	Homo sapiens	1.64998e+09	2.21611e+09	MSMS	MSMS
IATPRGAAPPGQKGQANATRIPAK	IATPRGAAPPGQKGQANATRIPAK	P10636-8	MAPT	Homo sapiens	153077	324770	MSMS	MSMS
IETHKLTFRENAK	IETHKLTFRENAK	P10636-8	MAPT	Homo sapiens	264132953	395660686	MSMS	MSMS
IETHKLTFRENAKAK	IETHKLTFRENAKAK	P10636-8	MAPT	Homo sapiens	3.41702e+07	267650587	MSMS	MSMS
IGSLDNITHVPGGGNK	IGSLDNITHVPGGGNK	P10636-8	MAPT	Homo sapiens	557783976	1.0575e+09	MSMS	MSMS
IGSLDNITHVPGGGNKK	IGSLDNITHVPGGGNKK	P10636-8	MAPT	Homo sapiens	681413124	1067085560	MSMS	MSMS
IGSTENLK	IGSTENLK	P10636-8	MAPT	Homo sapiens	770373112	998112056	MSMS	MSMS
IGSTENLKHQPGGGK	IGSTENLKHQPGGGK	P10636-8	MAPT	Homo sapiens	1092819392	1770063568	MSMS	MSMS
IGSTENLKHQPGGGKVQIINK	IGSTENLKHQPGGGKVQIINK	P10636-8	MAPT	Homo sapiens	6.43844e+06	5.24222e+06	MSMS	MSMS
KIETHKLTFRENAK	KIETHKLTFRENAK	P10636-8	MAPT	Homo sapiens	1.54563e+07	5.65298e+07	MSMS	MSMS
KLDLSNVQSK	KLDLSNVQSK	P10636-8	MAPT	Homo sapiens	134012788	2.03867e+08	MSMS	MSMS
KVAVVRTPPK	KVAVVRTPPK	P10636-8	MAPT	Homo sapiens	4.07559e+06	8474007	MSMS	MSMS
KVAVVRTPPKSPSSAK	KVAVVRTPPKSPSSAK	P10636-8	MAPT	Homo sapiens	850628716	1670719944	MSMS	MSMS
LDFKDRVQSK	LDFKDRVQSK	P10636-8	MAPT	Homo sapiens	305224024	6.24646e+08	MSMS	MSMS
LDLSNVQSK	LDLSNVQSK	P10636-8	MAPT	Homo sapiens	845537784	1601309232	MSMS	MSMS
LDLSNVQSKCGSK	LDLSNVQSKCGSK	P10636-8	MAPT	Homo sapiens	0	198743	NotDetected	MSMS
LTFRENAK	LTFRENAK	P10636-8	MAPT	Homo sapiens	328159624	5.52387e+08	MSMS	MSMS
LTFRENAKAK	LTFRENAKAK	P10636-8	MAPT	Homo sapiens	3.03967e+08	639675024	MSMS	MSMS
LTFRENAKAKT	LTFRENAKAKT	P10636-8	MAPT	Homo sapiens	1.03106e+07	2.28295e+07	MSMS	MSMS
NVKSKIGSTENLK	NVKSKIGSTENLK	P10636-8	MAPT	Homo sapiens	134771	93347.3	MSMS	MSMS
QAAAQPHTEIPEGTTAEEAGIG	QAAAQPHTEIPEGTTAEEAGIG	P10636-8	MAPT	Homo sapiens	90829366	5.61102e+07	MSMS	MSMS
QAAAQPHTEIPEGTTAEEAGIGDTPSLE	QAAAQPHTEIPEGTTAEEAGIGDTPSLE	P10636-8	MAPT	Homo sapiens	5.23448e+08	7.17943e+08	MSMS	MSMS
QAAAQPHTEIPEGTTAEEAGIGDTPSLEDEAAGHVTQARM[Common Variable:Oxidation on M]VSK	QAAAQPHTEIPEGTTAEEAGIGDTPSLEDEAAGHVTQARMVSK	P10636-8	MAPT	Homo sapiens	9.11276e+07	1.71046e+08	MSMS	MSMS
QAAAQPHTEIPEGTTAEEAGIGDTPSLEDEAAGHVTQARMVSK	QAAAQPHTEIPEGTTAEEAGIGDTPSLEDEAAGHVTQARMVSK	P10636-8	MAPT	Homo sapiens	1.84539e+08	6.50072e+08	MSMS	MSMS
SEKLDFK	SEKLDFK	P10636-8	MAPT	Homo sapiens	2.51336e+06	1.24843e+07	MSMS	MSMS
SGDRSGYSSPGSPGTPGSRSRTPSLPTPPTREPK	SGDRSGYSSPGSPGTPGSRSRTPSLPTPPTREPK	P10636-8	MAPT	Homo sapiens	3.33653e+08	5.95585e+08	MSMS	MSMS
SGDRSGYSSPGSPGTPGSRSRTPSLPTPPTREPKK	SGDRSGYSSPGSPGTPGSRSRTPSLPTPPTREPKK	P10636-8	MAPT	Homo sapiens	188580756	6.75309e+08	MSMS	MSMS
SKIGSTENLK	SKIGSTENLK	P10636-8	MAPT	Homo sapiens	5.55262e+06	9.77422e+06	MSMS	MSMS
SKIGSTENLKHQPGGGK	SKIGSTENLKHQPGGGK	P10636-8	MAPT	Homo sapiens	4.78079e+06	9.29464e+06	MSMS	MSMS
SPVVSGDTSPRHLSNVSSTGSIDM[Common Variable:Oxidation on M]V	SPVVSGDTSPRHLSNVSSTGSIDMV	P10636-8	MAPT	Homo sapiens	199223	0	MSMS	NotDetected
SPVVSGDTSPRHLSNVSSTGSIDMV	SPVVSGDTSPRHLSNVSSTGSIDMV	P10636-8	MAPT	Homo sapiens	219273	311234	MSMS	MSMS
SRLQTAPVPM[Common Variable:Oxidation on M]P	SRLQTAPVPMP	P10636-8	MAPT	Homo sapiens	2.00581e+07	7.86727e+06	MSMS	MSMS
SRLQTAPVPM[Common Variable:Oxidation on M]PDLK	SRLQTAPVPMPDLK	P10636-8	MAPT	Homo sapiens	1.47133e+08	122147770	MSMS	MSMS
SRLQTAPVPM[Common Variable:Oxidation on M]PDLKNVK	SRLQTAPVPMPDLKNVK	P10636-8	MAPT	Homo sapiens	77507026	8.17796e+07	MSMS	MSMS
SRLQTAPVPMP	SRLQTAPVPMP	P10636-8	MAPT	Homo sapiens	1.99428e+07	2.93595e+07	MSMS	MSMS
SRLQTAPVPMPDLK	SRLQTAPVPMPDLK	P10636-8	MAPT	Homo sapiens	113301086	3.71312e+08	MSMS	MSMS
SRLQTAPVPMPDLKNVK	SRLQTAPVPMPDLKNVK	P10636-8	MAPT	Homo sapiens	6.8766e+07	279068520	MSMS	MSMS
STPTAEDVTAPLV	STPTAEDVTAPLV	P10636-8	MAPT	Homo sapiens	851427232	931295104	MSMS	MSMS
STPTAEDVTAPLVDEGAPGK	STPTAEDVTAPLVDEGAPGK	P10636-8	MAPT	Homo sapiens	416651726	664144496	MSMS	MSMS
TDHGAEIVYK	TDHGAEIVYK	P10636-8	MAPT	Homo sapiens	4.9933e+06	7.00728e+06	MSMS	MSMS
TDHGAEIVYKSPVVS[Custom HexNAc:HexNAc on S DI]G	TDHGAEIVYKSPVVSG	P10636-8	MAPT	Homo sapiens	0	537072	NotDetected	MSMS
TDHGAEIVYKSPVVSG	TDHGAEIVYKSPVVSG	P10636-8	MAPT	Homo sapiens	518964472	5.76811e+08	MSMS	MSMS
TKIATPRGAAPPGQK	TKIATPRGAAPPGQK	P10636-8	MAPT	Homo sapiens	91133240	5.27139e+08	MSMS	MSMS
TPPAPKTPPSSGEPPK	TPPAPKTPPSSGEPPK	P10636-8	MAPT	Homo sapiens	7.64805e+06	9.20773e+06	MSMS	MSMS
TPPAPKTPPSSGEPPKSG	TPPAPKTPPSSGEPPKSG	P10636-8	MAPT	Homo sapiens	1.16436e+06	1.28052e+06	MSMS	MSMS
TPPSSGEPPK	TPPSSGEPPK	P10636-8	MAPT	Homo sapiens	2.42197e+06	5.34242e+06	MSMS	MSMS
TPPSSGEPPKSG	TPPSSGEPPKSG	P10636-8	MAPT	Homo sapiens	396999	396804	MSMS	MSMS
TPPSSGEPPKSGDRSGYSSPGSPGTPGSRSRTPSLPTPPTREPK	TPPSSGEPPKSGDRSGYSSPGSPGTPGSRSRTPSLPTPPTREPK	P10636-8	MAPT	Homo sapiens	1.6931e+06	4.87356e+06	MSMS	MSMS
VAVVRTPPK	VAVVRTPPK	P10636-8	MAPT	Homo sapiens	1.66663e+07	1.33841e+07	MSMS	MSMS
VAVVRTPPKSPSSAK	VAVVRTPPKSPSSAK	P10636-8	MAPT	Homo sapiens	1186979676	1725224904	MSMS	MSMS
VQIINKK	VQIINKK	P10636-8	MAPT	Homo sapiens	1.05821e+08	2.50754e+08	MSMS	MSMS
VQIINKKL	VQIINKKL	P10636-8	MAPT	Homo sapiens	1.10493e+08	1.50076e+08	MSMS	MSMS
VTSKCGSLGNIHHKPGGGQVEVK	VTSKCGSLGNIHHKPGGGQVEVK	P10636-8	MAPT	Homo sapiens	2.90558e+06	7.11419e+06	MSMS	MSMS
VTSKCGSLGNIHHKPGGGQVEVKSEK	VTSKCGSLGNIHHKPGGGQVEVKSEK	P10636-8	MAPT	Homo sapiens	0	862480	NotDetected	MSMS

## Sheet: 3-hT39
Sequence	Base Sequence	Protein Groups	Intensity_2601_Glyco_01-calib	Intensity_2601_Glyco_02-calib	Detection Type_2601_Glyco_01-calib	Detection Type_2601_Glyco_02-calib
AEPRQEFEVM[Common Variable:Oxidation on M]E	AEPRQEFEVME	P10636-5 - 2N3R (D) (410 aa)	4.06468e+06	4.41469e+06	MSMS	MSMS
AEPRQEFEVM[Common Variable:Oxidation on M]EDHAGTYGLG	AEPRQEFEVMEDHAGTYGLG	P10636-5 - 2N3R (D) (410 aa)	9.49547e+08	8.73865e+08	MSMS	MSMS
AEPRQEFEVM[Common Variable:Oxidation on M]EDHAGTYGLGDRK	AEPRQEFEVMEDHAGTYGLGDRK	P10636-5 - 2N3R (D) (410 aa)	994870	1.34116e+06	MSMS	MSMS
AEPRQEFEVME	AEPRQEFEVME	P10636-5 - 2N3R (D) (410 aa)	221474627	270503386	MSMS	MSMS
AEPRQEFEVMEDHAGTYGLG	AEPRQEFEVMEDHAGTYGLG	P10636-5 - 2N3R (D) (410 aa)	2.43961e+09	2.84803e+09	MSMS	MSMS
AEPRQEFEVMEDHAGTYGLGDRK	AEPRQEFEVMEDHAGTYGLGDRK	P10636-5 - 2N3R (D) (410 aa)	2.77608e+06	4.30901e+06	MSMS	MSMS
AKTDHGAEIVYK	AKTDHGAEIVYK	P10636-5 - 2N3R (D) (410 aa)	247790	227365	MSMS	MSMS
CGSLGNIHHKPGGGQVEVK	CGSLGNIHHKPGGGQVEVK	P10636-5 - 2N3R (D) (410 aa)	5.26668e+07	4.00635e+07	MSMS	MSMS
CGSLGNIHHKPGGGQVEVKSEK	CGSLGNIHHKPGGGQVEVKSEK	P10636-5 - 2N3R (D) (410 aa)	1.35269e+06	1.91395e+06	MSMS	MSMS
DAGLKESPLQTPTE	DAGLKESPLQTPTE	P10636-5 - 2N3R (D) (410 aa)	1.61308e+07	1.69576e+07	MSMS	MSMS
DAGLKESPLQTPTEDGSEEPGSETS	DAGLKESPLQTPTEDGSEEPGSETS	P10636-5 - 2N3R (D) (410 aa)	8.34598e+07	102155520	MSMS	MSMS
DAKSTPTAEDVTAPLV	DAKSTPTAEDVTAPLV	P10636-5 - 2N3R (D) (410 aa)	2.32116e+07	3.21333e+07	MSMS	MSMS
DEAAGHVTQARM[Common Variable:Oxidation on M]VSK	DEAAGHVTQARMVSK	P10636-5 - 2N3R (D) (410 aa)	1.82941e+09	2.67212e+09	MSMS	MSMS
DEAAGHVTQARM[Common Variable:Oxidation on M]VSKSK	DEAAGHVTQARMVSKSK	P10636-5 - 2N3R (D) (410 aa)	667231084	764429772	MSMS	MSMS
DEAAGHVTQARM[Common Variable:Oxidation on M]VSKSKDGTGS	DEAAGHVTQARMVSKSKDGTGS	P10636-5 - 2N3R (D) (410 aa)	1.75693e+07	1.44443e+07	MSMS	MSMS
DEAAGHVTQARMVSK	DEAAGHVTQARMVSK	P10636-5 - 2N3R (D) (410 aa)	8.84681e+08	1.22913e+09	MSMS	MSMS
DEAAGHVTQARMVSKSK	DEAAGHVTQARMVSKSK	P10636-5 - 2N3R (D) (410 aa)	983494496	1145699232	MSMS	MSMS
DEAAGHVTQARMVSKSKDGTGS	DEAAGHVTQARMVSKSKDGTGS	P10636-5 - 2N3R (D) (410 aa)	54536213	69983955	MSMS	MSMS
DEGAPGKQAAAQPHTEIPEGTTAEEAGIG	DEGAPGKQAAAQPHTEIPEGTTAEEAGIG	P10636-5 - 2N3R (D) (410 aa)	4.08506e+08	4.21312e+08	MSMS	MSMS
DEGAPGKQAAAQPHTEIPEGTTAEEAGIGDTPSLE	DEGAPGKQAAAQPHTEIPEGTTAEEAGIGDTPSLE	P10636-5 - 2N3R (D) (410 aa)	3.07171e+08	3.5852e+08	MSMS	MSMS
DEVS[Custom HexNAc:HexNAc on S DI]ASLAK	DEVSASLAK	P10636-5 - 2N3R (D) (410 aa)	0	494582	NotDetected	MSMS
DEVSASLAK	DEVSASLAK	P10636-5 - 2N3R (D) (410 aa)	2448480176	2961003760	MSMS	MSMS
DEVSASLAKQGL	DEVSASLAKQGL	P10636-5 - 2N3R (D) (410 aa)	2.1773e+06	958567	MSMS	MSMS
DFKDRVQSK	DFKDRVQSK	P10636-5 - 2N3R (D) (410 aa)	1.42956e+09	1.2536e+09	MSMS	MSMS
DGKTKIATPRGAAPPGQK	DGKTKIATPRGAAPPGQK	P10636-5 - 2N3R (D) (410 aa)	1.14914e+06	2.378e+06	MSMS	MSMS
DGSEEPGSETS	DGSEEPGSETS	P10636-5 - 2N3R (D) (410 aa)	1.77413e+07	153430660	MSMS	MSMS
DGSEEPGSETSDAK	DGSEEPGSETSDAK	P10636-5 - 2N3R (D) (410 aa)	289409	228414	MSMS	MSMS
DHAGTYGLG	DHAGTYGLG	P10636-5 - 2N3R (D) (410 aa)	367215244	460944620	MSMS	MSMS
DHAGTYGLGDRK	DHAGTYGLGDRK	P10636-5 - 2N3R (D) (410 aa)	1.56071e+07	26387596	MSMS	MSMS
DHAGTYGLGDRKDQGGYTM[Common Variable:Oxidation on M]HQ	DHAGTYGLGDRKDQGGYTMHQ	P10636-5 - 2N3R (D) (410 aa)	2.61566e+06	3.42988e+06	MSMS	MSMS
DHAGTYGLGDRKDQGGYTMHQ	DHAGTYGLGDRKDQGGYTMHQ	P10636-5 - 2N3R (D) (410 aa)	4.26273e+06	6.4885e+06	MSMS	MSMS
DHGAEIVYK	DHGAEIVYK	P10636-5 - 2N3R (D) (410 aa)	2.19445e+06	1.56156e+06	MSMS	MSMS
DHGAEIVYKS[Custom HexNAc:HexNAc on S DI]PVVSG	DHGAEIVYKSPVVSG	P10636-5 - 2N3R (D) (410 aa)	0	0	NotDetected	MSMSAmbiguousPeakfinding
DHGAEIVYKSPVVS[Custom HexNAc:HexNAc on S DI]G	DHGAEIVYKSPVVSG	P10636-5 - 2N3R (D) (410 aa)	0	0	NotDetected	MSMSAmbiguousPeakfinding
DHGAEIVYKSPVVSG	DHGAEIVYKSPVVSG	P10636-5 - 2N3R (D) (410 aa)	110878978	123992800	MSMS	MSMS
DHGAEIVYKSPVVSGDTSPRHLSNVSSTGSI	DHGAEIVYKSPVVSGDTSPRHLSNVSSTGSI	P10636-5 - 2N3R (D) (410 aa)	1.10354e+06	1.48283e+06	MSMS	MSMS
DM[Common Variable:Oxidation on M]VDSPQLATLA	DMVDSPQLATLA	P10636-5 - 2N3R (D) (410 aa)	5.69153e+06	5.96045e+06	MSMS	MSMS
DMVDSPQLATLA	DMVDSPQLATLA	P10636-5 - 2N3R (D) (410 aa)	1.28243e+07	1.76791e+07	MSMS	MSMS
DNITHVPGGGNK	DNITHVPGGGNK	P10636-5 - 2N3R (D) (410 aa)	130766176	1.41954e+08	MSMS	MSMS
DNITHVPGGGNKK	DNITHVPGGGNKK	P10636-5 - 2N3R (D) (410 aa)	111147124	3.72691e+08	MSMS	MSMS
DNITHVPGGGNKKIETHK	DNITHVPGGGNKKIETHK	P10636-5 - 2N3R (D) (410 aa)	345032	345764	MSMS	MSMS
DQEGDTDAGLK	DQEGDTDAGLK	P10636-5 - 2N3R (D) (410 aa)	33021231	4.48424e+07	MSMS	MSMS
DQGGYTM[Common Variable:Oxidation on M]HQ	DQGGYTMHQ	P10636-5 - 2N3R (D) (410 aa)	9198928	3.84309e+06	MSMS	MSMS
DQGGYTM[Common Variable:Oxidation on M]HQDQEG	DQGGYTMHQDQEG	P10636-5 - 2N3R (D) (410 aa)	2.25477e+07	2.17821e+07	MSMS	MSMS
DQGGYTM[Common Variable:Oxidation on M]HQDQEGDT	DQGGYTMHQDQEGDT	P10636-5 - 2N3R (D) (410 aa)	2.04157e+07	1.72735e+07	MSMS	MSMS
DQGGYTMHQ	DQGGYTMHQ	P10636-5 - 2N3R (D) (410 aa)	517439024	338839964	MSMS	MSMS
DQGGYTMHQDQEG	DQGGYTMHQDQEG	P10636-5 - 2N3R (D) (410 aa)	8.0723e+07	1.29653e+08	MSMS	MSMS
DQGGYTMHQDQEGDT	DQGGYTMHQDQEGDT	P10636-5 - 2N3R (D) (410 aa)	1.55454e+07	2.14073e+07	MSMS	MSMS
DRKDQGGYTM[Common Variable:Oxidation on M]HQ	DRKDQGGYTMHQ	P10636-5 - 2N3R (D) (410 aa)	1.40837e+07	1.86747e+07	MSMS	MSMS
DRKDQGGYTM[Common Variable:Oxidation on M]HQDQEG	DRKDQGGYTMHQDQEG	P10636-5 - 2N3R (D) (410 aa)	1.85009e+07	2.8673e+07	MSMS	MSMS
DRKDQGGYTMHQ	DRKDQGGYTMHQ	P10636-5 - 2N3R (D) (410 aa)	4.56394e+08	7.37631e+08	MSMS	MSMS
DRKDQGGYTMHQDQEG	DRKDQGGYTMHQDQEG	P10636-5 - 2N3R (D) (410 aa)	48179477	8.64564e+07	MSMS	MSMS
DRSGYSSPGSPGTPGSRSRTPSLPTPPTREPK	DRSGYSSPGSPGTPGSRSRTPSLPTPPTREPK	P10636-5 - 2N3R (D) (410 aa)	368889996	5.68081e+08	MSMS	MSMS
DRSGYSSPGSPGTPGSRSRTPSLPTPPTREPKK	DRSGYSSPGSPGTPGSRSRTPSLPTPPTREPKK	P10636-5 - 2N3R (D) (410 aa)	3.04118e+08	3.21096e+08	MSMS	MSMS
DRVQSKIGSL	DRVQSKIGSL	P10636-5 - 2N3R (D) (410 aa)	1.93062e+06	1.60949e+06	MSMS	MSMS
DRVQSKIGSLDNITHVPGGGNK	DRVQSKIGSLDNITHVPGGGNK	P10636-5 - 2N3R (D) (410 aa)	3.63543e+06	1.80435e+07	MSMS	MSMS
DSPQLATLA	DSPQLATLA	P10636-5 - 2N3R (D) (410 aa)	79558932	8.76422e+07	MSMS	MSMS
DSPQLATLADEVSASLAK	DSPQLATLADEVSASLAK	P10636-5 - 2N3R (D) (410 aa)	0	317977	NotDetected	MSMS
DTDAGLKESPLQTPTE	DTDAGLKESPLQTPTE	P10636-5 - 2N3R (D) (410 aa)	2.53483e+07	46300733	MSMS	MSMS
DTPSLEDEAAGHVTQARM[Common Variable:Oxidation on M]VSK	DTPSLEDEAAGHVTQARMVSK	P10636-5 - 2N3R (D) (410 aa)	7.98629e+06	1.17643e+07	MSMS	MSMS
DTPSLEDEAAGHVTQARM[Common Variable:Oxidation on M]VSKSK	DTPSLEDEAAGHVTQARMVSKSK	P10636-5 - 2N3R (D) (410 aa)	4.95417e+06	5.59964e+06	MSMS	MSMS
DTPSLEDEAAGHVTQARMVSK	DTPSLEDEAAGHVTQARMVSK	P10636-5 - 2N3R (D) (410 aa)	1.62953e+07	1.9278e+07	MSMS	MSMS
DTPSLEDEAAGHVTQARMVSKSK	DTPSLEDEAAGHVTQARMVSKSK	P10636-5 - 2N3R (D) (410 aa)	1.4322e+07	2.36881e+07	MSMS	MSMS
DTSPRHLSNVSS[Custom HexNAc:HexNAc on S DI]TGSI	DTSPRHLSNVSSTGSI	P10636-5 - 2N3R (D) (410 aa)	0	140620	NotDetected	MSMS
DTSPRHLSNVSSTGS[Custom HexNAc:HexNAc on S DI]IDM[Common Variable:Oxidation on M]V	DTSPRHLSNVSSTGSIDMV	P10636-5 - 2N3R (D) (410 aa)	0	266978	NotDetected	MSMS
DTSPRHLSNVSSTGS[Custom HexNAc:HexNAc on S DI]IDMV	DTSPRHLSNVSSTGSIDMV	P10636-5 - 2N3R (D) (410 aa)	0	1.49115e+06	NotDetected	MSMS
DTSPRHLSNVSSTGSI	DTSPRHLSNVSSTGSI	P10636-5 - 2N3R (D) (410 aa)	1.95842e+07	21807012	MSMS	MSMS
DTSPRHLSNVSSTGSIDM[Common Variable:Oxidation on M]V	DTSPRHLSNVSSTGSIDMV	P10636-5 - 2N3R (D) (410 aa)	5.13541e+07	45776341	MSMS	MSMS
DTSPRHLSNVSSTGSIDM[Common Variable:Oxidation on M]VDS[Custom HexNAc:HexNAc on S DI]PQLATLA	DTSPRHLSNVSSTGSIDMVDSPQLATLA	P10636-5 - 2N3R (D) (410 aa)	0	0	NotDetected	MSMSAmbiguousPeakfinding
DTSPRHLSNVSSTGSIDM[Common Variable:Oxidation on M]VDSPQLAT[Custom HexNAc:HexNAc on T DI]LA	DTSPRHLSNVSSTGSIDMVDSPQLATLA	P10636-5 - 2N3R (D) (410 aa)	0	0	NotDetected	MSMSAmbiguousPeakfinding
DTSPRHLSNVSSTGSIDM[Common Variable:Oxidation on M]VDSPQLATLA	DTSPRHLSNVSSTGSIDMVDSPQLATLA	P10636-5 - 2N3R (D) (410 aa)	1.02354e+09	5.57723e+08	MSMS	MSMS
DTSPRHLSNVSSTGSIDMV	DTSPRHLSNVSSTGSIDMV	P10636-5 - 2N3R (D) (410 aa)	1.59629e+08	1.70037e+08	MSMS	MSMS
DTSPRHLSNVSSTGSIDMVDS[Custom HexNAc:HexNAc on S DI]PQLATLA	DTSPRHLSNVSSTGSIDMVDSPQLATLA	P10636-5 - 2N3R (D) (410 aa)	0	0	NotDetected	MSMSAmbiguousPeakfinding
DTSPRHLSNVSSTGSIDMVDSPQLAT[Custom HexNAc:HexNAc on T DI]LA	DTSPRHLSNVSSTGSIDMVDSPQLATLA	P10636-5 - 2N3R (D) (410 aa)	0	0	NotDetected	MSMSAmbiguousPeakfinding
DTSPRHLSNVSSTGSIDMVDSPQLATLA	DTSPRHLSNVSSTGSIDMVDSPQLATLA	P10636-5 - 2N3R (D) (410 aa)	1.96154e+09	2.35095e+09	MSMS	MSMS
DVTAPLV	DVTAPLV	P10636-5 - 2N3R (D) (410 aa)	125225452	187910800	MSMS	MSMS
DVTAPLVDEGAPGK	DVTAPLVDEGAPGK	P10636-5 - 2N3R (D) (410 aa)	216658330	354911060	MSMS	MSMS
DVTAPLVDEGAPGKQAAAQPHTEIPEGTTAEEAGIG	DVTAPLVDEGAPGKQAAAQPHTEIPEGTTAEEAGIG	P10636-5 - 2N3R (D) (410 aa)	5.16308e+07	3.72445e+07	MSMS	MSMS
ESPLQTPTE	ESPLQTPTE	P10636-5 - 2N3R (D) (410 aa)	6.79616e+06	6.78118e+06	MSMS	MSMS
ESPLQTPTEDGSEEPGSETS	ESPLQTPTEDGSEEPGSETS	P10636-5 - 2N3R (D) (410 aa)	5.21897e+07	7.31628e+07	MSMS	MSMS
ESPLQTPTEDGSEEPGSETSDAK	ESPLQTPTEDGSEEPGSETSDAK	P10636-5 - 2N3R (D) (410 aa)	375757	188633	MSMS	MSMS
GQANATRIPAK	GQANATRIPAK	P10636-5 - 2N3R (D) (410 aa)	1.01232e+07	190773040	MSMS	MSMS
GQANATRIPAKT[Custom HexNAc:HexNAc on T DI]PPAPKTPPSSGEPPK	GQANATRIPAKTPPAPKTPPSSGEPPK	P10636-5 - 2N3R (D) (410 aa)	0	0	NotDetected	MSMSAmbiguousPeakfinding
GQANATRIPAKTPPAPK	GQANATRIPAKTPPAPK	P10636-5 - 2N3R (D) (410 aa)	6.96895e+07	6.35113e+07	MSMS	MSMS
GQANATRIPAKTPPAPKT[Custom HexNAc:HexNAc on T DI]PPSSGEPPK	GQANATRIPAKTPPAPKTPPSSGEPPK	P10636-5 - 2N3R (D) (410 aa)	0	0	NotDetected	MSMSAmbiguousPeakfinding
GQANATRIPAKTPPAPKTPPSSGEPPK	GQANATRIPAKTPPAPKTPPSSGEPPK	P10636-5 - 2N3R (D) (410 aa)	655859556	740368500	MSMS	MSMS
HQPGGGKVQIVYKPVDLSK	HQPGGGKVQIVYKPVDLSK	P10636-5 - 2N3R (D) (410 aa)	8.10633e+06	9531537	MSMS	MSMS
IATPRGAAPPGQK	IATPRGAAPPGQK	P10636-5 - 2N3R (D) (410 aa)	3223566720	3.33175e+09	MSMS	MSMS
IATPRGAAPPGQKGQANATRIPAK	IATPRGAAPPGQKGQANATRIPAK	P10636-5 - 2N3R (D) (410 aa)	279122	550140	MSMS	MSMS
IATPRGAAPPGQKGQANATRIPAKTPPAPK	IATPRGAAPPGQKGQANATRIPAKTPPAPK	P10636-5 - 2N3R (D) (410 aa)	0	629110	NotDetected	MSMS
IETHKLTFRENAK	IETHKLTFRENAK	P10636-5 - 2N3R (D) (410 aa)	438329904	501840584	MSMS	MSMS
IETHKLTFRENAKAK	IETHKLTFRENAKAK	P10636-5 - 2N3R (D) (410 aa)	1.91952e+08	3.89133e+08	MSMS	MSMS
IGSLDNITHVPGGGNK	IGSLDNITHVPGGGNK	P10636-5 - 2N3R (D) (410 aa)	1.01634e+09	1.47907e+09	MSMS	MSMS
IGSLDNITHVPGGGNKK	IGSLDNITHVPGGGNKK	P10636-5 - 2N3R (D) (410 aa)	1209380680	1266111152	MSMS	MSMS
IGSTENLK	IGSTENLK	P10636-5 - 2N3R (D) (410 aa)	888092180	1751399040	MSMS	MSMS
IGSTENLKHQPGGGK	IGSTENLKHQPGGGK	P10636-5 - 2N3R (D) (410 aa)	1993727208	2007564224	MSMS	MSMS
IGSTENLKHQPGGGKVQIVYKPV	IGSTENLKHQPGGGKVQIVYKPV	P10636-5 - 2N3R (D) (410 aa)	260421	0	MSMS	NotDetected
KIETHKLTFRENAK	KIETHKLTFRENAK	P10636-5 - 2N3R (D) (410 aa)	4.84591e+07	8.72723e+07	MSMS	MSMS
KVAVVRTPPK	KVAVVRTPPK	P10636-5 - 2N3R (D) (410 aa)	3792203	9.04157e+06	MSMS	MSMS
KVAVVRTPPKSPSSAK	KVAVVRTPPKSPSSAK	P10636-5 - 2N3R (D) (410 aa)	1396494968	1569105568	MSMS	MSMS
LDFKDRVQSK	LDFKDRVQSK	P10636-5 - 2N3R (D) (410 aa)	3.25661e+08	3.60323e+08	MSMS	MSMS
LTFRENAK	LTFRENAK	P10636-5 - 2N3R (D) (410 aa)	8.89421e+08	1.03761e+09	MSMS	MSMS
LTFRENAKAK	LTFRENAKAK	P10636-5 - 2N3R (D) (410 aa)	544621824	6.82771e+08	MSMS	MSMS
LTFRENAKAKT	LTFRENAKAKT	P10636-5 - 2N3R (D) (410 aa)	6.2738e+07	7.9612e+07	MSMS	MSMS
NVKSKIGSTENLK	NVKSKIGSTENLK	P10636-5 - 2N3R (D) (410 aa)	454666	593582	MSMS	MSMS
QAAAQPHTEIPEGTTAEEAGIG	QAAAQPHTEIPEGTTAEEAGIG	P10636-5 - 2N3R (D) (410 aa)	2.6732e+08	337097542	MSMS	MSMS
QAAAQPHTEIPEGTTAEEAGIGDTPSLE	QAAAQPHTEIPEGTTAEEAGIGDTPSLE	P10636-5 - 2N3R (D) (410 aa)	1.63201e+09	1.84211e+09	MSMS	MSMS
QAAAQPHTEIPEGTTAEEAGIGDTPSLEDEAAGHVTQARM[Common Variable:Oxidation on M]VSK	QAAAQPHTEIPEGTTAEEAGIGDTPSLEDEAAGHVTQARMVSK	P10636-5 - 2N3R (D) (410 aa)	1.28464e+08	1.26435e+08	MSMS	MSMS
QAAAQPHTEIPEGTTAEEAGIGDTPSLEDEAAGHVTQARMVSK	QAAAQPHTEIPEGTTAEEAGIGDTPSLEDEAAGHVTQARMVSK	P10636-5 - 2N3R (D) (410 aa)	5.27711e+08	4.81654e+08	MSMS	MSMS
SEKLDFK	SEKLDFK	P10636-5 - 2N3R (D) (410 aa)	3.27566e+06	2.63538e+06	MSMS	MSMS
SGDRSGYSSPGSPGTPGSRSRTPSLPTPPTREPK	SGDRSGYSSPGSPGTPGSRSRTPSLPTPPTREPK	P10636-5 - 2N3R (D) (410 aa)	619857712	6.4742e+08	MSMS	MSMS
SGDRSGYSSPGSPGTPGSRSRTPSLPTPPTREPKK	SGDRSGYSSPGSPGTPGSRSRTPSLPTPPTREPKK	P10636-5 - 2N3R (D) (410 aa)	4.69611e+08	6.29962e+08	MSMS	MSMS
SKIGSTENLK	SKIGSTENLK	P10636-5 - 2N3R (D) (410 aa)	4.38662e+06	1.9513e+07	MSMS	MSMS
SKIGSTENLKHQPGGGK	SKIGSTENLKHQPGGGK	P10636-5 - 2N3R (D) (410 aa)	1.59611e+07	13277789	MSMS	MSMS
SPVVSGDTSPRHLSNVSSTGSIDM[Common Variable:Oxidation on M]V	SPVVSGDTSPRHLSNVSSTGSIDMV	P10636-5 - 2N3R (D) (410 aa)	161737	311485	MSMS	MSMS
SPVVSGDTSPRHLSNVSSTGSIDMV	SPVVSGDTSPRHLSNVSSTGSIDMV	P10636-5 - 2N3R (D) (410 aa)	672921	1.47703e+06	MSMS	MSMS
SRLQTAPVPM[Common Variable:Oxidation on M]P	SRLQTAPVPMP	P10636-5 - 2N3R (D) (410 aa)	2.8192e+07	2.22314e+07	MSMS	MSMS
SRLQTAPVPM[Common Variable:Oxidation on M]PDLK	SRLQTAPVPMPDLK	P10636-5 - 2N3R (D) (410 aa)	1.87392e+08	1.89361e+08	MSMS	MSMS
SRLQTAPVPM[Common Variable:Oxidation on M]PDLKNVK	SRLQTAPVPMPDLKNVK	P10636-5 - 2N3R (D) (410 aa)	118221046	154470099	MSMS	MSMS
SRLQTAPVPMP	SRLQTAPVPMP	P10636-5 - 2N3R (D) (410 aa)	57024974	90060716	MSMS	MSMS
SRLQTAPVPMPDLK	SRLQTAPVPMPDLK	P10636-5 - 2N3R (D) (410 aa)	4.13208e+08	537894688	MSMS	MSMS
SRLQTAPVPMPDLKNVK	SRLQTAPVPMPDLKNVK	P10636-5 - 2N3R (D) (410 aa)	237836958	359325244	MSMS	MSMS
STPTAEDVTAPLV	STPTAEDVTAPLV	P10636-5 - 2N3R (D) (410 aa)	2107912512	2572661824	MSMS	MSMS
STPTAEDVTAPLVDEGAPGK	STPTAEDVTAPLVDEGAPGK	P10636-5 - 2N3R (D) (410 aa)	815323264	1197301792	MSMS	MSMS
T[Custom HexNAc:HexNAc on T DI]DHGAEIVYKSPVVSG	TDHGAEIVYKSPVVSG	P10636-5 - 2N3R (D) (410 aa)	0	0	NotDetected	MSMSAmbiguousPeakfinding
TDHGAEIVYK	TDHGAEIVYK	P10636-5 - 2N3R (D) (410 aa)	4.02857e+06	4.00885e+06	MSMS	MSMS
TDHGAEIVYKSPVVS[Custom HexNAc:HexNAc on S DI]G	TDHGAEIVYKSPVVSG	P10636-5 - 2N3R (D) (410 aa)	0	0	NotDetected	MSMSAmbiguousPeakfinding
TDHGAEIVYKSPVVSG	TDHGAEIVYKSPVVSG	P10636-5 - 2N3R (D) (410 aa)	9.91366e+08	1.08748e+09	MSMS	MSMS
TKIATPRGAAPPGQK	TKIATPRGAAPPGQK	P10636-5 - 2N3R (D) (410 aa)	2.97253e+08	3.61238e+08	MSMS	MSMS
TPPAPKTPPSSGEPPK	TPPAPKTPPSSGEPPK	P10636-5 - 2N3R (D) (410 aa)	1.27521e+07	1.57279e+07	MSMS	MSMS
TPPAPKTPPSSGEPPKSG	TPPAPKTPPSSGEPPKSG	P10636-5 - 2N3R (D) (410 aa)	3.28738e+06	6.40965e+06	MSMS	MSMS
TPPSSGEPPK	TPPSSGEPPK	P10636-5 - 2N3R (D) (410 aa)	576176	3.0681e+06	MSMS	MSMS
TPPSSGEPPKSG	TPPSSGEPPKSG	P10636-5 - 2N3R (D) (410 aa)	194761	1.27244e+06	MSMS	MSMS
TPPSSGEPPKSGDRSGYSSPGSPGTPGSRSRTPSLPTPPTREPK	TPPSSGEPPKSGDRSGYSSPGSPGTPGSRSRTPSLPTPPTREPK	P10636-5 - 2N3R (D) (410 aa)	4.35448e+06	5.4288e+06	MSMS	MSMS
VAVVRTPPK	VAVVRTPPK	P10636-5 - 2N3R (D) (410 aa)	1.54486e+07	3.14599e+07	MSMS	MSMS
VAVVRTPPKSPSSAK	VAVVRTPPKSPSSAK	P10636-5 - 2N3R (D) (410 aa)	2227403472	2361606176	MSMS	MSMS
VQIVYKPV	VQIVYKPV	P10636-5 - 2N3R (D) (410 aa)	78700962	8.50624e+07	MSMS	MSMS
VQIVYKPVDLSK	VQIVYKPVDLSK	P10636-5 - 2N3R (D) (410 aa)	2.34098e+09	2.72482e+09	MSMS	MSMS
VQIVYKPVDLSKVTSK	VQIVYKPVDLSKVTSK	P10636-5 - 2N3R (D) (410 aa)	61803459	5.36759e+07	MSMS	MSMS
VTSKCGSLGNIHHKPGGGQVEVK	VTSKCGSLGNIHHKPGGGQVEVK	P10636-5 - 2N3R (D) (410 aa)	1.95026e+07	2.3391e+07	MSMS	MSMS
VTSKCGSLGNIHHKPGGGQVEVKSEK	VTSKCGSLGNIHHKPGGGQVEVKSEK	P10636-5 - 2N3R (D) (410 aa)	361849	288082	MSMS	MSMS
