# Supplementary material for: O-GlcNAc modification differentially regulates microtubule binding and pathological conformations of tau isoforms in vitro
Source: J Biol Chem. 2025 Feb 3;301(3):108263. doi: 10.1016/j.jbc.2025.108263 (PMC11927755; doi:10.1016/j.jbc.2025.108263)
Supplement: Supplementary Table S3 [file mmc3.xlsx]

## Sheet: Table Legend
Supporting Informaiton Table 3. Quantified Tau Peaks for Tau Isoforms.
Tab1: Sample codes for the tau protein samples referenced in the Tabs 2 and 3. Tab 2: The quantified peaks for the 4R tau isoform (hT40). Tab 3: The quantified peaks for the 3R tau isoform (hT39). Tabs 2 and 3 include the detailed mass spectrometry data for quantified tau peaks in both unmodified and Glc tau proteins.

## Sheet: 1-Sample_codes
Sample_code	Recombinant tau protein
2601_Glyco_01	Unmodified 3R Tau
2601_Glyco_02	Glc Modified 3R Tau
2601_Glyco_03	Unmodified 4R Tau
2601_Glyco_04	Glc Modified 4R Tau

## Sheet: 2-hT40
File Name	Base Sequence	Full Sequence	Protein Group	Peptide Monoisotopic Mass	MS2 Retention Time	Precursor Charge	Theoretical MZ	Peak intensity	Peak RT Start	Peak RT Apex	Peak RT End	Peak MZ	Peak Charge	Num Charge States Observed	Peak Detection Type	PSMs Mapped	Base Sequences Mapped	Full Sequences Mapped	Peak Split Valley RT	Peak Apex Mass Error (ppm)
2601_Glyco_03-calib	IATPRGAAPPGQK	IATPRGAAPPGQK	P10636-8	1262.71	32.2973	3	421.91	1.64998e+09	30.6106	31.1597	33.7578	421.911	3	2	MSMS	42	1	1	0	0.241661
2601_Glyco_03-calib	VAVVRTPPKSPSSAK	VAVVRTPPKSPSSAK	P10636-8	1522.88	29.4579	4	381.728	1186979676	29.1949	30.1099	31.5322	381.728	4	3	MSMS	53	1	1	29.1511	0.565729
2601_Glyco_03-calib	AEPRQEFEVMEDHAGTYGLG	AEPRQEFEVMEDHAGTYGLG	P10636-8	2234.99	98.4547	3	746.004	1104658560	97.8025	98.0421	99.1242	746.339	3	2	MSMS	17	1	1	0	1.28832
2601_Glyco_03-calib	IGSTENLKHQPGGGK	IGSTENLKHQPGGGK	P10636-8	1521.79	19.1409	4	381.455	1092819392	19.0065	19.2961	20.7433	381.455	4	3	MSMS	53	1	1	0	0.238566
2601_Glyco_03-calib	DEVSASLAK	DEVSASLAK	P10636-8	918.466	40.0208	2	460.24	1088033792	39.7329	39.9141	43.2432	460.24	2	2	MSMS	56	1	1	43.2534	-0.154828
2601_Glyco_03-calib	DFKDRVQSK	DFKDRVQSK	P10636-8	1121.58	20.6294	3	374.868	1.04908e+09	19.766	19.8424	23.4371	374.868	3	3	MSMS	40	1	1	0	0.330698
2601_Glyco_03-calib	DEAAGHVTQARMVSK	DEAAGHVTQARM[Common Variable:Oxidation on M]VSK	P10636-8	1614.78	21.0566	4	404.702	996994272	20.6285	20.8109	21.993	539.267	3	3	MSMS	19	1	1	22.0033	0.394585
2601_Glyco_03-calib	STPTAEDVTAPLV	STPTAEDVTAPLV	P10636-8	1299.66	98.3829	2	650.835	851427232	97.5022	97.6744	98.6882	650.836	2	2	MSMS	8	1	1	0	1.03474
2601_Glyco_03-calib	KVAVVRTPPKSPSSAK	KVAVVRTPPKSPSSAK	P10636-8	1650.98	24.3477	5	331.203	850628716	23.9332	24.2687	26.0444	413.752	4	4	MSMS	56	1	1	23.908	0.752787
2601_Glyco_03-calib	LDLSNVQSK	LDLSNVQSK	P10636-8	1002.53	52.6536	2	502.275	845537784	52.5762	52.8017	53.9379	502.275	2	2	MSMS	15	1	1	52.5644	1.75818
2601_Glyco_03-calib	IGSTENLK	IGSTENLK	P10636-8	860.46	26.6282	2	431.237	770373112	25.8138	25.9285	27.9399	431.237	2	2	MSMS	22	1	1	27.9516	-0.329182
2601_Glyco_03-calib	IGSLDNITHVPGGGNKK	IGSLDNITHVPGGGNKK	P10636-8	1705.91	64.7653	4	427.485	681413124	63.1314	63.9832	66.3222	427.485	4	3	MSMS	68	1	1	66.3368	-0.589039
2601_Glyco_03-calib	DTSPRHLSNVSSTGSIDMVDSPQLATLA	DTSPRHLSNVSSTGSIDMVDSPQLATLA	P10636-8	2898.4	103.803	3	967.142	6.3446e+08	103.054	103.441	110.132	967.475	3	3	MSMS	24	1	1	0	-0.87706
2601_Glyco_03-calib	IGSLDNITHVPGGGNK	IGSLDNITHVPGGGNK	P10636-8	1577.82	74.2269	3	526.946	557783976	73.3269	73.9673	75.7279	526.946	3	2	MSMS	29	1	1	75.8058	0.173771
2601_Glyco_03-calib	QAAAQPHTEIPEGTTAEEAGIGDTPSLE	QAAAQPHTEIPEGTTAEEAGIGDTPSLE	P10636-8	2819.31	94.9027	3	940.777	5.23448e+08	94.1702	94.3631	95.6909	941.113	3	3	MSMS	26	1	1	0	1.25964
2601_Glyco_03-calib	TDHGAEIVYKSPVVSG	TDHGAEIVYKSPVVSG	P10636-8	1657.83	71.2232	2	829.923	518964472	69.3193	69.7233	73.4613	553.618	3	2	MSMS	47	1	1	73.4732	-0.202241
2601_Glyco_03-calib	DEAAGHVTQARMVSK	DEAAGHVTQARMVSK	P10636-8	1598.78	31.4523	4	400.703	5.12063e+08	31.3259	31.4999	33.6858	533.935	3	3	MSMS	32	1	1	0	-0.129175
2601_Glyco_03-calib	DTSPRHLSNVSSTGSIDMVDSPQLATLA	DTSPRHLSNVSSTGSIDM[Common Variable:Oxidation on M]VDSPQLATLA	P10636-8	2914.4	101.073	3	972.473	4.81327e+08	98.3182	98.7881	103.305	972.808	3	3	MSMS	25	1	1	0	0.811563
2601_Glyco_03-calib	AEPRQEFEVMEDHAGTYGLG	AEPRQEFEVM[Common Variable:Oxidation on M]EDHAGTYGLG	P10636-8	2250.99	86.8059	3	751.336	4.58187e+08	81.7048	82.6981	87.7095	751.67	3	2	MSMS	49	1	1	87.7683	-0.539077
2601_Glyco_03-calib	STPTAEDVTAPLVDEGAPGK	STPTAEDVTAPLVDEGAPGK	P10636-8	1953.95	91.9051	3	652.325	416651726	90.8102	91.0833	92.1772	978.484	2	2	MSMS	29	1	1	0	-1.20565
2601_Glyco_03-calib	GQANATRIPAKTPPAPKTPPSSGEPPK	GQANATRIPAKTPPAPKTPPSSGEPPK	P10636-8	2694.45	50.1224	5	539.896	393535782	46.5066	49.1499	51.3937	674.869	4	5	MSMS	100	1	1	51.4056	-0.102439
2601_Glyco_03-calib	DLSNVQSK	DLSNVQSK	P10636-8	889.451	20.7283	2	445.733	379720440	20.1635	20.2267	20.7953	445.733	2	2	MSMS	10	1	1	0	0.376588
2601_Glyco_03-calib	DEAAGHVTQARMVSKSK	DEAAGHVTQARMVSKSK	P10636-8	1813.91	25.2219	5	363.789	373439096	24.9917	25.2478	27.6868	454.485	4	4	MSMS	29	1	1	27.7015	-0.121643
2601_Glyco_03-calib	GQANATRIPAKTPPAPKTPPSSGEPPK	GQANATRIPAKTPPAPKTPPSSGEPPK	P10636-8	2694.45	48.8437	2	1348.23	347828968	48.8166	48.8166	48.8166	674.869	4	4	MSMS	1	1	1	51.4056	-0.284071
2601_Glyco_03-calib	SGDRSGYSSPGSPGTPGSRSRTPSLPTPPTREPK	SGDRSGYSSPGSPGTPGSRSRTPSLPTPPTREPK	P10636-8	3452.7	59.7403	6	576.458	3.33653e+08	58.24	59.765	63.8821	691.748	5	5	MSMS	78	1	1	0	-0.433392
2601_Glyco_03-calib	LTFRENAK	LTFRENAK	P10636-8	977.529	32.3844	3	326.85	328159624	31.6811	31.8136	33.1376	326.85	3	3	MSMS	19	1	1	33.1491	0.157939
2601_Glyco_03-calib	LDFKDRVQSK	LDFKDRVQSK	P10636-8	1234.67	39.6179	4	309.674	305224024	39.1073	39.4119	42.5471	412.563	3	3	MSMS	44	1	1	39.0955	-0.035466
2601_Glyco_03-calib	LTFRENAKAK	LTFRENAKAK	P10636-8	1176.66	24.7028	4	295.173	3.03967e+08	24.6436	24.7018	28.5882	393.228	3	3	MSMS	66	1	1	0	0.828149
2601_Glyco_03-calib	GQANATRIPAKTPPAPKTPPSSGEPPK	GQANATRIPAKTPPAPKTPPSSGEPPK	P10636-8	2694.45	49.2654	2	1348.23	302224786	49.2446	49.2702	49.2868	674.869	4	4	MSMS	1	1	1	51.4056	-0.402393
2601_Glyco_03-calib	DTSPRHLSNVSSTGSIDMVDSPQLATLA	DTSPRHLSNVSSTGSIDMVDSPQLATLA	P10636-8	2898.4	103.538	4	725.608	266203708	103.529	103.529	103.529	967.476	3	3	MSMS	1	1	1	0	0.532579
2601_Glyco_03-calib	IETHKLTFRENAK	IETHKLTFRENAK	P10636-8	1585.86	39.2039	4	397.472	264132953	37.4651	37.606	39.8234	397.473	4	4	MSMS	58	1	1	0	2.38999
2601_Glyco_03-calib	GQANATRIPAKTPPAPKTPPSSGEPPK	GQANATRIPAKTPPAPKTPPSSGEPPK	P10636-8	2694.45	49.3874	2	1348.23	237779310	49.3662	49.3662	49.3662	674.87	4	4	MSMS	1	1	1	51.4056	0.379125
2601_Glyco_03-calib	HVPGGGSVQIVYKPVDLSK	HVPGGGSVQIVYKPVDLSK	P10636-8	1979.08	83.9935	4	495.778	229076088	83.8326	84.0265	89.4999	661.036	3	3	MSMS	97	1	1	89.5346	0.115224
2601_Glyco_03-calib	IETHKLTFRENAK	IETHKLTFRENAK	P10636-8	1585.86	37.5915	2	793.936	224115576	37.6145	37.6145	38.1316	397.473	4	4	MSMS	2	1	1	0	2.31778
2601_Glyco_03-calib	SGDRSGYSSPGSPGTPGSRSRTPSLPTPPTREPK	SGDRSGYSSPGSPGTPGSRSRTPSLPTPPTREPK	P10636-8	3452.7	62.2731	6	576.458	2.23141e+08	58.24	59.732	62.022	576.625	6	1	MSMS	1	1	1	0	0.0142536
2601_Glyco_03-calib	DEGAPGKQAAAQPHTEIPEGTTAEEAGIG	DEGAPGKQAAAQPHTEIPEGTTAEEAGIG	P10636-8	2831.32	74.3285	3	944.781	219275804	74.0412	74.2681	75.2008	945.115	3	3	MSMS	18	1	1	0	-0.220506
2601_Glyco_03-calib	DRKDQGGYTMHQ	DRKDQGGYTMHQ	P10636-8	1434.63	18.166	3	479.218	2.08955e+08	17.6439	17.8433	18.7014	479.217	3	3	MSMS	20	1	1	18.7126	-1.20372
2601_Glyco_03-calib	DEAAGHVTQARMVSKSK	DEAAGHVTQARM[Common Variable:Oxidation on M]VSKSK	P10636-8	1829.91	18.2338	4	458.484	208742794	17.2749	17.3257	18.2484	458.484	4	3	MSMS	16	1	1	17.2611	0.521025
2601_Glyco_03-calib	DEAAGHVTQARMVSKSK	DEAAGHVTQARM[Common Variable:Oxidation on M]VSKSK	P10636-8	1829.91	17.092	5	366.988	208380837	17.0059	17.1381	17.2504	458.484	4	3	MSMS	10	1	1	17.2611	1.13043
2601_Glyco_03-calib	SGDRSGYSSPGSPGTPGSRSRTPSLPTPPTREPKK	SGDRSGYSSPGSPGTPGSRSRTPSLPTPPTREPKK	P10636-8	3580.8	54.7101	6	597.807	188580756	52.9411	53.9073	56.985	717.368	5	6	MSMS	83	1	1	0	0.380728
2601_Glyco_03-calib	QAAAQPHTEIPEGTTAEEAGIGDTPSLEDEAAGHVTQARMVSK	QAAAQPHTEIPEGTTAEEAGIGDTPSLEDEAAGHVTQARMVSK	P10636-8	4400.08	94.6523	4	1101.03	1.84539e+08	94.5478	94.6514	95.0623	881.426	5	5	MSMS	13	1	1	95.0966	0.82262
2601_Glyco_03-calib	DRSGYSSPGSPGTPGSRSRTPSLPTPPTREPK	DRSGYSSPGSPGTPGSRSRTPSLPTPPTREPK	P10636-8	3308.65	61.951	6	552.449	1.83278e+08	60.2485	61.2906	63.8501	662.938	5	5	MSMS	56	1	1	0	-0.22575
2601_Glyco_03-calib	DNITHVPGGGNKK	DNITHVPGGGNKK	P10636-8	1335.69	20.3574	4	334.93	1.81289e+08	20.0017	20.1427	20.91	446.236	3	3	MSMS	28	1	1	0	-2.46024
2601_Glyco_03-calib	DEGAPGKQAAAQPHTEIPEGTTAEEAGIGDTPSLE	DEGAPGKQAAAQPHTEIPEGTTAEEAGIGDTPSLE	P10636-8	3473.61	92.5082	4	869.409	1.78116e+08	91.9206	92.2119	93.1145	1159.21	3	3	MSMS	24	1	1	93.1702	-1.06904
2601_Glyco_03-calib	KVAVVRTPPKSPSSAK	KVAVVRTPPKSPSSAK	P10636-8	1650.98	23.8845	4	413.752	164132577	23.2541	23.6168	23.8836	413.752	4	3	MSMS	15	1	1	23.2254	-0.391806
2601_Glyco_03-calib	DRSGYSSPGSPGTPGSRSRTPSLPTPPTREPK	DRSGYSSPGSPGTPGSRSRTPSLPTPPTREPK	P10636-8	3308.65	61.4607	7	473.672	154781620	61.3745	61.4086	61.5043	662.938	5	5	MSMS	1	1	1	0	-0.284522
2601_Glyco_03-calib	SRLQTAPVPMPDLK	SRLQTAPVPM[Common Variable:Oxidation on M]PDLK	P10636-8	1567.84	70.0248	3	523.62	1.47133e+08	70.0292	70.6896	70.9381	523.62	3	2	MSMS	19	1	1	70.9722	-0.076638
2601_Glyco_03-calib	DNIKHVPGGGSVQIVYKPVDLSK	DNIKHVPGGGSVQIVYKPVDLSK	P10636-8	2449.33	85.8316	5	490.874	1.46553e+08	85.7629	85.9096	88.1748	613.591	4	4	MSMS	35	1	1	85.627	-0.322358
2601_Glyco_03-calib	KLDLSNVQSK	KLDLSNVQSK	P10636-8	1130.63	44.6629	3	377.884	134012788	44.237	44.3644	45.7683	377.884	3	2	MSMS	26	1	1	44.2237	-0.326915
2601_Glyco_03-calib	DHAGTYGLG	DHAGTYGLG	P10636-8	889.393	44.8565	2	445.704	119555338	44.2133	44.5408	47.639	445.703	2	2	MSMS	25	1	1	0	-0.637827
2601_Glyco_03-calib	DRSGYSSPGSPGTPGSRSRTPSLPTPPTREPK	DRSGYSSPGSPGTPGSRSRTPSLPTPPTREPK	P10636-8	3308.65	61.5513	7	473.672	1.17438e+08	61.5043	61.5375	61.7286	662.938	5	5	MSMS	1	1	1	0	0.0566697
2601_Glyco_03-calib	DQGGYTMHQ	DQGGYTMHQ	P10636-8	1035.41	26.3613	2	518.711	116877672	26.1843	26.3963	28.3702	518.711	2	2	MSMS	29	1	1	0	-0.409849
2601_Glyco_03-calib	SRLQTAPVPMPDLK	SRLQTAPVPMPDLK	P10636-8	1551.84	90.0798	3	518.289	113301086	89.0647	89.9785	90.8874	518.288	3	2	MSMS	21	1	1	0	-0.606064
2601_Glyco_03-calib	VQIINKKL	VQIINKKL	P10636-8	954.623	54.4712	3	319.215	1.10493e+08	53.9379	54.0007	55.1704	319.215	3	3	MSMS	21	1	1	0	0.00240127
2601_Glyco_03-calib	VQIINKK	VQIINKK	P10636-8	841.539	21.8946	2	421.777	1.05821e+08	21.4722	21.6187	22.8472	281.52	3	2	MSMS	24	1	1	22.8662	-0.435057
2601_Glyco_03-calib	GQANATRIPAK	GQANATRIPAK	P10636-8	1125.63	19.9586	3	376.216	1.02476e+08	19.8561	19.9505	20.7433	376.216	3	2	MSMS	19	1	1	0	-0.313766
2601_Glyco_03-calib	SGDRSGYSSPGSPGTPGSRSRTPSLPTPPTREPK	SGDRSGYSSPGSPGTPGSRSRTPSLPTPPTREPK	P10636-8	3452.7	60.4292	7	494.251	94280338	60.2354	60.2485	60.509	691.749	5	5	MSMS	1	1	1	0	0.417772
2601_Glyco_03-calib	TKIATPRGAAPPGQK	TKIATPRGAAPPGQK	P10636-8	1491.85	29.967	4	373.97	91133240	29.2865	29.948	30.3764	498.291	3	3	MSMS	15	1	1	0	0.107986
2601_Glyco_03-calib	QAAAQPHTEIPEGTTAEEAGIGDTPSLEDEAAGHVTQARMVSK	QAAAQPHTEIPEGTTAEEAGIGDTPSLEDEAAGHVTQARM[Common Variable:Oxidation on M]VSK	P10636-8	4416.08	91.382	4	1105.03	9.11276e+07	90.4215	91.0833	94.2671	884.624	5	5	MSMS	34	1	1	0	-0.237335
2601_Glyco_03-calib	QAAAQPHTEIPEGTTAEEAGIG	QAAAQPHTEIPEGTTAEEAGIG	P10636-8	2177.02	75.7288	3	726.682	90829366	75.0973	75.404	76.5386	727.016	3	2	MSMS	19	1	1	0	-0.14934
2601_Glyco_03-calib	SRLQTAPVPMPDLK	SRLQTAPVPM[Common Variable:Oxidation on M]PDLK	P10636-8	1567.84	72.3861	3	523.62	8.97709e+07	71.0058	71.2998	72.5508	523.62	3	2	MSMS	20	1	1	72.5641	0.0058732
2601_Glyco_03-calib	DRSGYSSPGSPGTPGSRSRTPSLPTPPTREPKK	DRSGYSSPGSPGTPGSRSRTPSLPTPPTREPKK	P10636-8	3436.74	55.3504	6	573.798	8.17583e+07	54.3385	55.4931	57.8553	688.557	5	6	MSMS	65	1	1	0	-0.41373
2601_Glyco_03-calib	DVTAPLVDEGAPGK	DVTAPLVDEGAPGK	P10636-8	1367.69	74.0421	2	684.854	81629731	73.5429	73.8232	74.5822	684.854	2	2	MSMS	10	1	1	0	-0.442857
2601_Glyco_03-calib	SGDRSGYSSPGSPGTPGSRSRTPSLPTPPTREPK	SGDRSGYSSPGSPGTPGSRSRTPSLPTPPTREPK	P10636-8	3452.7	59.458	7	494.251	7.79103e+07	59.4067	59.4067	59.4067	691.749	5	4	MSMS	1	1	1	0	0.458192
2601_Glyco_03-calib	SRLQTAPVPMPDLKNVK	SRLQTAPVPM[Common Variable:Oxidation on M]PDLKNVK	P10636-8	1909.05	72.2043	4	478.269	77507026	69.9336	70.6896	72.5508	478.519	4	4	MSMS	44	1	1	72.5641	-0.364728
2601_Glyco_03-calib	SRLQTAPVPMPDLKNVK	SRLQTAPVPMPDLKNVK	P10636-8	1893.05	87.6426	4	474.27	6.8766e+07	86.5704	87.2717	89.2512	474.52	4	3	MSMS	32	1	1	86.537	-0.94072
2601_Glyco_03-calib	KVAVVRTPPKSPSSAK	KVAVVRTPPKSPSSAK	P10636-8	1650.98	24.7264	2	826.496	5.95587e+07	24.755	24.755	24.7665	413.752	4	4	MSMS	1	1	1	23.908	0.331751
2601_Glyco_03-calib	AEPRQEFEVME	AEPRQEFEVME	P10636-8	1363.61	76.6978	2	682.811	5.28961e+07	76.623	77.0922	78.8284	682.811	2	1	MSMS	14	1	1	0	-0.0973534
2601_Glyco_03-calib	SRLQTAPVPMPDLKNVK	SRLQTAPVPM[Common Variable:Oxidation on M]PDLKNVK	P10636-8	1909.05	71.134	2	955.53	5.19311e+07	71.2108	71.2108	71.2108	478.519	4	3	MSMS	1	1	1	72.5641	-0.365949
2601_Glyco_03-calib	AEPRQEFEVME	AEPRQEFEVM[Common Variable:Oxidation on M]E	P10636-8	1379.6	59.0655	2	690.809	5.05599e+07	58.7651	59.1737	60.1022	690.808	2	2	MSMS	8	1	1	0	-0.255513
2601_Glyco_03-calib	DRSGYSSPGSPGTPGSRSRTPSLPTPPTREPK	DRSGYSSPGSPGTPGSRSRTPSLPTPPTREPK	P10636-8	3308.65	61.7841	7	473.672	5.04639e+07	61.7286	61.7286	61.7286	662.939	5	5	MSMS	1	1	1	0	1.29196
2601_Glyco_03-calib	SRLQTAPVPMPDLKNVK	SRLQTAPVPM[Common Variable:Oxidation on M]PDLKNVK	P10636-8	1909.05	71.4308	2	955.53	49060921	71.3214	71.3552	71.5416	478.519	4	3	MSMS	1	1	1	72.5641	0.229229
2601_Glyco_03-calib	TKIATPRGAAPPGQK	TKIATPRGAAPPGQK	P10636-8	1491.85	29.7156	2	746.933	4.56157e+07	29.6838	29.8246	29.8246	498.291	3	3	MSMS	1	1	1	0	0.173718
2601_Glyco_03-calib	AEPRQEFEVME	AEPRQEFEVM[Common Variable:Oxidation on M]E	P10636-8	1379.6	59.1672	3	460.875	45402198	59.1197	59.1197	59.1197	690.809	2	2	MSMS	1	1	1	0	0.711529
2601_Glyco_03-calib	SRLQTAPVPMPDLKNVK	SRLQTAPVPMPDLKNVK	P10636-8	1893.05	87.0745	2	947.533	37419934	87.0171	87.1495	87.1495	474.52	4	3	MSMS	1	1	1	86.537	-0.320163
2601_Glyco_03-calib	DHGAEIVYKSPVVSG	DHGAEIVYKSPVVSG	P10636-8	1556.78	71.5812	2	779.399	3.67139e+07	71.0746	71.2449	73.7232	519.935	3	2	MSMS	18	1	1	0	-0.146443
2601_Glyco_03-calib	DTSPRHLSNVSSTGSIDMV	DTSPRHLSNVSSTGSIDMV	P10636-8	2001.94	81.6144	3	668.321	3.58771e+07	81.1251	81.3273	82.1606	668.656	3	2	MSMS	10	1	1	0	-0.077659
2601_Glyco_03-calib	DGSEEPGSETS	DGSEEPGSETS	P10636-8	1093.4	13.892	2	547.71	3.42264e+07	13.824	14.089	16.2622	547.711	2	2	MSMS	13	1	1	0	2.5089
2601_Glyco_03-calib	IETHKLTFRENAKAK	IETHKLTFRENAKAK	P10636-8	1784.99	32.6007	5	358.005	3.41702e+07	31.2156	31.9534	34.9378	358.005	5	5	MSMS	79	1	1	0	-0.311969
2601_Glyco_03-calib	DNITHVPGGGNK	DNITHVPGGGNK	P10636-8	1207.59	28.8457	3	403.539	3.40627e+07	28.5095	28.7354	29.5217	403.539	3	2	MSMS	22	1	1	0	-0.290351
2601_Glyco_03-calib	QAAAQPHTEIPEGTTAEEAGIGDTPSLEDEAAGHVTQARMVSK	QAAAQPHTEIPEGTTAEEAGIGDTPSLEDEAAGHVTQARMVSK	P10636-8	4400.08	95.1039	5	881.024	3.2515e+07	95.1302	95.1982	95.6745	881.427	5	2	MSMS	1	1	1	95.0966	2.05916
2601_Glyco_03-calib	DRSGYSSPGSPGTPGSRSRTPSLPTPPTREPK	DRSGYSSPGSPGTPGSRSRTPSLPTPPTREPK	P10636-8	3308.65	61.086	7	473.672	3.06395e+07	60.9672	61.0018	61.0361	662.938	5	4	MSMS	1	1	1	0	-0.251757
2601_Glyco_03-calib	QAAAQPHTEIPEGTTAEEAGIGDTPSLE	QAAAQPHTEIPEGTTAEEAGIGDTPSLE	P10636-8	2819.31	99.3483	2	1410.66	29350869	99.2278	99.3642	99.5982	941.111	3	2	MSMS	7	1	1	0	-0.354697
2601_Glyco_03-calib	DAGLKESPLQTPTEDGSEEPGSETS	DAGLKESPLQTPTEDGSEEPGSETS	P10636-8	2560.13	76.4186	3	854.384	2.91272e+07	75.8058	76.1797	76.8167	854.718	3	2	MSMS	13	1	1	75.7192	0.0427247
2601_Glyco_03-calib	DVTAPLV	DVTAPLV	P10636-8	713.396	85.2983	1	714.403	2.86171e+07	85.2114	85.612	86.5135	714.403	1	2	MSMS	10	1	1	0	0.311505
2601_Glyco_03-calib	GQANATRIPAKTPPAPK	GQANATRIPAKTPPAPK	P10636-8	1716.96	38.5953	4	430.248	2.68839e+07	37.8573	38.4604	39.2678	430.248	4	2	MSMS	23	1	1	0	0.380326
2601_Glyco_03-calib	DEAAGHVTQARMVSKSKDGTGS	DEAAGHVTQARMVSKSKDGTGS	P10636-8	2231.06	28.6641	4	558.772	2.29794e+07	28.5968	28.7658	29.5332	559.023	4	3	MSMS	7	1	1	28.5717	-0.504122
2601_Glyco_03-calib	SRLQTAPVPMP	SRLQTAPVPM[Common Variable:Oxidation on M]P	P10636-8	1211.63	63.9605	2	606.824	2.00581e+07	63.0875	64.2137	66.9332	606.823	2	1	MSMS	24	1	1	66.9997	-0.756033
2601_Glyco_03-calib	SRLQTAPVPMP	SRLQTAPVPMP	P10636-8	1195.64	85.3963	2	598.826	1.99428e+07	85.2114	85.8767	86.7769	598.827	2	2	MSMS	13	1	1	0	0.185191
2601_Glyco_03-calib	ESPLQTPTEDGSEEPGSETS	ESPLQTPTEDGSEEPGSETS	P10636-8	2075.87	66.5184	2	1038.94	1.80253e+07	65.8485	66.1958	67.2548	1039.44	2	2	MSMS	17	1	1	0	1.26125
2601_Glyco_03-calib	DSPQLATLA	DSPQLATLA	P10636-8	914.471	84.1613	2	458.243	1.76351e+07	83.6936	83.9356	84.9948	458.243	2	2	MSMS	6	1	1	0	-0.385785
2601_Glyco_03-calib	VAVVRTPPK	VAVVRTPPK	P10636-8	965.602	29.1378	3	322.875	1.66663e+07	28.6858	29.0204	29.6044	322.875	3	2	MSMS	14	1	1	0	-0.494536
2601_Glyco_03-calib	DVTAPLVDEGAPGK	DVTAPLVDEGAPGK	P10636-8	1367.69	73.7345	3	456.905	1.55096e+07	73.6391	73.7056	73.7056	684.854	2	2	MSMS	1	1	1	0	0.568464
2601_Glyco_03-calib	KIETHKLTFRENAK	KIETHKLTFRENAK	P10636-8	1713.95	33.6151	5	343.798	1.54563e+07	33.1918	33.7578	35.1629	429.495	4	3	MSMS	40	1	1	0	-0.868057
2601_Glyco_03-calib	DQGGYTMHQDQEG	DQGGYTMHQDQEG	P10636-8	1464.56	30.0628	2	733.286	14764403	29.633	29.9253	30.1211	733.286	2	1	MSMS	5	1	1	0	-0.297869
2601_Glyco_03-calib	DRKDQGGYTMHQDQEG	DRKDQGGYTMHQDQEG	P10636-8	1863.78	20.9594	4	466.952	1.47259e+07	20.9214	20.9965	21.8937	622.267	3	2	MSMS	12	1	1	0	-0.375554
2601_Glyco_03-calib	DVTAPLVDEGAPGKQAAAQPHTEIPEGTTAEEAGIG	DVTAPLVDEGAPGKQAAAQPHTEIPEGTTAEEAGIG	P10636-8	3526.71	96.6956	3	1176.58	1.4578e+07	96.6485	96.7866	96.9912	1176.91	3	2	MSMS	5	1	1	0	0.611365
2601_Glyco_03-calib	IETHKLTFRENAKAK	IETHKLTFRENAKAK	P10636-8	1784.99	31.375	3	596.004	1.35585e+07	31.3557	31.3557	31.3557	447.255	4	3	MSMS	1	1	1	0	-0.190403
2601_Glyco_03-calib	DTSPRHLSNVSSTGSIDMV	DTSPRHLSNVSSTGSIDM[Common Variable:Oxidation on M]V	P10636-8	2017.94	67.5249	3	673.653	1.35496e+07	66.9997	67.4298	68.9675	673.988	3	2	MSMS	18	1	1	0	0.736066
2601_Glyco_03-calib	QAAAQPHTEIPEGTTAEEAGIGDTPSLEDEAAGHVTQARMVSK	QAAAQPHTEIPEGTTAEEAGIGDTPSLEDEAAGHVTQARM[Common Variable:Oxidation on M]VSK	P10636-8	4416.08	90.9353	7	631.876	1.29024e+07	90.8102	90.8102	90.8102	884.624	5	4	MSMS	1	1	1	0	0.587832
2601_Glyco_03-calib	DFKDRVQSK	DFKDRVQSK	P10636-8	1121.58	24.1409	3	374.868	1.18631e+07	24.0707	24.1915	24.2999	374.868	3	1	MSMS	2	1	1	0	-0.0171843
2601_Glyco_03-calib	CGSLGNIHHKPGGGQVEVK	CGSLGNIHHKPGGGQVEVK	P10636-8	1915.97	42.7868	4	479.999	1.14262e+07	42.5471	42.6499	43.7415	480.25	4	2	MSMS	14	1	1	0	-1.26851
2601_Glyco_03-calib	LTFRENAKAKT	LTFRENAKAKT	P10636-8	1277.71	29.2063	3	426.91	1.03106e+07	28.4584	28.7658	29.9081	426.91	3	3	MSMS	34	1	1	0	-0.353747
2601_Glyco_03-calib	DEAAGHVTQARMVSKSKDGTGS	DEAAGHVTQARM[Common Variable:Oxidation on M]VSKSKDGTGS	P10636-8	2247.05	20.8118	4	562.771	1.00118e+07	20.6781	20.7578	20.9965	563.021	4	1	MSMS	2	1	1	20.6671	-0.56838
2601_Glyco_03-calib	DFKDRVQSK	DFKDRVQSK	P10636-8	1121.58	19.1512	3	374.868	9.63645e+06	19.089	19.2202	19.2596	374.868	3	3	MSMS	2	1	1	0	-0.121134
2601_Glyco_03-calib	DQEGDTDAGLK	DQEGDTDAGLK	P10636-8	1147.5	23.2919	2	574.757	9.35067e+06	22.7899	22.9927	23.4572	574.757	2	1	MSMS	6	1	1	0	0.304937
2601_Glyco_03-calib	DTSPRHLSNVSSTGSIDMVDSPQLATLA	DTSPRHLSNVSSTGSIDM[Common Variable:Oxidation on M]VDSPQLATLA	P10636-8	2914.4	97.7278	3	972.473	9.17231e+06	97.7084	97.7202	97.8025	972.808	3	1	MSMS	1	1	1	0	1.00092
2601_Glyco_03-calib	DQGGYTMHQ	DQGGYTM[Common Variable:Oxidation on M]HQ	P10636-8	1051.4	12.5036	2	526.709	8.32544e+06	12.4527	12.6434	13.2507	526.709	2	1	MSMS	6	1	1	0	0.0819458
2601_Glyco_03-calib	DNITHVPGGGNKK	DNITHVPGGGNKK	P10636-8	1335.69	20.5185	2	668.852	8.22454e+06	20.487	20.5056	20.7274	446.236	3	3	MSMS	1	1	1	0	-2.18026
2601_Glyco_03-calib	DQGGYTMHQDQEGDT	DQGGYTM[Common Variable:Oxidation on M]HQDQEGDT	P10636-8	1696.63	20.8913	2	849.321	7.94526e+06	20.5492	20.7735	20.8832	849.32	2	2	MSMS	4	1	1	0	-0.418982
2601_Glyco_03-calib	TPPAPKTPPSSGEPPK	TPPAPKTPPSSGEPPK	P10636-8	1586.83	35.1933	3	529.951	7.64805e+06	33.5044	34.2736	36.7727	529.951	3	2	MSMS	27	1	1	0	-0.0199701
2601_Glyco_03-calib	IETHKLTFRENAKAK	IETHKLTFRENAKAK	P10636-8	1784.99	31.2925	3	596.004	7.64516e+06	31.2757	31.2757	31.2757	447.255	4	3	MSMS	1	1	1	0	0.0631648
2601_Glyco_03-calib	DTPSLEDEAAGHVTQARMVSK	DTPSLEDEAAGHVTQARMVSK	P10636-8	2241.07	76.8236	4	561.275	7.57658e+06	76.4177	76.792	77.4953	561.525	4	2	MSMS	14	1	1	0	-0.749684
2601_Glyco_03-calib	DRKDQGGYTMHQDQEG	DRKDQGGYTM[Common Variable:Oxidation on M]HQDQEG	P10636-8	1879.78	11.9984	4	470.951	7.418e+06	11.9127	12.074	12.9954	627.599	3	3	MSMS	7	1	1	0	-0.676049
2601_Glyco_03-calib	DEAAGHVTQARMVSK	DEAAGHVTQARM[Common Variable:Oxidation on M]VSK	P10636-8	1614.78	26.0325	3	539.267	7.33477e+06	22.012	23.5946	28.5882	539.266	3	3	MSMS	54	1	1	22.0033	-1.04528
2601_Glyco_03-calib	DQGGYTMHQDQEG	DQGGYTM[Common Variable:Oxidation on M]HQDQEG	P10636-8	1480.55	17.0719	2	741.284	6.91359e+06	16.4478	16.8533	17.0954	741.285	2	2	MSMS	5	1	1	0	2.40484
2601_Glyco_03-calib	DTDAGLKESPLQTPTE	DTDAGLKESPLQTPTE	P10636-8	1700.81	75.674	2	851.413	6.90767e+06	75.6035	75.8628	76.5666	851.413	2	2	MSMS	7	1	1	0	0.253918
2601_Glyco_03-calib	QAAAQPHTEIPEGTTAEEAGIGDTPSLEDEAAGHVTQARMVSK	QAAAQPHTEIPEGTTAEEAGIGDTPSLEDEAAGHVTQARM[Common Variable:Oxidation on M]VSK	P10636-8	4416.08	95.2331	5	884.223	6.87776e+06	95.1982	95.1982	95.2662	884.625	5	2	MSMS	3	1	1	0	1.70399
2601_Glyco_03-calib	DEAAGHVTQARMVSKSKDGTGS	DEAAGHVTQARM[Common Variable:Oxidation on M]VSKSKDGTGS	P10636-8	2247.05	20.5545	4	562.771	6.61093e+06	20.4311	20.5056	20.6413	563.022	4	3	MSMS	5	1	1	20.6671	0.89712
2601_Glyco_03-calib	IGSTENLKHQPGGGKVQIINK	IGSTENLKHQPGGGKVQIINK	P10636-8	2217.22	49.504	5	444.452	6.43844e+06	49.4206	49.5272	49.7016	555.563	4	3	MSMS	7	1	1	0	-0.871133
2601_Glyco_03-calib	IGSLDNITHVPGGGNKK	IGSLDNITHVPGGGNKK	P10636-8	1705.91	66.4445	4	427.485	6.41531e+06	66.3572	67.2779	68.862	569.645	3	3	MSMS	17	1	1	66.3368	0.498469
2601_Glyco_03-calib	DTSPRHLSNVSSTGSI	DTSPRHLSNVSSTGSI	P10636-8	1656.81	55.1486	3	553.276	6.20326e+06	55.1364	55.2268	55.4647	553.276	3	2	MSMS	5	1	1	0	-0.0862095
2601_Glyco_03-calib	DEAAGHVTQARMVSK	DEAAGHVTQARM[Common Variable:Oxidation on M]VSK	P10636-8	1614.78	31.8579	3	539.267	6.17696e+06	31.55	31.583	32.0204	539.267	3	1	MSMS	5	1	1	0	0.672227
2601_Glyco_03-calib	DHAGTYGLGDRK	DHAGTYGLGDRK	P10636-8	1288.62	24.8129	3	430.546	6.04228e+06	24.755	24.9235	25.2021	430.546	3	1	MSMS	5	1	1	0	0.323794
2601_Glyco_03-calib	AEPRQEFEVMEDHAGTYGLG	AEPRQEFEVMEDHAGTYGLG	P10636-8	2234.99	94.7876	3	746.004	5.92901e+06	94.6854	94.7527	95.2322	746.34	3	2	MSMS	6	1	1	95.3341	1.85535
2601_Glyco_03-calib	DTPSLEDEAAGHVTQARMVSKSK	DTPSLEDEAAGHVTQARMVSKSK	P10636-8	2456.2	71.1326	4	615.056	5.73709e+06	70.5873	70.7432	71.1547	615.307	4	3	MSMS	14	1	1	0	-0.872857
2601_Glyco_03-calib	DQGGYTMHQDQEGDT	DQGGYTMHQDQEGDT	P10636-8	1680.63	33.8871	2	841.323	5.65885e+06	33.8717	34.0856	34.8858	841.322	2	2	MSMS	6	1	1	0	-1.18803
2601_Glyco_03-calib	SKIGSTENLK	SKIGSTENLK	P10636-8	1075.59	23.6402	3	359.536	5.55262e+06	23.5834	23.7326	23.95	359.536	3	2	MSMS	4	1	1	0	-0.323476
2601_Glyco_03-calib	IGSLDNITHVPGGGNKK	IGSLDNITHVPGGGNKK	P10636-8	1705.91	69.5404	4	427.485	5.39423e+06	66.3572	67.2779	68.862	427.485	4	1	MSMS	1	1	1	66.3368	0.384055
2601_Glyco_03-calib	LDLSNVQSK	LDLSNVQSK	P10636-8	1002.53	52.3462	2	502.275	5.09013e+06	51.9891	52.1044	52.5526	502.276	2	1	MSMS	7	1	1	52.5644	2.13526
2601_Glyco_03-calib	TDHGAEIVYK	TDHGAEIVYK	P10636-8	1131.56	34.8324	2	566.785	4.9933e+06	34.6972	34.9163	35.914	378.193	3	2	MSMS	23	1	1	0	2.14251
2601_Glyco_03-calib	DQGGYTMHQDQEGDT	DQGGYTMHQDQEGDT	P10636-8	1680.63	34.0239	3	561.218	4.96176e+06	34.0664	34.0664	34.0664	841.323	2	2	MSMS	1	1	1	0	-0.796643
2601_Glyco_03-calib	SKIGSTENLKHQPGGGK	SKIGSTENLKHQPGGGK	P10636-8	1736.92	18.6981	5	348.391	4.78079e+06	18.604	18.7742	19.1574	435.236	4	3	MSMS	14	1	1	0	-0.367812
2601_Glyco_03-calib	HVPGGGSVQIVYKPVDLSKVTSK	HVPGGGSVQIVYKPVDLSKVTSK	P10636-8	2394.33	91.0076	4	599.589	4.68168e+06	90.371	90.6111	91.0494	599.839	4	3	MSMS	8	1	1	0	-0.774144
2601_Glyco_03-calib	DAGLKESPLQTPTE	DAGLKESPLQTPTE	P10636-8	1484.74	72.9033	2	743.375	4.66672e+06	72.367	72.7036	73.3796	743.376	2	2	MSMS	7	1	1	0	1.21107
2601_Glyco_03-calib	DEAAGHVTQARMVSKSK	DEAAGHVTQARM[Common Variable:Oxidation on M]VSKSK	P10636-8	1829.91	25.3307	4	458.484	4.62254e+06	25.1435	25.3492	25.7416	458.483	4	2	MSMS	7	1	1	0	-0.543052
2601_Glyco_03-calib	IGSLDNITHVPGGGNKK	IGSLDNITHVPGGGNKK	P10636-8	1705.91	58.8254	4	427.485	4.43998e+06	58.5763	58.9094	59.279	427.485	4	3	MSMS	16	1	1	0	-0.112027
2601_Glyco_03-calib	DHGAEIVYK	DHGAEIVYK	P10636-8	1030.51	35.1749	2	516.261	4.32264e+06	35.1256	35.2036	35.9297	516.263	2	2	MSMS	5	1	1	0	2.76212
2601_Glyco_03-calib	HQPGGGKVQIINKK	HQPGGGKVQIINKK	P10636-8	1502.87	19.7569	4	376.724	4.27776e+06	19.6975	19.7987	20.7433	376.724	4	3	MSMS	9	1	1	0	0.394446
2601_Glyco_03-calib	GQANATRIPAKTPPAPKTPPSSGEPPK	GQANATRIPAKTPPAPKTPPSSGEPPK	P10636-8	2694.45	51.4721	5	539.896	4.11139e+06	51.4227	52.8329	54.7992	674.866	4	3	MSMS	19	1	1	51.4056	-4.86086
2601_Glyco_03-calib	TPPAPKTPPSSGEPPK	TPPAPKTPPSSGEPPK	P10636-8	1586.83	34.0603	2	794.422	4.10022e+06	34.0358	34.0358	34.0358	529.95	3	2	MSMS	1	1	1	0	-1.02877
2601_Glyco_03-calib	KVAVVRTPPK	KVAVVRTPPK	P10636-8	1093.7	21.5434	3	365.573	4.07559e+06	21.1277	21.5667	22.0366	365.573	3	3	MSMS	15	1	1	0	0.159048
2601_Glyco_03-calib	DEVSASLAK	DEVSASLAK	P10636-8	918.466	43.9502	2	460.24	3.9821e+06	43.2649	43.4907	44.1554	460.24	2	2	MSMS	8	1	1	44.1672	0.506637
2601_Glyco_03-calib	IGSLDNITHVPGGGNK	IGSLDNITHVPGGGNK	P10636-8	1577.82	67.9825	3	526.946	3.87163e+06	67.9299	68.1056	68.828	526.947	3	2	MSMS	7	1	1	0	1.09869
2601_Glyco_03-calib	DAKSTPTAEDVTAPLV	DAKSTPTAEDVTAPLV	P10636-8	1613.81	92.9641	2	807.915	3.86348e+06	92.9442	93.0466	93.7262	807.915	2	1	MSMS	4	1	1	0	0.960556
2601_Glyco_03-calib	DEAAGHVTQARMVSK	DEAAGHVTQARM[Common Variable:Oxidation on M]VSK	P10636-8	1614.78	29.9134	3	539.267	3.83079e+06	28.6534	29.948	29.948	539.267	3	2	MSMS	7	1	1	0	1.14032
2601_Glyco_03-calib	KVAVVRTPPK	KVAVVRTPPK	P10636-8	1093.7	21.3541	2	547.856	3.82772e+06	21.2497	21.3589	21.5509	365.573	3	3	MSMS	2	1	1	0	0.562173
2601_Glyco_03-calib	DEAAGHVTQARMVSK	DEAAGHVTQARMVSK	P10636-8	1598.78	29.776	3	533.935	3.71036e+06	29.6838	29.8246	29.9081	533.935	3	1	MSMS	2	1	1	0	0.000725775
2601_Glyco_03-calib	DRKDQGGYTMHQ	DRKDQGGYTM[Common Variable:Oxidation on M]HQ	P10636-8	1450.63	17.8941	3	484.549	3.68584e+06	17.5529	17.946	18.3277	484.548	3	1	MSMS	3	1	1	0	-1.98099
2601_Glyco_03-calib	DEAAGHVTQARMVSKSK	DEAAGHVTQARM[Common Variable:Oxidation on M]VSKSK	P10636-8	1829.91	25.2632	3	610.976	3.66976e+06	25.275	25.3113	25.338	458.484	4	2	MSMS	1	1	1	0	-0.238155
2601_Glyco_03-calib	DEGAPGKQAAAQPHTEIPEGTTAEEAGIGDTPSLE	DEGAPGKQAAAQPHTEIPEGTTAEEAGIGDTPSLE	P10636-8	3473.61	95.2453	4	869.409	3.66711e+06	95.1302	95.1982	95.1982	1159.21	3	2	MSMS	2	1	1	0	2.04836
2601_Glyco_03-calib	DFKDRVQSK	DFKDRVQSK	P10636-8	1121.58	39.3642	3	374.868	3.61979e+06	39.2237	39.359	39.7924	374.868	3	2	MSMS	7	1	1	0	0.347663
2601_Glyco_03-calib	DHAGTYGLGDRK	DHAGTYGLGDRK	P10636-8	1288.62	24.987	2	645.315	3.4673e+06	24.9745	24.9745	24.9745	430.546	3	2	MSMS	1	1	1	0	0.390635
2601_Glyco_03-calib	HQPGGGKVQIINKK	HQPGGGKVQIINKK	P10636-8	1502.87	19.7398	3	501.963	3.4328e+06	19.7446	19.766	19.7861	376.725	4	2	MSMS	2	1	1	0	0.714454
2601_Glyco_03-calib	DTSPRHLSNVSSTGSIDMVDSPQLATLA	DTSPRHLSNVSSTGSIDMVDSPQLATLA	P10636-8	2898.4	102.351	3	967.142	3.39693e+06	102.316	102.35	102.876	967.476	3	1	MSMS	2	1	1	0	-0.10084
2601_Glyco_03-calib	IGSTENLKHQPGGGK	IGSTENLKHQPGGGK	P10636-8	1521.79	21.6734	4	381.455	3.38355e+06	21.3903	21.8193	23.4958	381.455	4	3	MSMS	24	1	1	21.3794	0.524576
2601_Glyco_03-calib	AEPRQEFEVMEDHAGTYGLG	AEPRQEFEVM[Common Variable:Oxidation on M]EDHAGTYGLG	P10636-8	2250.99	95.7703	3	751.336	3.36819e+06	87.8025	96.4169	97.6467	751.67	3	1	MSMS	95	1	1	87.7683	0.300088
2601_Glyco_03-calib	AEPRQEFEVMEDHAGTYGLGDRK	AEPRQEFEVMEDHAGTYGLGDRK	P10636-8	2634.21	86.1455	4	659.561	3.28446e+06	85.6611	86.0898	86.9655	659.811	4	3	MSMS	19	1	1	0	-0.250032
2601_Glyco_03-calib	ESPLQTPTEDGSEEPGSETSDAK	ESPLQTPTEDGSEEPGSETSDAK	P10636-8	2390.02	59.9036	3	797.682	2.99923e+06	59.8857	60.0097	60.2778	798.016	3	2	MSMS	7	1	1	0	-0.265035
2601_Glyco_03-calib	DTPSLEDEAAGHVTQARMVSK	DTPSLEDEAAGHVTQARM[Common Variable:Oxidation on M]VSK	P10636-8	2257.06	68.9307	4	565.273	2.92901e+06	68.4058	69.0016	69.6068	565.524	4	2	MSMS	14	1	1	0	-0.943883
2601_Glyco_03-calib	DQGGYTMHQDQEGDT	DQGGYTM[Common Variable:Oxidation on M]HQDQEGDT	P10636-8	1696.63	20.6748	3	566.55	2.91296e+06	20.6285	20.7274	20.7433	849.321	2	2	MSMS	1	1	1	0	0.533868
2601_Glyco_03-calib	VTSKCGSLGNIHHKPGGGQVEVK	VTSKCGSLGNIHHKPGGGQVEVK	P10636-8	2331.21	41.2609	5	467.25	2.90558e+06	41.0764	41.3353	42.2561	467.45	5	2	MSMS	8	1	1	0	-0.0334836
2601_Glyco_03-calib	DEGAPGKQAAAQPHTEIPEGTTAEEAGIGDTPSLE	DEGAPGKQAAAQPHTEIPEGTTAEEAGIGDTPSLE	P10636-8	3473.61	94.624	3	1158.88	2.89929e+06	94.5822	94.5822	94.5822	1159.21	3	1	MSMS	1	1	1	0	0.618274
2601_Glyco_03-calib	IGSTENLK	IGSTENLK	P10636-8	860.46	28.0639	2	431.237	2.8843e+06	27.9603	28.1558	28.5717	431.237	2	2	MSMS	7	1	1	27.9516	-0.0572789
2601_Glyco_03-calib	DNITHVPGGGNKK	DNITHVPGGGNKK	P10636-8	1335.69	64.0661	2	668.852	2.52117e+06	64.0496	64.0496	64.0496	668.852	2	1	MSMS	1	1	1	0	-0.521054
2601_Glyco_03-calib	SEKLDFK	SEKLDFK	P10636-8	865.455	36.9344	3	289.492	2.51336e+06	36.71	36.9084	37.4057	289.493	3	2	MSMS	5	1	1	0	4.06091
2601_Glyco_03-calib	TPPSSGEPPK	TPPSSGEPPK	P10636-8	995.492	16.5573	2	498.753	2.42197e+06	14.6266	16.0379	17.1183	498.756	2	1	MSMS	10	1	1	0	4.84075
2601_Glyco_03-calib	DEGAPGKQAAAQPHTEIPEGTTAEEAGIGDTPSLE	DEGAPGKQAAAQPHTEIPEGTTAEEAGIGDTPSLE	P10636-8	3473.61	93.8493	3	1158.88	2.37759e+06	93.2452	93.5303	94.2462	1159.21	3	2	MSMS	14	1	1	93.1702	1.99424
2601_Glyco_03-calib	DEVSASLAK	DEVSASLAK	P10636-8	918.466	23.5123	2	460.24	2.29136e+06	23.3919	23.5468	23.5946	460.24	2	2	MSMS	2	1	1	0	-0.504731
2601_Glyco_03-calib	HQPGGGKVQIINK	HQPGGGKVQIINK	P10636-8	1374.77	28.9339	4	344.701	2.27383e+06	28.7201	28.9329	29.491	459.265	3	2	MSMS	7	1	1	0	-0.693997
2601_Glyco_03-calib	KIETHKLTFRENAK	KIETHKLTFRENAK	P10636-8	1713.95	29.6908	5	343.798	2.20964e+06	29.6641	29.8503	29.8748	429.495	4	3	MSMS	2	1	1	0	0.0188173
2601_Glyco_03-calib	DEAAGHVTQARMVSKSK	DEAAGHVTQARMVSKSK	P10636-8	1813.91	26.195	3	605.644	2.20875e+06	26.0272	26.2036	26.4594	454.485	4	2	MSMS	2	1	1	27.7015	-0.660377
2601_Glyco_03-calib	DEAAGHVTQARMVSK	DEAAGHVTQARM[Common Variable:Oxidation on M]VSK	P10636-8	1614.78	18.6715	3	539.267	2.16519e+06	18.604	18.7742	19.1194	539.266	3	1	MSMS	3	1	1	0	-0.525752
2601_Glyco_03-calib	KLDLSNVQSK	KLDLSNVQSK	P10636-8	1130.63	43.8638	3	377.884	2.14446e+06	43.1657	43.7415	44.2133	377.884	3	2	MSMS	11	1	1	44.2237	1.08844
2601_Glyco_03-calib	HQPGGGKVQIINKK	HQPGGGKVQIINKK	P10636-8	1502.87	20.2626	3	501.963	2.11235e+06	20.0353	20.0692	20.7274	376.724	4	3	MSMS	3	1	1	0	-0.375164
2601_Glyco_03-calib	DEAAGHVTQARMVSK	DEAAGHVTQARMVSK	P10636-8	1598.78	34.5145	3	533.935	2.01337e+06	34.1213	34.61	34.8858	533.935	3	3	MSMS	5	1	1	0	0.36453
2601_Glyco_03-calib	DTPSLEDEAAGHVTQARMVSKSK	DTPSLEDEAAGHVTQARM[Common Variable:Oxidation on M]VSKSK	P10636-8	2472.19	64.7708	4	619.055	1.99518e+06	64.4865	64.4938	66.0763	619.305	4	2	MSMS	5	1	1	0	-0.906513
2601_Glyco_03-calib	DMVDSPQLATLA	DM[Common Variable:Oxidation on M]VDSPQLATLA	P10636-8	1275.6	95.9396	2	638.808	1.96789e+06	95.7934	95.9308	96.2546	638.809	2	1	MSMS	3	1	1	0	0.814936
2601_Glyco_03-calib	DEVSASLAK	DEVSASLAK	P10636-8	918.466	23.5081	3	307.163	1.93247e+06	23.4152	23.5258	23.5258	460.24	2	2	MSMS	2	1	1	0	-1.16526
2601_Glyco_03-calib	VAVVRTPPKSPSSAK	VAVVRTPPKSPSSAK	P10636-8	1522.88	24.3253	3	508.635	1.9298e+06	24.3089	24.3089	24.3089	508.635	3	1	MSMS	1	1	1	0	0.177693
2601_Glyco_03-calib	HVPGGGSVQIVYKPV	HVPGGGSVQIVYKPV	P10636-8	1535.85	79.2068	3	512.956	1.88974e+06	79.1595	79.2633	80.1386	512.956	3	2	MSMS	6	1	1	0	-0.156551
2601_Glyco_03-calib	DQGGYTMHQ	DQGGYTM[Common Variable:Oxidation on M]HQ	P10636-8	1051.4	26.3687	2	526.709	1.88918e+06	26.2646	26.3963	27.0972	526.709	2	1	MSMS	4	1	1	0	-0.31447
2601_Glyco_03-calib	AEPRQEFEVME	AEPRQEFEVM[Common Variable:Oxidation on M]E	P10636-8	1379.6	64.1917	2	690.809	1.88901e+06	64.1721	64.1721	64.1721	690.808	2	1	MSMS	1	1	1	0	-0.626898
2601_Glyco_03-calib	AEPRQEFEVME	AEPRQEFEVM[Common Variable:Oxidation on M]E	P10636-8	1379.6	65.1764	2	690.809	1.88115e+06	64.5024	64.6073	69.6467	690.806	2	1	MSMS	48	1	1	0	-3.47629
2601_Glyco_03-calib	DEAAGHVTQARMVSKSK	DEAAGHVTQARM[Common Variable:Oxidation on M]VSKSK	P10636-8	1829.91	16.4214	4	458.484	1.82817e+06	16.0694	16.1839	16.7314	458.486	4	3	MSMS	2	1	1	0	4.44446
2601_Glyco_03-calib	AEPRQEFEVMEDHAGTYGLG	AEPRQEFEVM[Common Variable:Oxidation on M]EDHAGTYGLG	P10636-8	2250.99	97.9591	3	751.336	1.82209e+06	97.7691	97.9734	98.6882	751.67	3	1	MSMS	4	1	1	0	-0.275475
2601_Glyco_03-calib	DMVDSPQLATLA	DMVDSPQLATLA	P10636-8	1259.61	103.075	2	630.811	1.8143e+06	103.02	103.123	103.339	630.811	2	1	MSMS	2	1	1	0	0.525265
2601_Glyco_03-calib	LTFRENAKAK	LTFRENAKAK	P10636-8	1176.66	21.644	4	295.173	1.81107e+06	21.5086	21.6187	22.0926	393.228	3	3	MSMS	10	1	1	0	-0.0431111
2601_Glyco_03-calib	DEAAGHVTQARMVSKSK	DEAAGHVTQARM[Common Variable:Oxidation on M]VSKSK	P10636-8	1829.91	19.0378	4	458.484	1.79913e+06	18.2674	19.17	19.17	458.484	4	3	MSMS	7	1	1	18.2601	0.0171046
2601_Glyco_03-calib	DEGAPGKQAAAQPHTEIPEGTTAEEAGIGDTPSLE	DEGAPGKQAAAQPHTEIPEGTTAEEAGIGDTPSLE	P10636-8	3473.61	94.7595	3	1158.88	1.75376e+06	94.7187	94.7187	94.7867	1159.21	3	1	MSMS	1	1	1	0	-0.100341
2601_Glyco_03-calib	LDFKDRVQSK	LDFKDRVQSK	P10636-8	1234.67	40.393	2	618.341	1.72869e+06	40.3606	40.3606	40.3606	412.563	3	3	MSMS	1	1	1	39.0955	-0.418747
2601_Glyco_03-calib	AEPRQEFEVMEDHAGTYGLGDRK	AEPRQEFEVM[Common Variable:Oxidation on M]EDHAGTYGLGDRK	P10636-8	2650.21	66.2387	4	663.559	1.70287e+06	66.1497	66.3032	67.1905	663.811	4	3	MSMS	8	1	1	66.1409	1.09582
2601_Glyco_03-calib	TPPSSGEPPKSGDRSGYSSPGSPGTPGSRSRTPSLPTPPTREPK	TPPSSGEPPKSGDRSGYSSPGSPGTPGSRSRTPSLPTPPTREPK	P10636-8	4430.19	59.8599	7	633.891	1.6931e+06	58.5693	59.4416	60.1632	634.177	7	3	MSMS	7	1	1	0	-0.714681
2601_Glyco_03-calib	DEAAGHVTQARMVSKSK	DEAAGHVTQARM[Common Variable:Oxidation on M]VSKSK	P10636-8	1829.91	17.8985	3	610.976	1.68668e+06	17.8748	17.8748	18.2484	458.483	4	3	MSMS	4	1	1	17.2611	-1.43829
2601_Glyco_03-calib	KIETHKLTFRENAK	KIETHKLTFRENAK	P10636-8	1713.95	34.9916	4	429.495	1.66691e+06	34.9519	35.1055	37.5417	429.497	4	3	MSMS	16	1	1	0	2.79403
2601_Glyco_03-calib	VAVVRTPPKSPSSAK	VAVVRTPPKSPSSAK	P10636-8	1522.88	31.6489	4	381.728	1.65051e+06	31.6396	31.6624	31.6624	381.728	4	1	MSMS	2	1	1	0	0.0362239
2601_Glyco_03-calib	DEVSASLAK	DEVSASLAK	P10636-8	918.466	37.1689	2	460.24	1.64335e+06	36.9397	37.606	37.6145	460.241	2	1	MSMS	5	1	1	0	2.70671
2601_Glyco_03-calib	DEAAGHVTQARMVSKSK	DEAAGHVTQARM[Common Variable:Oxidation on M]VSKSK	P10636-8	1829.91	19.6984	4	458.484	1.63306e+06	19.6736	19.8744	19.8744	458.484	4	1	MSMS	2	1	1	0	-0.245264
2601_Glyco_03-calib	VAVVRTPPKSPSSAK	VAVVRTPPKSPSSAK	P10636-8	1522.88	28.8172	4	381.728	1.63161e+06	28.6632	28.7658	29.051	381.728	4	2	MSMS	3	1	1	29.1511	-0.716679
2601_Glyco_03-calib	DEAAGHVTQARMVSKSK	DEAAGHVTQARM[Common Variable:Oxidation on M]VSKSK	P10636-8	1829.91	19.3406	4	458.484	1.63007e+06	19.331	19.331	19.331	458.483	4	1	MSMS	1	1	1	0	-1.06571
2601_Glyco_03-calib	DNIKHVPGGGSVQIVYKPV	DNIKHVPGGGSVQIVYKPV	P10636-8	2006.09	81.8766	3	669.706	1.60846e+06	81.7767	81.9135	82.1768	502.782	4	2	MSMS	8	1	1	0	-0.345803
2601_Glyco_03-calib	KVAVVRTPPKSPSSAK	KVAVVRTPPKSPSSAK	P10636-8	1650.98	22.5423	4	413.752	1.55548e+06	22.2349	22.7649	23.2167	413.752	4	3	MSMS	10	1	1	23.2254	0.918368
2601_Glyco_03-calib	DEAAGHVTQARMVSK	DEAAGHVTQARM[Common Variable:Oxidation on M]VSK	P10636-8	1614.78	32.1708	3	539.267	1.5376e+06	32.0669	32.0669	32.3361	539.266	3	1	MSMS	2	1	1	0	-0.736992
2601_Glyco_03-calib	LDFKDRVQSK	LDFKDRVQSK	P10636-8	1234.67	38.6472	4	309.674	1.50541e+06	38.4965	38.6389	39.0852	412.563	3	3	MSMS	6	1	1	39.0955	0.0979431
2601_Glyco_03-calib	IGSTENLK	IGSTENLK	P10636-8	860.46	25.1532	2	431.237	1.50281e+06	25.0773	25.1306	25.1733	431.238	2	1	MSMS	2	1	1	0	0.198456
2601_Glyco_03-calib	DNITHVPGGGNKK	DNITHVPGGGNKK	P10636-8	1335.69	23.444	3	446.237	1.45911e+06	23.3302	23.5468	23.5946	446.237	3	2	MSMS	3	1	1	23.3215	-0.358673
2601_Glyco_03-calib	DRVQSKIGSLDNITHVPGGGNK	DRVQSKIGSLDNITHVPGGGNK	P10636-8	2291.2	75.5824	5	459.247	1.44119e+06	75.404	75.6182	76.1797	574.058	4	3	MSMS	7	1	1	0	0.170163
2601_Glyco_03-calib	DNIKHVPGGGSVQIVYKPVDLSK	DNIKHVPGGGSVQIVYKPVDLSK	P10636-8	2449.33	88.5985	5	490.874	1.42715e+06	88.225	88.5976	89.2229	613.591	4	3	MSMS	10	1	1	89.2389	-0.502539
2601_Glyco_03-calib	TDHGAEIVYK	TDHGAEIVYK	P10636-8	1131.56	35.0952	2	566.785	1.36184e+06	35.0789	35.0789	35.0789	378.194	3	2	MSMS	1	1	1	0	2.4841
2601_Glyco_03-calib	DTPSLEDEAAGHVTQARMVSKSK	DTPSLEDEAAGHVTQARM[Common Variable:Oxidation on M]VSKSK	P10636-8	2472.19	64.5659	5	495.446	1.34473e+06	64.5846	64.5956	64.7313	619.305	4	2	MSMS	3	1	1	0	-0.913901
2601_Glyco_03-calib	DEVSASLAK	DEVSASLAK	P10636-8	918.466	32.4565	2	460.24	1.34064e+06	32.3087	32.4371	33.0168	460.24	2	1	MSMS	8	1	1	0	0.300373
2601_Glyco_03-calib	SRLQTAPVPMPDLK	SRLQTAPVPM[Common Variable:Oxidation on M]PDLK	P10636-8	1567.84	72.9357	3	523.62	1.31788e+06	72.5733	73.8131	73.8131	523.62	3	2	MSMS	6	1	1	72.5641	0.256482
2601_Glyco_03-calib	ESPLQTPTE	ESPLQTPTE	P10636-8	1000.47	57.4817	2	501.243	1.31456e+06	57.1987	57.4674	57.9067	501.243	2	2	MSMS	8	1	1	0	-0.206505
2601_Glyco_03-calib	IETHKLTFRENAKAK	IETHKLTFRENAKAK	P10636-8	1784.99	34.1863	3	596.004	1.28572e+06	34.0358	34.0501	34.8858	447.254	4	3	MSMS	1	1	1	0	-0.787208
2601_Glyco_03-calib	AEPRQEFEVMEDHAGTYGLGDRK	AEPRQEFEVM[Common Variable:Oxidation on M]EDHAGTYGLGDRK	P10636-8	2650.21	66.1214	4	663.559	1.26053e+06	65.5995	65.8957	66.1204	663.812	4	3	MSMS	6	1	1	66.1409	2.80834
2601_Glyco_03-calib	DEAAGHVTQARMVSKSKDGTGS	DEAAGHVTQARMVSKSKDGTGS	P10636-8	2231.06	28.4699	4	558.772	1.23665e+06	28.2929	28.4004	28.5524	559.023	4	3	MSMS	5	1	1	28.5717	-0.61858
2601_Glyco_03-calib	DEAAGHVTQARMVSKSK	DEAAGHVTQARM[Common Variable:Oxidation on M]VSKSK	P10636-8	1829.91	20.686	4	458.484	1.22472e+06	19.9945	20.0692	20.7433	458.484	4	2	MSMS	12	1	1	0	0.456505
2601_Glyco_03-calib	DNIKHVPGGGSVQIVYKPVDLSK	DNIKHVPGGGSVQIVYKPVDLSK	P10636-8	2449.33	88.6605	3	817.452	1.21393e+06	88.6313	88.6653	88.8712	613.591	4	3	MSMS	1	1	1	89.2389	-0.0952228
2601_Glyco_03-calib	TPPAPKTPPSSGEPPKSG	TPPAPKTPPSSGEPPKSG	P10636-8	1730.88	33.8305	3	577.969	1.16436e+06	32.8704	33.7578	34.8712	577.968	3	1	MSMS	11	1	1	0	-1.46942
2601_Glyco_03-calib	DLSNVQSK	DLSNVQSK	P10636-8	889.451	21.087	2	445.733	1.16204e+06	21.0066	21.0471	21.4796	445.732	2	1	MSMS	3	1	1	0	-0.190212
2601_Glyco_03-calib	SRLQTAPVPMPDLK	SRLQTAPVPM[Common Variable:Oxidation on M]PDLK	P10636-8	1567.84	74.5831	3	523.62	1.15636e+06	74.2185	74.2681	74.659	523.62	3	1	MSMS	2	1	1	74.6929	-0.52784
2601_Glyco_03-calib	TPPSSGEPPK	TPPSSGEPPK	P10636-8	995.492	17.4744	2	498.753	1.155e+06	17.2156	17.239	17.7736	498.754	2	1	MSMS	2	1	1	0	0.905341
2601_Glyco_03-calib	KVAVVRTPPKSPSSAK	KVAVVRTPPKSPSSAK	P10636-8	1650.98	25.6625	3	551.333	1.10062e+06	25.51	25.51	25.51	413.752	4	2	MSMS	2	1	1	23.908	0.00203488
2601_Glyco_03-calib	HQPGGGKVQIINKK	HQPGGGKVQIINKK	P10636-8	1502.87	20.4191	5	301.581	1.09948e+06	20.3942	20.4537	20.7105	376.724	4	3	MSMS	1	1	1	0	-0.0642254
2601_Glyco_03-calib	AEPRQEFEVME	AEPRQEFEVM[Common Variable:Oxidation on M]E	P10636-8	1379.6	70.8514	2	690.809	1.09829e+06	70.0045	70.8109	71.2108	690.807	2	1	MSMS	5	1	1	0	-1.69212
2601_Glyco_03-calib	DEAAGHVTQARMVSKSK	DEAAGHVTQARMVSKSK	P10636-8	1813.91	25.9766	3	605.644	1.06438e+06	25.9814	25.9814	25.9814	454.485	4	2	MSMS	1	1	1	27.7015	-0.156813
2601_Glyco_03-calib	DEAAGHVTQARMVSKSK	DEAAGHVTQARMVSKSK	P10636-8	1813.91	23.0814	4	454.485	1.06265e+06	23.0644	23.1722	23.4152	454.486	4	3	MSMS	5	1	1	0	1.33438
2601_Glyco_03-calib	KIETHKLTFRENAK	KIETHKLTFRENAK	P10636-8	1713.95	35.3512	5	343.798	1.05575e+06	35.2036	35.3742	35.3855	429.497	4	2	MSMS	1	1	1	0	2.69159
2601_Glyco_03-calib	DEAAGHVTQARMVSKSK	DEAAGHVTQARM[Common Variable:Oxidation on M]VSKSK	P10636-8	1829.91	18.8635	3	610.976	1.04985e+06	18.2674	19.1574	19.1574	458.483	4	3	MSMS	5	1	1	18.2601	-0.385529
2601_Glyco_03-calib	DHAGTYGLGDRKDQGGYTMHQ	DHAGTYGLGDRKDQGGYTMHQ	P10636-8	2306.01	48.9524	4	577.511	1.0432e+06	48.8901	48.9386	48.9386	577.762	4	1	MSMS	1	1	1	0	0.875009
2601_Glyco_03-calib	IGSTENLKHQPGGGK	IGSTENLKHQPGGGK	P10636-8	1521.79	18.0462	4	381.455	1.04211e+06	17.9595	18.1239	18.4525	381.455	4	2	MSMS	9	1	1	0	0.225683
2601_Glyco_03-calib	KVAVVRTPPKSPSSAK	KVAVVRTPPKSPSSAK	P10636-8	1650.98	25.5329	5	331.203	1.03372e+06	25.5773	25.6089	25.6089	413.752	4	2	MSMS	2	1	1	23.908	-0.201356
2601_Glyco_03-calib	DQGGYTMHQ	DQGGYTM[Common Variable:Oxidation on M]HQ	P10636-8	1051.4	16.9996	2	526.709	997923	14.8753	17.2749	17.2949	526.709	2	1	MSMS	5	1	1	14.8637	-0.0092643
2601_Glyco_03-calib	SRLQTAPVPMPDLK	SRLQTAPVPM[Common Variable:Oxidation on M]PDLK	P10636-8	1567.84	77.332	3	523.62	992133	74.7163	76.6907	78.9232	523.62	3	2	MSMS	25	1	1	74.6929	-0.265995
2601_Glyco_03-calib	LTFRENAK	LTFRENAK	P10636-8	977.529	28.94	3	326.85	989798	28.9173	28.9674	29.5537	326.85	3	2	MSMS	6	1	1	0	-0.0432342
2601_Glyco_03-calib	IGSTENLKHQPGGGK	IGSTENLKHQPGGGK	P10636-8	1521.79	20.9044	3	508.271	981062	20.8904	20.8904	20.8904	508.271	3	1	MSMS	1	1	1	0	-0.102477
2601_Glyco_03-calib	LTFRENAKAKT	LTFRENAKAKT	P10636-8	1277.71	30.6244	3	426.91	948725	30.6106	30.6106	30.6106	426.91	3	1	MSMS	1	1	1	0	-0.137603
2601_Glyco_03-calib	SRLQTAPVPMPDLKNVK	SRLQTAPVPM[Common Variable:Oxidation on M]PDLKNVK	P10636-8	1909.05	73.6209	4	478.269	924241	72.5733	73.7799	73.8131	478.519	4	2	MSMS	12	1	1	72.5641	-1.04585
2601_Glyco_03-calib	DEAAGHVTQARMVSKSK	DEAAGHVTQARM[Common Variable:Oxidation on M]VSKSK	P10636-8	1829.91	22.3675	4	458.484	922764	20.9513	20.9799	22.6576	458.483	4	3	MSMS	16	1	1	22.665	-0.497319
2601_Glyco_03-calib	IETHKLTFRENAKAK	IETHKLTFRENAKAK	P10636-8	1784.99	35.4724	5	358.005	921782	35.2164	35.4014	35.4785	447.256	4	2	MSMS	8	1	1	35.497	3.25667
2601_Glyco_03-calib	LDLSNVQSK	LDLSNVQSK	P10636-8	1002.53	55.4502	2	502.275	915178	55.418	55.5456	55.7388	502.274	2	1	MSMS	1	1	1	0	-0.520233
2601_Glyco_03-calib	DHAGTYGLGDRKDQGGYTMHQ	DHAGTYGLGDRKDQGGYTM[Common Variable:Oxidation on M]HQ	P10636-8	2322.01	37.7942	4	581.509	890173	37.7211	37.884	37.8913	581.76	4	1	MSMS	1	1	1	0	0.503918
2601_Glyco_03-calib	DEAAGHVTQARMVSKSK	DEAAGHVTQARM[Common Variable:Oxidation on M]VSKSK	P10636-8	1829.91	20.1234	3	610.976	888843	20.1427	20.1635	20.2267	458.484	4	2	MSMS	1	1	1	0	0.599157
2601_Glyco_03-calib	QAAAQPHTEIPEGTTAEEAGIG	QAAAQPHTEIPEGTTAEEAGIG	P10636-8	2177.02	86.5336	3	726.682	884847	86.2573	86.5135	86.9418	727.017	3	2	MSMS	6	1	1	0	0.64064
2601_Glyco_03-calib	DFKDRVQSK	DFKDRVQSK	P10636-8	1121.58	39.7247	2	561.799	884433	39.6027	39.617	39.7729	374.868	3	2	MSMS	1	1	1	0	-0.877921
2601_Glyco_03-calib	IETHKLTFRENAKAK	IETHKLTFRENAKAK	P10636-8	1784.99	35.5496	5	358.005	882445	35.5126	35.5713	37.5417	447.256	4	2	MSMS	2	1	1	35.497	3.00557
2601_Glyco_03-calib	STPTAEDVTAPLVDEGAPGK	STPTAEDVTAPLVDEGAPGK	P10636-8	1953.95	85.2604	3	652.325	860771	85.0976	85.2114	85.7877	978.486	2	2	MSMS	5	1	1	0	0.280833
2601_Glyco_03-calib	DEAAGHVTQARMVSKSK	DEAAGHVTQARM[Common Variable:Oxidation on M]VSKSK	P10636-8	1829.91	15.0088	4	458.484	854249	14.9	15.0576	15.3373	458.485	4	3	MSMS	5	1	1	0	3.78112
2601_Glyco_03-calib	DEAAGHVTQARMVSKSK	DEAAGHVTQARM[Common Variable:Oxidation on M]VSKSK	P10636-8	1829.91	19.0422	5	366.988	845605	18.9862	19.0471	19.1399	458.484	4	3	MSMS	1	1	1	18.2601	-0.134364
2601_Glyco_03-calib	DTSPRHLSNVSSTGSIDMVDSPQLATLA	DTSPRHLSNVSSTGSIDM[Common Variable:Oxidation on M]VDSPQLATLA	P10636-8	2914.4	102.572	3	972.473	842887	102.565	102.67	103.305	972.808	3	1	MSMS	5	1	1	0	0.417717
2601_Glyco_03-calib	DEAAGHVTQARMVSK	DEAAGHVTQARM[Common Variable:Oxidation on M]VSK	P10636-8	1614.78	30.853	3	539.267	840189	30.7734	30.8265	30.9365	539.266	3	1	MSMS	2	1	1	0	-0.616543
2601_Glyco_03-calib	IETHKLTFRENAK	IETHKLTFRENAK	P10636-8	1585.86	36.092	4	397.472	838867	35.8781	35.9934	36.8973	397.473	4	3	MSMS	9	1	1	0	3.03012
2601_Glyco_03-calib	DEAAGHVTQARMVSK	DEAAGHVTQARM[Common Variable:Oxidation on M]VSK	P10636-8	1614.78	30.729	3	539.267	823039	30.7135	30.735	30.735	539.266	3	1	MSMS	1	1	1	0	-0.979132
2601_Glyco_03-calib	VAVVRTPPKSPSSAK	VAVVRTPPKSPSSAK	P10636-8	1522.88	32.0213	4	381.728	816712	31.9249	31.9249	31.9371	381.728	4	1	MSMS	1	1	1	0	0.667246
2601_Glyco_03-calib	DTSPRHLSNVSSTGSIDMVDSPQLATLA	DTSPRHLSNVSSTGSIDM[Common Variable:Oxidation on M]VDSPQLATLA	P10636-8	2914.4	103.685	3	972.473	809733	103.495	103.495	104.101	972.809	3	1	MSMS	1	1	1	0	1.13211
2601_Glyco_03-calib	SRLQTAPVPMPDLK	SRLQTAPVPM[Common Variable:Oxidation on M]PDLK	P10636-8	1567.84	89.6115	3	523.62	787149	89.4658	89.8276	89.9957	523.619	3	1	MSMS	2	1	1	89.4363	-2.01302
2601_Glyco_03-calib	TDHGAEIVYKSPVVSG	TDHGAEIVYKSPVVSG	P10636-8	1657.83	73.6077	3	553.618	785005	73.4806	73.8131	73.8131	553.617	3	2	MSMS	1	1	1	73.4732	-0.678382
2601_Glyco_03-calib	DRKDQGGYTMHQ	DRKDQGGYTMHQ	P10636-8	1434.63	18.8876	3	479.218	757136	18.7256	18.9862	19.1574	479.218	3	1	MSMS	4	1	1	18.7126	-0.228743
2601_Glyco_03-calib	IGSLDNITHVPGGGNK	IGSLDNITHVPGGGNK	P10636-8	1577.82	75.9294	3	526.946	756490	75.826	76.5666	76.6732	526.946	3	1	MSMS	1	1	1	75.8058	0.614711
2601_Glyco_03-calib	AEPRQEFEVME	AEPRQEFEVM[Common Variable:Oxidation on M]E	P10636-8	1379.6	73.9887	2	690.809	755986	73.9746	73.9746	73.9746	690.808	2	1	MSMS	1	1	1	0	-0.580738
2601_Glyco_03-calib	SRLQTAPVPMPDLK	SRLQTAPVPM[Common Variable:Oxidation on M]PDLK	P10636-8	1567.84	74.0567	3	523.62	751802	74.0412	74.076	74.0952	523.621	3	1	MSMS	1	1	1	0	1.42456
2601_Glyco_03-calib	VAVVRTPPKSPSSAK	VAVVRTPPKSPSSAK	P10636-8	1522.88	28.697	3	508.635	747140	28.676	28.676	28.676	508.635	3	1	MSMS	1	1	1	29.1511	-0.872511
2601_Glyco_03-calib	DTSPRHLSNVSSTGSIDMVDSPQLATLA	DTSPRHLSNVSSTGSIDM[Common Variable:Oxidation on M]VDSPQLATLA	P10636-8	2914.4	104.889	3	972.473	736092	104.788	104.85	105.138	972.807	3	1	MSMS	1	1	1	0	-1.02222
2601_Glyco_03-calib	AEPRQEFEVME	AEPRQEFEVM[Common Variable:Oxidation on M]E	P10636-8	1379.6	63.5423	2	690.809	730524	61.5043	63.8382	63.8821	690.809	2	1	MSMS	21	1	1	0	-0.0493791
2601_Glyco_03-calib	HVPGGGSVQIVYKPVDLSKVTSK	HVPGGGSVQIVYKPVDLSKVTSK	P10636-8	2394.33	85.0019	4	599.589	713467	84.8595	85.0283	86.7958	599.84	4	3	MSMS	4	1	1	0	0.395221
2601_Glyco_03-calib	IETHKLTFRENAKAK	IETHKLTFRENAKAK	P10636-8	1784.99	35.1369	5	358.005	709658	35.1256	35.1256	35.1256	358.006	5	1	MSMS	1	1	1	0	2.0142
2601_Glyco_03-calib	DRSGYSSPGSPGTPGSRSRTPSLPTPPTREPKK	DRSGYSSPGSPGTPGSRSRTPSLPTPPTREPKK	P10636-8	3436.74	57.109	7	491.971	700751	57.053	57.0811	57.0811	688.556	5	2	MSMS	1	1	1	0	-1.3901
2601_Glyco_03-calib	KIETHKLTFRENAK	KIETHKLTFRENAK	P10636-8	1713.95	35.852	5	343.798	697228	35.497	35.7058	37.3611	429.497	4	3	MSMS	4	1	1	0	3.95426
2601_Glyco_03-calib	DFKDRVQSK	DFKDRVQSK	P10636-8	1121.58	17.44	3	374.868	690905	17.4233	17.4662	17.4921	374.868	3	1	MSMS	1	1	1	0	-0.136438
2601_Glyco_03-calib	DHGAEIVYK	DHGAEIVYK	P10636-8	1030.51	35.4153	3	344.51	690055	35.4014	35.4014	35.4014	516.263	2	2	MSMS	1	1	1	0	2.72172
2601_Glyco_03-calib	DEAAGHVTQARMVSKSK	DEAAGHVTQARM[Common Variable:Oxidation on M]VSKSK	P10636-8	1829.91	22.791	4	458.484	670562	22.674	23.5258	23.5258	458.483	4	3	MSMS	8	1	1	22.665	-0.699813
2601_Glyco_03-calib	DLSNVQSK	DLSNVQSK	P10636-8	889.451	27.0853	2	445.733	667428	26.9591	27.1906	27.5312	445.732	2	1	MSMS	2	1	1	0	-0.464429
2601_Glyco_03-calib	DEAAGHVTQARMVSKSK	DEAAGHVTQARMVSKSK	P10636-8	1813.91	27.7735	4	454.485	661683	27.7103	27.8843	28.4463	454.485	4	2	MSMS	4	1	1	27.7015	0.0277075
2601_Glyco_03-calib	DEAAGHVTQARMVSKSK	DEAAGHVTQARM[Common Variable:Oxidation on M]VSKSK	P10636-8	1829.91	21.1286	3	610.976	649431	21.1983	21.2203	21.5509	458.484	4	2	MSMS	2	1	1	22.665	0.164109
2601_Glyco_03-calib	AEPRQEFEVMEDHAGTYGLG	AEPRQEFEVMEDHAGTYGLG	P10636-8	2234.99	97.4723	3	746.004	633985	97.3006	97.5707	97.6467	746.339	3	1	MSMS	3	1	1	0	1.3116
2601_Glyco_03-calib	DEAAGHVTQARMVSKSK	DEAAGHVTQARM[Common Variable:Oxidation on M]VSKSK	P10636-8	1829.91	23.738	4	458.484	632330	23.7428	23.7762	24.0186	458.484	4	1	MSMS	3	1	1	0	-0.0225224
2601_Glyco_03-calib	SRLQTAPVPMP	SRLQTAPVPM[Common Variable:Oxidation on M]P	P10636-8	1211.63	70.7011	2	606.824	631479	70.6548	70.6548	70.6548	606.823	2	1	MSMS	1	1	1	0	-1.2675
2601_Glyco_03-calib	SRLQTAPVPMPDLK	SRLQTAPVPM[Common Variable:Oxidation on M]PDLK	P10636-8	1567.84	81.1963	3	523.62	623651	80.4174	82.1768	82.1768	523.619	3	1	MSMS	9	1	1	0	-1.69896
2601_Glyco_03-calib	DQGGYTMHQ	DQGGYTM[Common Variable:Oxidation on M]HQ	P10636-8	1051.4	17.5451	2	526.709	618834	17.4562	17.4562	19.1574	526.709	2	1	MSMS	12	1	1	0	0.812634
2601_Glyco_03-calib	LDLSNVQSK	LDLSNVQSK	P10636-8	1002.53	54.9289	2	502.275	610766	54.7351	55.0251	55.1704	502.275	2	1	MSMS	2	1	1	54.6757	-0.0286475
2601_Glyco_03-calib	SRLQTAPVPMPDLK	SRLQTAPVPM[Common Variable:Oxidation on M]PDLK	P10636-8	1567.84	84.0872	3	523.62	608203	84.0463	84.1604	85.4757	523.62	3	1	MSMS	10	1	1	85.5019	-0.284923
2601_Glyco_03-calib	VAVVRTPPKSPSSAK	VAVVRTPPKSPSSAK	P10636-8	1522.88	31.7813	4	381.728	603277	31.7578	31.7578	31.7578	381.728	4	1	MSMS	1	1	1	0	-0.198531
2601_Glyco_03-calib	DQGGYTMHQ	DQGGYTM[Common Variable:Oxidation on M]HQ	P10636-8	1051.4	20.1192	2	526.709	602063	20.0972	20.0972	20.0972	526.709	2	1	MSMS	1	1	1	0	-0.133429
2601_Glyco_03-calib	DEVSASLAK	DEVSASLAK	P10636-8	918.466	44.8855	2	460.24	592914	44.1821	44.3644	45.0961	460.24	2	1	MSMS	4	1	1	45.1137	0.447023
2601_Glyco_03-calib	SRLQTAPVPMPDLKNVK	SRLQTAPVPM[Common Variable:Oxidation on M]PDLKNVK	P10636-8	1909.05	82.66	4	478.269	590200	82.6417	82.6417	82.7407	478.519	4	1	MSMS	2	1	1	0	-0.127033
2601_Glyco_03-calib	SRLQTAPVPMPDLK	SRLQTAPVPM[Common Variable:Oxidation on M]PDLK	P10636-8	1567.84	82.8519	3	523.62	583323	82.9068	83.0454	83.9696	523.62	3	1	MSMS	6	1	1	0	-0.296868
2601_Glyco_03-calib	AEPRQEFEVME	AEPRQEFEVM[Common Variable:Oxidation on M]E	P10636-8	1379.6	72.2885	2	690.809	580043	71.2998	71.2998	73.7556	690.809	2	1	MSMS	12	1	1	0	0.868073
2601_Glyco_03-calib	IGSTENLKHQPGGGK	IGSTENLKHQPGGGK	P10636-8	1521.79	21.1552	4	381.455	577070	21.0617	21.0617	21.3662	381.455	4	2	MSMS	3	1	1	21.3794	-0.297369
2601_Glyco_03-calib	DQGGYTMHQ	DQGGYTM[Common Variable:Oxidation on M]HQ	P10636-8	1051.4	22.1861	2	526.709	566583	21.0343	21.0617	23.5834	526.709	2	1	MSMS	14	1	1	0	-0.178641
2601_Glyco_03-calib	CGSLGNIHHKPGGGQVEVKSEK	CGSLGNIHHKPGGGQVEVKSEK	P10636-8	2260.14	36.5348	5	453.035	564261	36.4362	36.5695	37.1223	453.237	5	2	MSMS	3	1	1	0	4.07905
2601_Glyco_03-calib	DQGGYTMHQDQEGDT	DQGGYTM[Common Variable:Oxidation on M]HQDQEGDT	P10636-8	1696.63	21.1114	2	849.321	562752	21.0718	21.0861	21.3125	849.32	2	1	MSMS	1	1	1	0	-0.495284
2601_Glyco_03-calib	HVPGGGSVQIVYKPVDLSK	HVPGGGSVQIVYKPVDLSK	P10636-8	1979.08	90.4688	3	660.702	557309	89.5537	89.9785	92.109	661.035	3	2	MSMS	15	1	1	89.5346	-1.56602
2601_Glyco_03-calib	SRLQTAPVPMPDLK	SRLQTAPVPM[Common Variable:Oxidation on M]PDLK	P10636-8	1567.84	79.1462	3	523.62	555957	79.1206	79.2796	80.2698	523.621	3	1	MSMS	13	1	1	0	0.370654
2601_Glyco_03-calib	SRLQTAPVPMPDLK	SRLQTAPVPM[Common Variable:Oxidation on M]PDLK	P10636-8	1567.84	86.6993	3	523.62	554031	85.5181	85.8767	89.3493	523.62	3	1	MSMS	25	1	1	85.5019	-0.200057
2601_Glyco_03-calib	IETHKLTFRENAK	IETHKLTFRENAK	P10636-8	1585.86	39.6393	3	529.626	544407	39.6027	39.6027	39.8234	397.472	4	2	MSMS	1	1	1	0	-0.424413
2601_Glyco_03-calib	DEAAGHVTQARMVSKSKDGTGS	DEAAGHVTQARM[Common Variable:Oxidation on M]VSKSKDGTGS	P10636-8	2247.05	21.1436	4	562.771	540099	21.0471	21.0471	21.4968	563.021	4	1	MSMS	2	1	1	0	-1.5153
2601_Glyco_03-calib	LTFRENAKAKT	LTFRENAKAKT	P10636-8	1277.71	30.8658	3	426.91	534472	30.7932	30.8705	30.9927	320.435	4	2	MSMS	4	1	1	0	0.0673832
2601_Glyco_03-calib	DEAAGHVTQARMVSKSK	DEAAGHVTQARM[Common Variable:Oxidation on M]VSKSK	P10636-8	1829.91	22.7836	3	610.976	534026	22.674	23.48	23.48	458.483	4	3	MSMS	3	1	1	22.665	-0.886357
2601_Glyco_03-calib	IETHKLTFRENAK	IETHKLTFRENAK	P10636-8	1585.86	40.5257	4	397.472	532421	40.1199	40.1975	42.5708	397.471	4	3	MSMS	4	1	1	0	-0.760877
2601_Glyco_03-calib	HVPGGGSVQIVYKPVDLSK	HVPGGGSVQIVYKPVDLSK	P10636-8	1979.08	90.7324	4	495.778	524100	90.1342	90.1342	90.8294	661.035	3	2	MSMS	4	1	1	89.5346	-1.58957
2601_Glyco_03-calib	DQGGYTMHQ	DQGGYTM[Common Variable:Oxidation on M]HQ	P10636-8	1051.4	14.1368	2	526.709	510261	13.6713	14.1666	14.8507	526.71	2	1	MSMS	4	1	1	14.8637	1.7056
2601_Glyco_03-calib	LDFKDRVQSK	LDFKDRVQSK	P10636-8	1234.67	33.4712	3	412.563	509726	33.4089	33.6308	34.4223	412.563	3	2	MSMS	8	1	1	0	-0.639587
2601_Glyco_03-calib	DTPSLEDEAAGHVTQARMVSKSK	DTPSLEDEAAGHVTQARM[Common Variable:Oxidation on M]VSKSK	P10636-8	2472.19	63.8453	4	619.055	494650	63.6951	63.8821	63.8821	619.306	4	3	MSMS	2	1	1	0	0.581257
2601_Glyco_03-calib	SRLQTAPVPMPDLKNVK	SRLQTAPVPM[Common Variable:Oxidation on M]PDLKNVK	P10636-8	1909.05	75.8183	4	478.269	481175	74.0952	76.4177	78.9232	478.519	4	2	MSMS	26	1	1	0	-0.228002
2601_Glyco_03-calib	DEAAGHVTQARMVSKSK	DEAAGHVTQARMVSKSK	P10636-8	1813.91	19.1583	4	454.485	478623	19.0369	19.1311	19.1574	454.485	4	3	MSMS	1	1	1	19.0253	1.30087
2601_Glyco_03-calib	DHAGTYGLG	DHAGTYGLG	P10636-8	889.393	48.6073	2	445.704	477972	48.5275	48.6728	48.6728	445.704	2	1	MSMS	1	1	1	0	0.142646
2601_Glyco_03-calib	SRLQTAPVPMPDLKNVK	SRLQTAPVPM[Common Variable:Oxidation on M]PDLKNVK	P10636-8	1909.05	87.3178	4	478.269	470475	86.1908	87.2367	87.5545	637.689	3	2	MSMS	1	1	1	0	-0.942934
2601_Glyco_03-calib	DEAAGHVTQARMVSKSK	DEAAGHVTQARM[Common Variable:Oxidation on M]VSKSK	P10636-8	1829.91	22	3	610.976	469695	21.6792	21.6935	22.6576	458.484	4	3	MSMS	1	1	1	22.665	0.363767
2601_Glyco_03-calib	SRLQTAPVPMPDLKNVK	SRLQTAPVPM[Common Variable:Oxidation on M]PDLKNVK	P10636-8	1909.05	74.6176	3	637.356	464415	74.3916	74.659	74.659	478.519	4	2	MSMS	1	1	1	0	0.197908
2601_Glyco_03-calib	SRLQTAPVPMPDLKNVK	SRLQTAPVPM[Common Variable:Oxidation on M]PDLKNVK	P10636-8	1909.05	87.4604	4	478.269	458733	86.1908	87.2367	87.5545	478.519	4	2	MSMS	3	1	1	0	-1.33309
2601_Glyco_03-calib	VAVVRTPPKSPSSAK	VAVVRTPPKSPSSAK	P10636-8	1522.88	33.2687	4	381.728	455466	32.078	33.49	33.7778	508.634	3	2	MSMS	9	1	1	0	-1.24907
2601_Glyco_03-calib	DQGGYTMHQ	DQGGYTM[Common Variable:Oxidation on M]HQ	P10636-8	1051.4	23.7638	2	526.709	455025	23.7428	23.8035	23.95	526.709	2	1	MSMS	2	1	1	0	0.582039
2601_Glyco_03-calib	LTFRENAKAK	LTFRENAKAK	P10636-8	1176.66	29.4359	4	295.173	454228	28.7955	28.8806	29.5217	393.228	3	3	MSMS	3	1	1	0	0.0466932
2601_Glyco_03-calib	DGSEEPGSETSDAK	DGSEEPGSETSDAK	P10636-8	1407.56	14.7744	2	704.789	454195	14.6266	14.7833	15.0678	704.792	2	1	MSMS	1	1	1	0	3.55773
2601_Glyco_03-calib	AEPRQEFEVMEDHAGTYGLG	AEPRQEFEVMEDHAGTYGLG	P10636-8	2234.99	99.8273	3	746.004	451328	99.7839	100.094	101.544	746.337	3	1	MSMS	9	1	1	0	-1.41297
2601_Glyco_03-calib	SRLQTAPVPMPDLKNVK	SRLQTAPVPM[Common Variable:Oxidation on M]PDLKNVK	P10636-8	1909.05	80.3121	4	478.269	443739	79.2102	79.2796	80.1961	478.519	4	2	MSMS	6	1	1	0	-0.618213
2601_Glyco_03-calib	DTSPRHLSNVSSTGSIDMV	DTSPRHLSNVSSTGSIDM[Common Variable:Oxidation on M]V	P10636-8	2017.94	70.9006	3	673.653	431433	70.6548	70.6548	70.9722	673.986	3	1	MSMS	2	1	1	0	-2.17001
2601_Glyco_03-calib	HVPGGGSVQIVYKPVDLSK	HVPGGGSVQIVYKPVDLSK	P10636-8	1979.08	91.8886	4	495.778	423445	91.2487	91.3071	92.109	661.038	3	2	MSMS	4	1	1	89.5346	1.9197
2601_Glyco_03-calib	LDLSNVQSK	LDLSNVQSK	P10636-8	1002.53	34.0553	2	502.275	422384	34.0358	34.0358	34.1213	502.274	2	1	MSMS	2	1	1	0	-1.13631
2601_Glyco_03-calib	DEAAGHVTQARMVSK	DEAAGHVTQARMVSK	P10636-8	1598.78	35.2543	3	533.935	418403	35.2405	35.2405	35.2405	533.937	3	1	MSMS	1	1	1	0	3.74358
2601_Glyco_03-calib	QAAAQPHTEIPEGTTAEEAGIGDTPSLEDEAAGHVTQARMVSK	QAAAQPHTEIPEGTTAEEAGIGDTPSLEDEAAGHVTQARMVSK	P10636-8	4400.08	88.0475	5	881.024	412291	87.9519	88.1115	88.2616	881.425	5	2	MSMS	3	1	1	0	0.597929
2601_Glyco_03-calib	SRLQTAPVPMP	SRLQTAPVPM[Common Variable:Oxidation on M]P	P10636-8	1211.63	70.5726	2	606.824	408075	70.2447	70.2447	70.4332	606.823	2	1	MSMS	2	1	1	0	-0.750997
2601_Glyco_03-calib	DEVSASLAKQGL	DEVSASLAKQGL	P10636-8	1216.63	82.0565	2	609.322	406883	81.9557	82.1768	82.1768	609.321	2	1	MSMS	2	1	1	0	-1.22472
2601_Glyco_03-calib	DAGLKESPLQTPTEDGSEEPGSETS	DAGLKESPLQTPTEDGSEEPGSETS	P10636-8	2560.13	75.2986	3	854.384	401928	75.1662	75.305	75.6921	854.719	3	1	MSMS	4	1	1	75.7192	1.05789
2601_Glyco_03-calib	SRLQTAPVPMP	SRLQTAPVPM[Common Variable:Oxidation on M]P	P10636-8	1211.63	71.0265	2	606.824	399898	70.9381	70.9381	70.9722	606.824	2	1	MSMS	2	1	1	0	-0.222122
2601_Glyco_03-calib	LDLSNVQSK	LDLSNVQSK	P10636-8	1002.53	54.6306	2	502.275	399580	54.4355	54.4355	54.5725	502.275	2	1	MSMS	1	1	1	54.6757	0.462771
2601_Glyco_03-calib	VAVVRTPPKSPSSAK	VAVVRTPPKSPSSAK	P10636-8	1522.88	32.7854	4	381.728	398360	32.769	33.49	33.7778	381.728	4	2	MSMS	1	1	1	32.7448	-0.696357
2601_Glyco_03-calib	SRLQTAPVPMPDLKNVK	SRLQTAPVPMPDLKNVK	P10636-8	1893.05	86.3098	4	474.27	397944	86.0254	86.156	86.5135	474.521	4	2	MSMS	7	1	1	86.537	-0.215439
2601_Glyco_03-calib	DEVSASLAK	DEVSASLAK	P10636-8	918.466	45.3246	2	460.24	397871	45.1436	45.1696	47.4541	460.24	2	1	MSMS	12	1	1	45.1137	-0.733221
2601_Glyco_03-calib	TPPSSGEPPKSG	TPPSSGEPPKSG	P10636-8	1139.55	14.8706	2	570.78	396999	14.6727	15.322	17.0709	570.783	2	1	MSMS	3	1	1	0	4.29608
2601_Glyco_03-calib	DRKDQGGYTMHQ	DRKDQGGYTM[Common Variable:Oxidation on M]HQ	P10636-8	1450.63	14.1822	3	484.549	396810	10.0121	11.8827	17.0954	484.549	3	2	MSMS	33	1	1	0	-0.416621
2601_Glyco_03-calib	DQGGYTMHQ	DQGGYTM[Common Variable:Oxidation on M]HQ	P10636-8	1051.4	20.4011	2	526.709	396653	20.3284	20.3284	20.7433	526.709	2	1	MSMS	3	1	1	0	-0.200212
2601_Glyco_03-calib	SRLQTAPVPMPDLKNVK	SRLQTAPVPM[Common Variable:Oxidation on M]PDLKNVK	P10636-8	1909.05	77.3242	4	478.269	396653	77.0245	77.24	78.9232	478.519	4	2	MSMS	9	1	1	0	-1.01331
2601_Glyco_03-calib	VAVVRTPPKSPSSAK	VAVVRTPPKSPSSAK	P10636-8	1522.88	32.4531	4	381.728	394991	32.078	32.078	32.6823	381.728	4	2	MSMS	2	1	1	32.7448	0.351632
2601_Glyco_03-calib	ESPLQTPTEDGSEEPGSETS	ESPLQTPTEDGSEEPGSETS	P10636-8	2075.87	64.8869	2	1038.94	391893	64.8299	64.9885	65.339	1039.44	2	1	MSMS	2	1	1	0	-0.658674
2601_Glyco_03-calib	QAAAQPHTEIPEGTTAEEAGIGDTPSLEDEAAGHVTQARMVSK	QAAAQPHTEIPEGTTAEEAGIGDTPSLEDEAAGHVTQARM[Common Variable:Oxidation on M]VSK	P10636-8	4416.08	82.918	5	884.223	390567	82.8938	82.8938	82.8938	884.622	5	1	MSMS	1	1	1	0	-2.15454
2601_Glyco_03-calib	LDFKDRVQSK	LDFKDRVQSK	P10636-8	1234.67	33.944	4	309.674	388942	33.8464	33.8549	34.0358	309.673	4	2	MSMS	1	1	1	0	-2.27203
2601_Glyco_03-calib	DEAAGHVTQARMVSK	DEAAGHVTQARMVSK	P10636-8	1598.78	33.8885	3	533.935	388492	33.9127	33.9127	34.0186	533.934	3	1	MSMS	3	1	1	0	-1.73618
2601_Glyco_03-calib	DTSPRHLSNVSSTGSI	DTSPRHLSNVSSTGSI	P10636-8	1656.81	55.6001	3	553.276	383485	55.5753	55.5753	55.5753	553.275	3	1	MSMS	1	1	1	0	-1.24422
2601_Glyco_03-calib	QAAAQPHTEIPEGTTAEEAGIGDTPSLE	QAAAQPHTEIPEGTTAEEAGIGDTPSLE	P10636-8	2819.31	93.6203	3	940.777	375424	93.0804	93.6479	93.9404	941.112	3	1	MSMS	3	1	1	0	0.921564
2601_Glyco_03-calib	SRLQTAPVPMPDLKNVK	SRLQTAPVPM[Common Variable:Oxidation on M]PDLKNVK	P10636-8	1909.05	82.9758	4	478.269	374698	82.9419	83.0454	85.8243	478.519	4	2	MSMS	10	1	1	0	-0.840636
2601_Glyco_03-calib	TDHGAEIVYK	TDHGAEIVYK	P10636-8	1131.56	35.3258	2	566.785	373042	35.2977	35.2977	35.2977	566.787	2	1	MSMS	1	1	1	0	3.14463
2601_Glyco_03-calib	KVAVVRTPPKSPSSAK	KVAVVRTPPKSPSSAK	P10636-8	1650.98	26.8906	4	413.752	370599	26.1471	26.2646	28.5717	413.752	4	3	MSMS	13	1	1	0	0.0539162
2601_Glyco_03-calib	SRLQTAPVPMPDLKNVK	SRLQTAPVPM[Common Variable:Oxidation on M]PDLKNVK	P10636-8	1909.05	74.2632	3	637.356	365559	74.2185	74.2185	74.2185	478.519	4	2	MSMS	2	1	1	0	-0.319103
2601_Glyco_03-calib	DRVQSKIGSLDNITHVPGGGNK	DRVQSKIGSLDNITHVPGGGNK	P10636-8	2291.2	72.6706	5	459.247	365451	72.5331	72.6754	72.8597	574.059	4	3	MSMS	3	1	1	0	2.08655
2601_Glyco_03-calib	DGKTKIATPRGAAPPGQK	DGKTKIATPRGAAPPGQK	P10636-8	1792	28.9889	4	449.006	361986	28.9329	29.0204	29.5217	449.006	4	2	MSMS	4	1	1	0	-0.0295415
2601_Glyco_03-calib	DNIKHVPGGGSVQIVYKPVDLSK	DNIKHVPGGGSVQIVYKPVDLSK	P10636-8	2449.33	89.3923	4	613.341	360955	89.2512	89.7628	89.7971	613.591	4	2	MSMS	2	1	1	89.2389	-1.06051
2601_Glyco_03-calib	CGSLGNIHHKPGGGQVEVK	CGSLGNIHHKPGGGQVEVK	P10636-8	1915.97	53.0007	4	479.999	356936	52.9796	52.9796	52.9796	480.248	4	1	MSMS	1	1	1	0	-4.29007
2601_Glyco_03-calib	DEAAGHVTQARMVSKSK	DEAAGHVTQARMVSKSK	P10636-8	1813.91	18.8975	4	454.485	353218	18.8545	18.8923	19.0065	454.485	4	2	MSMS	1	1	1	19.0253	0.718315
2601_Glyco_03-calib	DNITHVPGGGNK	DNITHVPGGGNK	P10636-8	1207.59	32.5054	3	403.539	352663	32.357	32.4371	32.5273	403.539	3	1	MSMS	1	1	1	0	0.58115
2601_Glyco_03-calib	SRLQTAPVPMPDLK	SRLQTAPVPM[Common Variable:Oxidation on M]PDLK	P10636-8	1567.84	82.4465	3	523.62	346876	82.4201	82.4201	82.4201	523.62	3	1	MSMS	1	1	1	0	-0.96201
2601_Glyco_03-calib	SRLQTAPVPMPDLKNVK	SRLQTAPVPM[Common Variable:Oxidation on M]PDLKNVK	P10636-8	1909.05	77.1993	3	637.356	343003	77.1739	77.191	77.191	478.519	4	2	MSMS	1	1	1	0	-0.747251
2601_Glyco_03-calib	HVPGGGSVQIVYKPVDLSKVTSK	HVPGGGSVQIVYKPVDLSKVTSK	P10636-8	2394.33	89.0045	4	599.589	338097	88.9103	89.0647	89.2512	599.84	4	1	MSMS	2	1	1	0	0.393499
2601_Glyco_03-calib	VQIINKK	VQIINKK	P10636-8	841.539	23.162	2	421.777	334493	22.8823	23.1434	23.3919	281.52	3	2	MSMS	5	1	1	22.8662	0.417457
2601_Glyco_03-calib	HVPGGGSVQIVYKPVDLSK	HVPGGGSVQIVYKPVDLSK	P10636-8	1979.08	89.5419	4	495.778	330550	89.5537	89.728	89.728	661.036	3	2	MSMS	1	1	1	89.5346	0.129186
2601_Glyco_03-calib	QAAAQPHTEIPEGTTAEEAGIGDTPSLE	QAAAQPHTEIPEGTTAEEAGIGDTPSLE	P10636-8	2819.31	92.5559	3	940.777	329370	92.5197	92.5197	92.567	941.111	3	1	MSMS	1	1	1	0	-0.0456664
2601_Glyco_03-calib	DHGAEIVYKSPVVSGDTSPRHLSNVSSTGSI	DHGAEIVYKSPVVSGDTSPRHLSNVSSTGSI	P10636-8	3195.58	86.1201	4	799.902	319949	86.0812	86.0898	86.3189	800.153	4	1	MSMS	1	1	1	0	-0.259416
2601_Glyco_03-calib	QAAAQPHTEIPEGTTAEEAGIGDTPSLE	QAAAQPHTEIPEGTTAEEAGIGDTPSLE	P10636-8	2819.31	96.1507	3	940.777	315998	96.0666	96.2546	96.2795	941.112	3	1	MSMS	1	1	1	0	0.68061
2601_Glyco_03-calib	SRLQTAPVPMPDLKNVK	SRLQTAPVPM[Common Variable:Oxidation on M]PDLKNVK	P10636-8	1909.05	78.3684	3	637.356	315426	77.4953	77.4953	78.2327	478.519	4	2	MSMS	5	1	1	0	-0.180314
2601_Glyco_03-calib	SRLQTAPVPMPDLKNVK	SRLQTAPVPM[Common Variable:Oxidation on M]PDLKNVK	P10636-8	1909.05	81.8345	4	478.269	315301	80.5401	81.3035	82.1606	478.519	4	2	MSMS	14	1	1	0	0.195934
2601_Glyco_03-calib	TDHGAEIVYKSPVVSG	TDHGAEIVYKSPVVSG	P10636-8	1657.83	74.3769	3	553.618	314156	74.3493	74.8106	74.8106	553.617	3	1	MSMS	3	1	1	0	-0.567333
2601_Glyco_03-calib	SGDRSGYSSPGSPGTPGSRSRTPSLPTPPTREPKK	SGDRSGYSSPGSPGTPGSRSRTPSLPTPPTREPKK	P10636-8	3580.8	57.2882	6	597.807	312945	57.1398	57.1398	59.0034	597.974	6	4	MSMS	11	1	1	0	-0.882313
2601_Glyco_03-calib	IETHKLTFRENAKAK	IETHKLTFRENAKAK	P10636-8	1784.99	37.9703	4	447.255	311959	37.9568	37.9568	39.2532	447.255	4	2	MSMS	1	1	1	0	1.20329
2601_Glyco_03-calib	SRLQTAPVPMP	SRLQTAPVPM[Common Variable:Oxidation on M]P	P10636-8	1211.63	69.3073	2	606.824	309642	67.0559	68.9675	69.6242	606.823	2	1	MSMS	8	1	1	66.9997	-1.33711
2601_Glyco_03-calib	QAAAQPHTEIPEGTTAEEAGIGDTPSLE	QAAAQPHTEIPEGTTAEEAGIGDTPSLE	P10636-8	2819.31	83.3676	3	940.777	305977	83.2022	83.3045	83.3045	941.11	3	1	MSMS	1	1	1	0	-1.37107
2601_Glyco_03-calib	DTSPRHLSNVSSTGSIDMV	DTSPRHLSNVSSTGSIDM[Common Variable:Oxidation on M]V	P10636-8	2017.94	70.3475	3	673.653	305491	70.3651	70.4332	70.4332	673.988	3	1	MSMS	1	1	1	0	0.215661
2601_Glyco_03-calib	IETHKLTFRENAKAK	IETHKLTFRENAKAK	P10636-8	1784.99	38.1856	5	358.005	303352	38.0391	38.0391	39.2678	358.006	5	3	MSMS	6	1	1	0	1.11476
2601_Glyco_03-calib	SRLQTAPVPMP	SRLQTAPVPM[Common Variable:Oxidation on M]P	P10636-8	1211.63	74.3868	2	606.824	302799	74.3916	74.3916	74.7295	606.823	2	1	MSMS	3	1	1	0	-1.04767
2601_Glyco_03-calib	DQGGYTMHQ	DQGGYTMHQ	P10636-8	1035.41	29.3756	2	518.711	293675	29.1949	29.4213	29.5537	518.712	2	1	MSMS	4	1	1	0	0.708436
2601_Glyco_03-calib	DTSPRHLSNVSSTGSIDMV	DTSPRHLSNVSSTGSIDM[Common Variable:Oxidation on M]V	P10636-8	2017.94	71.2936	3	673.653	289968	71.0983	71.2998	71.2998	673.988	3	1	MSMS	1	1	1	0	0.463819
2601_Glyco_03-calib	SRLQTAPVPMP	SRLQTAPVPM[Common Variable:Oxidation on M]P	P10636-8	1211.63	71.4351	2	606.824	289279	71.5197	71.5197	73.7556	606.824	2	1	MSMS	8	1	1	0	0.667618
2601_Glyco_03-calib	SRLQTAPVPMPDLKNVK	SRLQTAPVPM[Common Variable:Oxidation on M]PDLKNVK	P10636-8	1909.05	83.1314	3	637.356	288497	83.0794	83.1132	83.1718	478.519	4	2	MSMS	1	1	1	0	-0.914613
2601_Glyco_03-calib	DEGAPGKQAAAQPHTEIPEGTTAEEAGIG	DEGAPGKQAAAQPHTEIPEGTTAEEAGIG	P10636-8	2831.32	76.3293	3	944.781	288255	76.2874	76.3647	76.6392	945.115	3	1	MSMS	3	1	1	0	-0.256824
2601_Glyco_03-calib	IETHKLTFRENAKAK	IETHKLTFRENAKAK	P10636-8	1784.99	38.4932	4	447.255	286159	38.0506	38.0506	39.2532	447.255	4	3	MSMS	5	1	1	0	0.299282
2601_Glyco_03-calib	LDLSNVQSK	LDLSNVQSK	P10636-8	1002.53	54.1782	2	502.275	285920	54.1377	54.1377	54.1377	502.275	2	1	MSMS	1	1	1	0	0.879743
2601_Glyco_03-calib	DTSPRHLSNVSSTGSIDMV	DTSPRHLSNVSSTGSIDM[Common Variable:Oxidation on M]V	P10636-8	2017.94	72.2666	3	673.653	285528	71.4911	71.5416	73.7232	673.987	3	1	MSMS	9	1	1	0	-0.0106857
2601_Glyco_03-calib	DRSGYSSPGSPGTPGSRSRTPSLPTPPTREPKK	DRSGYSSPGSPGTPGSRSRTPSLPTPPTREPKK	P10636-8	3436.74	57.6279	6	573.798	282669	57.1398	57.1398	57.8553	573.964	6	3	MSMS	5	1	1	0	-1.4768
2601_Glyco_03-calib	HVPGGGSVQIVYKPVDLSK	HVPGGGSVQIVYKPVDLSK	P10636-8	1979.08	95.6183	4	495.778	276763	94.9238	95.0623	95.6407	661.037	3	2	MSMS	6	1	1	0	0.981541
2601_Glyco_03-calib	IETHKLTFRENAK	IETHKLTFRENAK	P10636-8	1585.86	40.5141	3	529.626	270918	40.4629	40.4629	40.4629	397.471	4	2	MSMS	1	1	1	0	-1.09767
2601_Glyco_03-calib	IGSTENLKHQPGGGK	IGSTENLKHQPGGGK	P10636-8	1521.79	21.2387	3	508.271	267718	21.1469	21.1469	21.3662	381.455	4	2	MSMS	2	1	1	21.3794	-0.19632
2601_Glyco_03-calib	AEPRQEFEVME	AEPRQEFEVM[Common Variable:Oxidation on M]E	P10636-8	1379.6	74.5007	2	690.809	267302	74.4214	74.5822	74.7487	690.809	2	1	MSMS	2	1	1	0	0.632772
2601_Glyco_03-calib	IATPRGAAPPGQK	IATPRGAAPPGQK	P10636-8	1262.71	33.8945	3	421.91	266642	33.8717	33.8717	33.9006	421.91	3	1	MSMS	1	1	1	0	-0.251678
2601_Glyco_03-calib	AEPRQEFEVMEDHAGTYGLG	AEPRQEFEVMEDHAGTYGLG	P10636-8	2234.99	95.6169	3	746.004	266231	95.4648	95.5918	95.6745	746.339	3	1	MSMS	3	1	1	95.3341	1.26049
2601_Glyco_03-calib	SRLQTAPVPMPDLKNVK	SRLQTAPVPM[Common Variable:Oxidation on M]PDLKNVK	P10636-8	1909.05	78.7147	3	637.356	265313	78.5777	78.6347	78.9084	478.519	4	2	MSMS	1	1	1	0	-0.764725
2601_Glyco_03-calib	LTFRENAKAKT	LTFRENAKAKT	P10636-8	1277.71	32.6723	3	426.91	256752	32.3361	32.4371	32.7916	426.911	3	2	MSMS	1	1	1	32.8517	0.414618
2601_Glyco_03-calib	HVPGGGSVQIVYKPVDLSK	HVPGGGSVQIVYKPVDLSK	P10636-8	1979.08	83.1242	4	495.778	251814	83.0115	83.1718	83.2022	661.037	3	2	MSMS	5	1	1	0	1.20071
2601_Glyco_03-calib	VAVVRTPPKSPSSAK	VAVVRTPPKSPSSAK	P10636-8	1522.88	32.4812	3	508.635	250619	32.4371	32.5273	32.5589	381.728	4	2	MSMS	1	1	1	32.7448	0.203465
2601_Glyco_03-calib	AEPRQEFEVMEDHAGTYGLG	AEPRQEFEVMEDHAGTYGLG	P10636-8	2234.99	96.9476	3	746.004	248920	96.8897	96.9567	96.9567	746.339	3	1	MSMS	1	1	1	0	1.21914
2601_Glyco_03-calib	TDHGAEIVYKSPVVSG	TDHGAEIVYKSPVVSG	P10636-8	1657.83	77.135	3	553.618	246935	77.0922	77.0922	77.0922	553.617	3	1	MSMS	1	1	1	0	-0.900253
2601_Glyco_03-calib	SRLQTAPVPMPDLKNVK	SRLQTAPVPM[Common Variable:Oxidation on M]PDLKNVK	P10636-8	1909.05	77.0327	3	637.356	246681	77.0728	77.0728	77.0728	637.69	3	1	MSMS	1	1	1	0	-0.209867
2601_Glyco_03-calib	QAAAQPHTEIPEGTTAEEAGIGDTPSLEDEAAGHVTQARMVSK	QAAAQPHTEIPEGTTAEEAGIGDTPSLEDEAAGHVTQARMVSK	P10636-8	4400.08	93.9222	5	881.024	242185	93.9065	93.9065	94.2671	881.428	5	1	MSMS	1	1	1	0	3.19169
2601_Glyco_03-calib	IETHKLTFRENAKAK	IETHKLTFRENAKAK	P10636-8	1784.99	29.3326	4	447.255	237025	29.051	29.3913	29.633	447.255	4	3	MSMS	5	1	1	0	0.488855
2601_Glyco_03-calib	SRLQTAPVPMPDLKNVK	SRLQTAPVPM[Common Variable:Oxidation on M]PDLKNVK	P10636-8	1909.05	79.4691	3	637.356	236653	79.4243	79.5143	80.1961	478.519	4	2	MSMS	4	1	1	0	-0.635135
2601_Glyco_03-calib	HVPGGGSVQIVYKPVDLSK	HVPGGGSVQIVYKPVDLSK	P10636-8	1979.08	100.285	3	660.702	235386	99.7839	101.782	101.782	661.039	3	2	MSMS	3	1	1	0	4.17447
2601_Glyco_03-calib	DNIKHVPGGGSVQIVYKPVDLSK	DNIKHVPGGGSVQIVYKPVDLSK	P10636-8	2449.33	87.928	5	490.874	232926	87.8025	87.8025	88.1527	613.591	4	2	MSMS	1	1	1	85.627	0.362509
2601_Glyco_03-calib	TDHGAEIVYKSPVVSG	TDHGAEIVYKSPVVSG	P10636-8	1657.83	76.0965	3	553.618	230886	75.1662	75.2008	76.8167	553.618	3	1	MSMS	10	1	1	0	-0.105244
2601_Glyco_03-calib	TDHGAEIVYKSPVVSG	TDHGAEIVYKSPVVSG	P10636-8	1657.83	77.4543	3	553.618	225429	77.4025	77.9328	77.9328	553.618	3	1	MSMS	2	1	1	0	0.0347354
2601_Glyco_03-calib	DTSPRHLSNVSSTGSIDMV	DTSPRHLSNVSSTGSIDM[Common Variable:Oxidation on M]V	P10636-8	2017.94	74.8251	3	673.653	224551	74.4533	74.7765	74.8429	673.986	3	1	MSMS	3	1	1	0	-2.00514
2601_Glyco_03-calib	DEAAGHVTQARMVSK	DEAAGHVTQARMVSK	P10636-8	1598.78	26.6507	4	400.703	223238	26.5527	26.6383	26.8478	400.703	4	2	MSMS	1	1	1	0	-0.3954
2601_Glyco_03-calib	SGDRSGYSSPGSPGTPGSRSRTPSLPTPPTREPK	SGDRSGYSSPGSPGTPGSRSRTPSLPTPPTREPK	P10636-8	3452.7	54.6334	5	691.548	223206	54.3385	54.3385	54.6757	691.75	5	2	MSMS	1	1	1	0	2.05169
2601_Glyco_03-calib	HVPGGGSVQIVYKPVDLSK	HVPGGGSVQIVYKPVDLSK	P10636-8	1979.08	93.4888	3	660.702	220699	92.6622	92.877	94.2671	661.035	3	2	MSMS	10	1	1	0	-1.51535
2601_Glyco_03-calib	SPVVSGDTSPRHLSNVSSTGSIDMV	SPVVSGDTSPRHLSNVSSTGSIDMV	P10636-8	2528.22	89.1069	3	843.747	219273	89.0359	89.1329	89.3493	844.081	3	1	MSMS	2	1	1	0	0.453715
2601_Glyco_03-calib	IATPRGAAPPGQK	IATPRGAAPPGQK	P10636-8	1262.71	34.8017	3	421.91	218561	34.0856	34.0856	34.8858	421.91	3	1	MSMS	1	1	1	0	-1.00139
2601_Glyco_03-calib	SGDRSGYSSPGSPGTPGSRSRTPSLPTPPTREPK	SGDRSGYSSPGSPGTPGSRSRTPSLPTPPTREPK	P10636-8	3452.7	62.6326	6	576.458	211312	62.2403	62.7384	63.8821	576.625	6	3	MSMS	14	1	1	0	0.356333
2601_Glyco_03-calib	SRLQTAPVPMPDLK	SRLQTAPVPM[Common Variable:Oxidation on M]PDLK	P10636-8	1567.84	69.3728	3	523.62	208980	69.1224	69.1224	69.5333	523.622	3	1	MSMS	1	1	1	0	3.61314
2601_Glyco_03-calib	DEVSASLAK	DEVSASLAK	P10636-8	918.466	23.8278	2	460.24	207945	23.8035	23.8035	23.8035	460.241	2	1	MSMS	1	1	1	0	1.85753
2601_Glyco_03-calib	LDLSNVQSK	LDLSNVQSK	P10636-8	1002.53	56.2219	2	502.275	207787	56.1814	56.2019	56.6961	502.275	2	1	MSMS	2	1	1	0	0.334735
2601_Glyco_03-calib	SGDRSGYSSPGSPGTPGSRSRTPSLPTPPTREPK	SGDRSGYSSPGSPGTPGSRSRTPSLPTPPTREPK	P10636-8	3452.7	62.3342	5	691.548	205569	62.2403	62.8562	63.8821	691.748	5	1	MSMS	1	1	1	0	-0.110507
2601_Glyco_03-calib	QAAAQPHTEIPEGTTAEEAGIGDTPSLE	QAAAQPHTEIPEGTTAEEAGIGDTPSLE	P10636-8	2819.31	96.7128	3	940.777	203341	96.6485	96.6485	96.8897	941.111	3	1	MSMS	1	1	1	0	-0.580813
2601_Glyco_03-calib	SRLQTAPVPMP	SRLQTAPVPM[Common Variable:Oxidation on M]P	P10636-8	1211.63	75.2607	2	606.824	199496	75.1662	75.2008	76.7244	606.824	2	1	MSMS	1	1	1	0	0.602771
2601_Glyco_03-calib	SPVVSGDTSPRHLSNVSSTGSIDMV	SPVVSGDTSPRHLSNVSSTGSIDM[Common Variable:Oxidation on M]V	P10636-8	2544.21	77.8956	3	849.078	199223	77.7145	77.9328	77.9328	849.412	3	1	MSMS	2	1	1	0	-0.0544457
2601_Glyco_03-calib	HVPGGGSVQIVYKPVDLSK	HVPGGGSVQIVYKPVDLSK	P10636-8	1979.08	96.2042	3	660.702	198503	95.9308	96.2546	96.3142	661.037	3	2	MSMS	2	1	1	0	0.631016
2601_Glyco_03-calib	HVPGGGSVQIVYKPVDLSK	HVPGGGSVQIVYKPVDLSK	P10636-8	1979.08	93.4729	4	495.778	198266	92.978	93.4418	94.2671	661.037	3	2	MSMS	3	1	1	0	1.2373
2601_Glyco_03-calib	SRLQTAPVPMPDLKNVK	SRLQTAPVPM[Common Variable:Oxidation on M]PDLKNVK	P10636-8	1909.05	85.7231	3	637.356	195380	84.9948	85.0283	85.8243	478.52	4	2	MSMS	1	1	1	0	0.433514
2601_Glyco_03-calib	AEPRQEFEVMEDHAGTYGLG	AEPRQEFEVM[Common Variable:Oxidation on M]EDHAGTYGLG	P10636-8	2250.99	104.306	3	751.336	191221	104.067	104.135	104.288	751.671	3	1	MSMS	1	1	1	0	1.44296
2601_Glyco_03-calib	DEAAGHVTQARMVSK	DEAAGHVTQARMVSK	P10636-8	1598.78	39.1952	3	533.935	191134	39.0154	39.2809	39.2809	533.935	3	1	MSMS	1	1	1	0	0.550963
2601_Glyco_03-calib	SRLQTAPVPMPDLKNVK	SRLQTAPVPM[Common Variable:Oxidation on M]PDLKNVK	P10636-8	1909.05	84.632	3	637.356	191068	84.5233	84.5878	84.6668	478.519	4	2	MSMS	1	1	1	0	0.0781307
2601_Glyco_03-calib	DRSGYSSPGSPGTPGSRSRTPSLPTPPTREPKK	DRSGYSSPGSPGTPGSRSRTPSLPTPPTREPKK	P10636-8	3436.74	57.364	5	688.356	189979	57.2622	57.2622	57.8122	688.555	5	2	MSMS	1	1	1	0	-2.33306
2601_Glyco_03-calib	DTSPRHLSNVSSTGSIDMV	DTSPRHLSNVSSTGSIDM[Common Variable:Oxidation on M]V	P10636-8	2017.94	76.4544	3	673.653	186123	75.4384	75.6182	76.6732	673.987	3	1	MSMS	3	1	1	0	0.0506691
2601_Glyco_03-calib	DEGAPGKQAAAQPHTEIPEGTTAEEAGIGDTPSLE	DEGAPGKQAAAQPHTEIPEGTTAEEAGIGDTPSLE	P10636-8	3473.61	91.3008	3	1158.88	184154	91.2487	91.2487	91.2487	1159.21	3	1	MSMS	1	1	1	0	0.732009
2601_Glyco_03-calib	TPPSSGEPPKSGDRSGYSSPGSPGTPGSRSRTPSLPTPPTREPK	TPPSSGEPPKSGDRSGYSSPGSPGTPGSRSRTPSLPTPPTREPK	P10636-8	4430.19	60.4736	7	633.891	179893	60.3629	60.3629	60.6942	634.178	7	2	MSMS	1	1	1	0	0.582648
2601_Glyco_03-calib	AEPRQEFEVMEDHAGTYGLG	AEPRQEFEVM[Common Variable:Oxidation on M]EDHAGTYGLG	P10636-8	2250.99	103.98	3	751.336	178650	103.632	103.904	103.964	751.67	3	1	MSMS	1	1	1	0	-0.113258
2601_Glyco_03-calib	SRLQTAPVPMPDLK	SRLQTAPVPM[Common Variable:Oxidation on M]PDLK	P10636-8	1567.84	68.1341	3	523.62	176818	67.9642	68.1056	68.2055	523.622	3	1	MSMS	2	1	1	0	2.31824
2601_Glyco_03-calib	AEPRQEFEVMEDHAGTYGLG	AEPRQEFEVM[Common Variable:Oxidation on M]EDHAGTYGLG	P10636-8	2250.99	100.426	3	751.336	174255	99.9078	101.175	101.544	751.67	3	1	MSMS	2	1	1	0	0.13069
2601_Glyco_03-calib	LTFRENAKAKT	LTFRENAKAKT	P10636-8	1277.71	33.3491	3	426.91	174035	32.8704	33.0421	33.529	426.911	3	2	MSMS	2	1	1	32.8517	0.78564
2601_Glyco_03-calib	DEAAGHVTQARMVSK	DEAAGHVTQARMVSK	P10636-8	1598.78	26.7104	3	533.935	172856	26.6979	26.6979	26.7714	400.703	4	2	MSMS	1	1	1	0	0.345752
2601_Glyco_03-calib	DTSPRHLSNVSSTGSIDMV	DTSPRHLSNVSSTGSIDM[Common Variable:Oxidation on M]V	P10636-8	2017.94	77.6474	3	673.653	172730	77.24	77.4025	77.8989	673.987	3	1	MSMS	1	1	1	0	-0.33126
2601_Glyco_03-calib	IATPRGAAPPGQK	IATPRGAAPPGQK	P10636-8	1262.71	33.9864	3	421.91	170101	33.9623	33.9623	33.9623	421.91	3	1	MSMS	1	1	1	0	-1.72778
2601_Glyco_03-calib	SRLQTAPVPMP	SRLQTAPVPM[Common Variable:Oxidation on M]P	P10636-8	1211.63	77.3256	2	606.824	170077	77.2622	77.4025	77.8989	606.823	2	1	MSMS	3	1	1	0	-0.718806
2601_Glyco_03-calib	AEPRQEFEVMEDHAGTYGLG	AEPRQEFEVM[Common Variable:Oxidation on M]EDHAGTYGLG	P10636-8	2250.99	103.216	3	751.336	167992	102.67	102.986	103.305	751.669	3	1	MSMS	2	1	1	0	-1.31765
2601_Glyco_03-calib	AEPRQEFEVMEDHAGTYGLG	AEPRQEFEVM[Common Variable:Oxidation on M]EDHAGTYGLG	P10636-8	2250.99	104.845	3	751.336	166705	104.753	106.431	110.156	751.67	3	1	MSMS	16	1	1	0	0.158044
2601_Glyco_03-calib	SRLQTAPVPMPDLKNVK	SRLQTAPVPM[Common Variable:Oxidation on M]PDLKNVK	P10636-8	1909.05	83.6818	3	637.356	164521	83.8679	83.8679	83.8679	478.52	4	2	MSMS	1	1	1	0	0.7683
2601_Glyco_03-calib	DTSPRHLSNVSSTGSIDMV	DTSPRHLSNVSSTGSIDM[Common Variable:Oxidation on M]V	P10636-8	2017.94	69.527	3	673.653	164337	69.2768	69.4122	69.6242	673.987	3	1	MSMS	2	1	1	0	0.0588617
2601_Glyco_03-calib	SRLQTAPVPMP	SRLQTAPVPM[Common Variable:Oxidation on M]P	P10636-8	1211.63	81.1336	2	606.824	155450	80.5741	80.5741	82.1606	606.823	2	1	MSMS	1	1	1	0	-1.42144
2601_Glyco_03-calib	DAGLKESPLQTPTEDGSEEPGSETS	DAGLKESPLQTPTEDGSEEPGSETS	P10636-8	2560.13	78.6968	3	854.384	155447	78.6011	78.6347	78.8	854.717	3	1	MSMS	2	1	1	0	-1.26689
2601_Glyco_03-calib	DNITHVPGGGNKKIETHK	DNITHVPGGGNKKIETHK	P10636-8	1944.02	27.2927	4	487.012	155211	27.1906	27.2802	27.5312	487.262	4	2	MSMS	2	1	1	0	0.130394
2601_Glyco_03-calib	IATPRGAAPPGQK	IATPRGAAPPGQK	P10636-8	1262.71	35.8878	3	421.91	154801	35.7244	35.8781	35.9452	421.912	3	1	MSMS	1	1	1	0	2.77598
2601_Glyco_03-calib	SRLQTAPVPMPDLKNVK	SRLQTAPVPM[Common Variable:Oxidation on M]PDLKNVK	P10636-8	1909.05	87.143	3	637.356	154018	86.9997	86.9997	86.9997	637.69	3	1	MSMS	1	1	1	0	-0.835991
2601_Glyco_03-calib	IATPRGAAPPGQKGQANATRIPAK	IATPRGAAPPGQKGQANATRIPAK	P10636-8	2370.32	43.1798	5	475.072	153077	42.9808	43.0842	43.4099	593.839	4	2	MSMS	3	1	1	0	-0.753441
2601_Glyco_03-calib	HVPGGGSVQIVYKPVDLSK	HVPGGGSVQIVYKPVDLSK	P10636-8	1979.08	96.0854	4	495.778	146768	96.0326	96.0902	96.1227	661.037	3	2	MSMS	1	1	1	0	1.42563
2601_Glyco_03-calib	HVPGGGSVQIVYKPVDLSK	HVPGGGSVQIVYKPVDLSK	P10636-8	1979.08	98.5701	3	660.702	146230	98.3527	98.3527	98.3862	661.036	3	1	MSMS	1	1	1	0	0.225142
2601_Glyco_03-calib	AEPRQEFEVMEDHAGTYGLG	AEPRQEFEVM[Common Variable:Oxidation on M]EDHAGTYGLG	P10636-8	2250.99	99.8069	3	751.336	144864	99.9078	99.9609	100.029	751.671	3	1	MSMS	2	1	1	0	0.855072
2601_Glyco_03-calib	DRSGYSSPGSPGTPGSRSRTPSLPTPPTREPK	DRSGYSSPGSPGTPGSRSRTPSLPTPPTREPK	P10636-8	3308.65	65.1456	5	662.737	141328	65.0234	65.0234	66.3118	662.938	5	2	MSMS	2	1	1	0	0.0780338
2601_Glyco_03-calib	HVPGGGSVQIVYKPVDLSK	HVPGGGSVQIVYKPVDLSK	P10636-8	1979.08	106.082	3	660.702	141150	104.788	106.069	110.156	661.034	3	2	MSMS	3	1	1	0	-3.93343
2601_Glyco_03-calib	IETHKLTFRENAKAK	IETHKLTFRENAKAK	P10636-8	1784.99	39.7177	5	358.005	138138	39.5733	39.5733	39.7924	358.005	5	2	MSMS	1	1	1	0	-1.63014
2601_Glyco_03-calib	IETHKLTFRENAKAK	IETHKLTFRENAKAK	P10636-8	1784.99	41.5289	4	447.255	137841	40.5716	41.0224	41.9296	358.005	5	2	MSMS	7	1	1	41.937	-1.16994
2601_Glyco_03-calib	DEAAGHVTQARMVSK	DEAAGHVTQARM[Common Variable:Oxidation on M]VSK	P10636-8	1614.78	32.5869	3	539.267	137288	32.5589	32.5589	32.5589	539.267	3	1	MSMS	1	1	1	0	1.22844
2601_Glyco_03-calib	SGDRSGYSSPGSPGTPGSRSRTPSLPTPPTREPKK	SGDRSGYSSPGSPGTPGSRSRTPSLPTPPTREPKK	P10636-8	3580.8	58.85	5	717.167	136561	58.5137	59.1395	59.1395	717.367	5	3	MSMS	1	1	1	0	-0.47837
2601_Glyco_03-calib	SRLQTAPVPMP	SRLQTAPVPM[Common Variable:Oxidation on M]P	P10636-8	1211.63	78.7497	2	606.824	135054	78.3381	78.7031	78.9084	606.824	2	1	MSMS	1	1	1	0	0.0371699
2601_Glyco_03-calib	NVKSKIGSTENLK	NVKSKIGSTENLK	P10636-8	1416.79	28.1065	3	473.272	134771	28.0143	28.1707	28.3584	473.272	3	1	MSMS	1	1	1	0	0.608053
2601_Glyco_03-calib	DNIKHVPGGGSVQIVYKPVDLSK	DNIKHVPGGGSVQIVYKPVDLSK	P10636-8	2449.33	85.0132	4	613.341	131229	84.9271	85.3396	85.5577	613.592	4	2	MSMS	3	1	1	85.627	1.59898
2601_Glyco_03-calib	DEGAPGKQAAAQPHTEIPEGTTAEEAGIGDTPSLE	DEGAPGKQAAAQPHTEIPEGTTAEEAGIGDTPSLE	P10636-8	3473.61	81.8809	4	869.409	130505	81.7048	81.8507	82.0955	869.66	4	1	MSMS	1	1	1	0	0.144879
2601_Glyco_03-calib	TDHGAEIVYKSPVVSG	TDHGAEIVYKSPVVSG	P10636-8	1657.83	79.6291	3	553.618	130331	79.5143	79.6025	80.1856	553.618	3	1	MSMS	3	1	1	0	-0.0779016
2601_Glyco_03-calib	IGSLDNITHVPGGGNKK	IGSLDNITHVPGGGNKK	P10636-8	1705.91	70.3865	3	569.644	129570	70.3313	70.3313	70.3313	569.644	3	1	MSMS	1	1	1	0	-0.173434
2601_Glyco_03-calib	IATPRGAAPPGQK	IATPRGAAPPGQK	P10636-8	1262.71	35.6052	3	421.91	128569	35.5799	35.5799	35.5799	421.912	3	1	MSMS	1	1	1	0	3.27536
2601_Glyco_03-calib	DEAAGHVTQARMVSKSKDGTGS	DEAAGHVTQARM[Common Variable:Oxidation on M]VSKSKDGTGS	P10636-8	2247.05	22.5247	4	562.771	126573	21.9488	22.0713	23.4269	563.022	4	1	MSMS	1	1	1	21.8107	-0.147323
2601_Glyco_03-calib	IETHKLTFRENAK	IETHKLTFRENAK	P10636-8	1585.86	33.0834	4	397.472	125090	32.8415	32.8704	33.454	397.472	4	2	MSMS	4	1	1	0	0.20243
2601_Glyco_03-calib	DLSNVQSKCGSKDNIK	DLSNVQSKCGSKDNIK	P10636-8	1734.86	34.8513	3	579.293	122728	34.7874	34.8386	34.8858	579.294	3	1	MSMS	1	1	1	0	1.90065
2601_Glyco_03-calib	SRLQTAPVPMP	SRLQTAPVPM[Common Variable:Oxidation on M]P	P10636-8	1211.63	79.5685	2	606.824	117500	79.5143	79.5143	80.1856	606.824	2	1	MSMS	1	1	1	0	0.400922
2601_Glyco_03-calib	SGDRSGYSSPGSPGTPGSRSRTPSLPTPPTREPKK	SGDRSGYSSPGSPGTPGSRSRTPSLPTPPTREPKK	P10636-8	3580.8	58.2119	7	512.55	115696	58.0023	58.3729	58.8092	717.367	5	3	MSMS	1	1	1	0	-1.06471
2601_Glyco_03-calib	DTSPRHLSNVSSTGSIDMVDSPQLATLA	DTSPRHLSNVSSTGSIDMVDSPQLATLA	P10636-8	2898.4	100.838	4	725.608	112650	100.817	100.817	100.875	725.86	4	1	MSMS	1	1	1	0	1.55586
2601_Glyco_03-calib	HVPGGGSVQIVYKPVDLSK	HVPGGGSVQIVYKPVDLSK	P10636-8	1979.08	97.3528	3	660.702	111640	97.4038	97.4713	97.6288	661.038	3	2	MSMS	1	1	1	0	2.88261
2601_Glyco_03-calib	LTFRENAKAKT	LTFRENAKAKT	P10636-8	1277.71	25.4932	3	426.91	110822	25.5554	25.5554	25.5554	426.91	3	1	MSMS	1	1	1	0	-0.864271
2601_Glyco_03-calib	VAVVRTPPKSPSSAK	VAVVRTPPKSPSSAK	P10636-8	1522.88	22.3003	4	381.728	110227	22.2553	22.3754	22.6827	381.728	4	2	MSMS	2	1	1	0	-0.738192
2601_Glyco_03-calib	SRLQTAPVPMPDLK	SRLQTAPVPMPDLK	P10636-8	1551.84	84.4185	3	518.289	108877	84.4232	84.4232	84.5569	518.289	3	1	MSMS	1	1	1	0	0.521153
2601_Glyco_03-calib	LDFKDRVQSK	LDFKDRVQSK	P10636-8	1234.67	42.7786	3	412.563	108107	42.7338	42.7338	42.7338	412.562	3	1	MSMS	1	1	1	0	-1.32894
2601_Glyco_03-calib	DTSPRHLSNVSSTGSIDMV	DTSPRHLSNVSSTGSIDM[Common Variable:Oxidation on M]V	P10636-8	2017.94	78.6983	3	673.653	107733	78.509	78.6347	78.9084	673.988	3	1	MSMS	1	1	1	0	0.612409
2601_Glyco_03-calib	SGDRSGYSSPGSPGTPGSRSRTPSLPTPPTREPK	SGDRSGYSSPGSPGTPGSRSRTPSLPTPPTREPK	P10636-8	3452.7	67.1272	5	691.548	106538	67.0897	67.3586	68.0031	691.749	5	2	MSMS	1	1	1	0	1.28442
2601_Glyco_03-calib	IETHKLTFRENAK	IETHKLTFRENAK	P10636-8	1585.86	34.6409	4	397.472	105683	34.49	34.61	34.8712	397.472	4	2	MSMS	2	1	1	0	0.963886
2601_Glyco_03-calib	DEGAPGKQAAAQPHTEIPEGTTAEEAGIG	DEGAPGKQAAAQPHTEIPEGTTAEEAGIG	P10636-8	2831.32	75.8863	3	944.781	105199	75.903	75.924	76.0892	945.112	3	1	MSMS	1	1	1	0	-2.92304
2601_Glyco_03-calib	HVPGGGSVQIVYKPVDLSK	HVPGGGSVQIVYKPVDLSK	P10636-8	1979.08	96.8705	3	660.702	104137	96.8213	96.8213	96.8213	661.038	3	1	MSMS	2	1	1	0	2.8823
2601_Glyco_03-calib	HVPGGGSVQIVYKPVDLSK	HVPGGGSVQIVYKPVDLSK	P10636-8	1979.08	103.012	3	660.702	100853	102.67	102.705	103.123	661.038	3	2	MSMS	1	1	1	0	2.42847
2601_Glyco_03-calib	DTSPRHLSNVSSTGSIDMVDSPQLATLA	DTSPRHLSNVSSTGSIDMVDSPQLATLA	P10636-8	2898.4	100.476	4	725.608	99211.7	100.332	100.433	100.464	725.859	4	1	MSMS	1	1	1	0	0.712576
2601_Glyco_03-calib	TDHGAEIVYKSPVVSG	TDHGAEIVYKSPVVSG	P10636-8	1657.83	81.3219	3	553.618	99097.9	80.8525	82.0337	82.109	553.618	3	1	MSMS	2	1	1	0	0.753156
2601_Glyco_03-calib	SGDRSGYSSPGSPGTPGSRSRTPSLPTPPTREPK	SGDRSGYSSPGSPGTPGSRSRTPSLPTPPTREPK	P10636-8	3452.7	66.7278	5	691.548	98173.3	65.4089	66.3222	66.7353	691.749	5	2	MSMS	1	1	1	0	1.02081
2601_Glyco_03-calib	IATPRGAAPPGQK	IATPRGAAPPGQK	P10636-8	1262.71	36.2539	3	421.91	97300.1	36.0724	37.3481	37.5285	421.912	3	1	MSMS	3	1	1	0	4.69732
2601_Glyco_03-calib	DNIKHVPGGGSVQIVYKPVDLSK	DNIKHVPGGGSVQIVYKPVDLSK	P10636-8	2449.33	90.498	4	613.341	97000.6	90.1688	90.2692	90.8294	613.59	4	2	MSMS	3	1	1	0	-1.39612
2601_Glyco_03-calib	TPPSSGEPPK	TPPSSGEPPK	P10636-8	995.492	18.1043	2	498.753	96913.1	18.0775	18.0775	18.308	498.753	2	1	MSMS	1	1	1	0	-0.0925675
2601_Glyco_03-calib	IGSLDNITHVPGGGNKK	IGSLDNITHVPGGGNKK	P10636-8	1705.91	73.2625	4	427.485	96581.9	71.6047	71.6047	73.7056	427.485	4	2	MSMS	1	1	1	0	0.337336
2601_Glyco_03-calib	DEAAGHVTQARMVSK	DEAAGHVTQARM[Common Variable:Oxidation on M]VSK	P10636-8	1614.78	16.4111	4	404.702	96378.2	16.3702	16.4247	16.4627	404.703	4	2	MSMS	1	1	1	0	2.75004
2601_Glyco_03-calib	AEPRQEFEVMEDHAGTYGLG	AEPRQEFEVM[Common Variable:Oxidation on M]EDHAGTYGLG	P10636-8	2250.99	102.251	3	751.336	95736.4	101.964	102.17	102.17	751.671	3	1	MSMS	1	1	1	0	0.979733
2601_Glyco_03-calib	AEPRQEFEVMEDHAGTYGLG	AEPRQEFEVMEDHAGTYGLG	P10636-8	2234.99	102.233	3	746.004	92704.4	102.067	102.067	102.135	746.34	3	1	MSMS	1	1	1	0	2.02706
2601_Glyco_03-calib	AEPRQEFEVMEDHAGTYGLG	AEPRQEFEVMEDHAGTYGLG	P10636-8	2234.99	106.566	3	746.004	89833.9	104.919	105.117	110.149	746.339	3	1	MSMS	1	1	1	0	0.463033
2601_Glyco_03-calib	LTFRENAKAK	LTFRENAKAK	P10636-8	1176.66	32.9569	4	295.173	89615.7	32.6596	33.529	33.7291	393.228	3	2	MSMS	1	1	1	0	-0.0566257
2601_Glyco_03-calib	TDHGAEIVYKSPVVSG	TDHGAEIVYKSPVVSG	P10636-8	1657.83	78.9199	3	553.618	89522.5	78.3718	78.7031	78.9084	553.618	3	1	MSMS	3	1	1	0	-0.147743
2601_Glyco_03-calib	IETHKLTFRENAKAK	IETHKLTFRENAKAK	P10636-8	1784.99	43.0296	4	447.255	89337.6	43.0329	43.1498	44.3021	447.254	4	2	MSMS	2	1	1	0	-0.754976
2601_Glyco_03-calib	IETHKLTFRENAKAK	IETHKLTFRENAKAK	P10636-8	1784.99	42.0895	4	447.255	89241.2	41.9439	42.361	42.5471	447.254	4	2	MSMS	2	1	1	41.937	-0.80664
2601_Glyco_03-calib	DRSGYSSPGSPGTPGSRSRTPSLPTPPTREPKK	DRSGYSSPGSPGTPGSRSRTPSLPTPPTREPKK	P10636-8	3436.74	50.2776	6	573.798	88885.7	50.2273	50.2273	50.2273	573.966	6	1	MSMS	1	1	1	0	1.01561
2601_Glyco_03-calib	IETHKLTFRENAKAK	IETHKLTFRENAKAK	P10636-8	1784.99	27.7173	4	447.255	88082.3	27.5599	27.7294	28.2501	447.255	4	3	MSMS	1	1	1	0	-0.23808
2601_Glyco_03-calib	SKIGSTENLKHQPGGGK	SKIGSTENLKHQPGGGK	P10636-8	1736.92	20.6096	4	435.237	87424.4	20.5896	20.5896	20.7274	435.237	4	1	MSMS	1	1	1	0	0.758021
2601_Glyco_03-calib	IATPRGAAPPGQK	IATPRGAAPPGQK	P10636-8	1262.71	25.692	3	421.91	87383.8	25.6317	25.6317	25.6317	421.91	3	1	MSMS	2	1	1	0	-0.16307
2601_Glyco_03-calib	HVPGGGSVQIVYKPVDLSK	HVPGGGSVQIVYKPVDLSK	P10636-8	1979.08	105.389	4	495.778	83828.6	104.753	104.884	106.029	661.037	3	2	MSMS	1	1	1	0	0.854553
2601_Glyco_03-calib	IETHKLTFRENAK	IETHKLTFRENAK	P10636-8	1585.86	43.4336	4	397.472	82910.5	43.0842	43.6067	44.3021	397.472	4	3	MSMS	3	1	1	0	0.110289
2601_Glyco_03-calib	DEAAGHVTQARMVSKSK	DEAAGHVTQARMVSKSK	P10636-8	1813.91	22.4882	4	454.485	81664.4	22.4223	22.4931	22.6576	454.485	4	2	MSMS	2	1	1	0	0.302467
2601_Glyco_03-calib	DNITHVPGGGNKK	DNITHVPGGGNKK	P10636-8	1335.69	23.5095	4	334.93	81430.9	23.4152	23.4152	23.4152	446.237	3	2	MSMS	1	1	1	23.3215	-0.184576
2601_Glyco_03-calib	VAVVRTPPKSPSSAK	VAVVRTPPKSPSSAK	P10636-8	1522.88	36.1785	4	381.728	81256.9	36.0724	36.1846	37.2008	381.729	4	2	MSMS	1	1	1	0	3.06679
2601_Glyco_03-calib	DEVSASLAK	DEVSASLAK	P10636-8	918.466	47.9011	2	460.24	80361.2	47.9323	47.9323	47.9323	460.24	2	1	MSMS	1	1	1	0	-0.375357
2601_Glyco_03-calib	VAVVRTPPKSPSSAK	VAVVRTPPKSPSSAK	P10636-8	1522.88	34.5848	4	381.728	77663.4	34.202	34.296	34.8503	381.728	4	2	MSMS	1	1	1	0	0.773382
2601_Glyco_03-calib	TDHGAEIVYKSPVVSG	TDHGAEIVYKSPVVSG	P10636-8	1657.83	88.7811	3	553.618	75375.9	88.7329	88.7329	89.3493	553.618	3	1	MSMS	1	1	1	0	0.277858
2601_Glyco_03-calib	LTFRENAKAKT	LTFRENAKAKT	P10636-8	1277.71	34.5463	4	320.435	75215.5	34.296	34.3528	34.8503	426.91	3	2	MSMS	1	1	1	0	-0.0955324
2601_Glyco_03-calib	IGSLDNITHVPGGGNKK	IGSLDNITHVPGGGNKK	P10636-8	1705.91	45.9113	4	427.485	73190.9	45.8193	45.9042	46.1789	427.485	4	2	MSMS	1	1	1	0	0.0806948
2601_Glyco_03-calib	KLDLSNVQSK	KLDLSNVQSK	P10636-8	1130.63	56.6843	3	377.884	68321	56.5579	56.6485	56.6961	377.884	3	1	MSMS	1	1	1	0	-0.384957
2601_Glyco_03-calib	SKIGSTENLK	SKIGSTENLK	P10636-8	1075.59	22.3221	3	359.536	66761.8	22.2349	22.3255	22.4372	359.536	3	2	MSMS	1	1	1	0	0.0109816
2601_Glyco_03-calib	KVAVVRTPPKSPSSAK	KVAVVRTPPKSPSSAK	P10636-8	1650.98	29.5169	4	413.752	66288.6	28.9173	28.9173	29.5332	413.752	4	1	MSMS	2	1	1	0	-0.144701
2601_Glyco_03-calib	TDHGAEIVYKSPVVSG	TDHGAEIVYKSPVVSG	P10636-8	1657.83	85.6928	3	553.618	64573.2	85.2789	85.8437	85.8437	553.618	3	1	MSMS	1	1	1	0	0.632162
2601_Glyco_03-calib	LDLSNVQSK	LDLSNVQSK	P10636-8	1002.53	44.0491	3	335.185	61139.8	43.9568	44.1119	44.2636	335.186	3	2	MSMS	1	1	1	0	0.188575
2601_Glyco_03-calib	LDFKDRVQSK	LDFKDRVQSK	P10636-8	1234.67	43.2113	3	412.563	61017.4	43.0939	43.1874	44.2741	412.563	3	2	MSMS	1	1	1	0	-0.775395
2601_Glyco_03-calib	DNIKHVPGGGSVQIVYKPVDLSK	DNIKHVPGGGSVQIVYKPVDLSK	P10636-8	2449.33	87.5024	5	490.874	51968.9	87.5545	87.5545	87.5545	491.075	5	1	MSMS	2	1	1	85.627	0.351718
2601_Glyco_03-calib	KLDLSNVQSK	KLDLSNVQSK	P10636-8	1130.63	46.1512	3	377.884	51084.4	45.9507	46.0307	46.8823	377.884	3	2	MSMS	1	1	1	0	0.537297
2601_Glyco_03-calib	CGSLGNIHHKPGGGQVEVK	CGSLGNIHHKPGGGQVEVK	P10636-8	1915.97	58.1306	4	479.999	47746.6	58.0536	58.0536	58.0536	480.249	4	1	MSMS	1	1	1	0	-1.90892
2601_Glyco_03-calib	TDHGAEIVYKSPVVSG	TDHGAEIVYKSPVVSG	P10636-8	1657.83	88.2011	3	553.618	47527.5	88.1748	88.4169	88.4774	553.619	3	1	MSMS	1	1	1	0	1.54229
2601_Glyco_03-calib	SGDRSGYSSPGSPGTPGSRSRTPSLPTPPTREPK	SGDRSGYSSPGSPGTPGSRSRTPSLPTPPTREPK	P10636-8	3452.7	54.5348	6	576.458	44792.4	54.8883	54.8883	54.8883	576.623	6	1	MSMS	1	1	1	0	-3.34059
2601_Glyco_03-calib	IGSTENLKHQPGGGK	IGSTENLKHQPGGGK	P10636-8	1521.79	27.9657	4	381.455	41710.5	27.3029	27.3314	28.3584	381.454	4	2	MSMS	1	1	1	0	-1.3855
2601_Glyco_03-calib	DEAAGHVTQARMVSK	DEAAGHVTQARM[Common Variable:Oxidation on M]VSK	P10636-8	1614.78	43.8119	3	539.267	27815.1	43.8172	43.8172	43.8172	539.267	3	1	MSMS	1	1	1	0	0.606771
2601_Glyco_03-calib	DRSGYSSPGSPGTPGSRSRTPSLPTPPTREPK	DRSGYSSPGSPGTPGSRSRTPSLPTPPTREPK	P10636-8	3308.65	55.9689	5	662.737	20437.5	56.1814	56.1814	56.1814	662.941	5	1	MSMS	1	1	1	0	4.58197
2601_Glyco_03-calib	DLSNVQSK	DLSNVQSK	P10636-8	889.451	22.8379	2	445.733	12909	22.8238	22.8238	22.8238	445.733	2	1	MSMS	1	1	1	0	1.48652
2601_Glyco_03-calib	SGDRSGYSSPGSPGTPGSRSRTPSLPTPPTREPKK	SGDRSGYSSPGSPGTPGSRSRTPSLPTPPTREPKK	P10636-8	3580.8	54.0531	8	448.607	0	-	-	-	-	-	0	MSMS	1	1	1	0	NaN
2601_Glyco_03-calib	SRLQTAPVPMPDLKNVK	SRLQTAPVPM[Common Variable:Oxidation on M]PDLKNVK	P10636-8	1909.05	79.1491	4	478.269	0	-	-	-	-	-	0	MSMS	1	1	1	0	NaN
2601_Glyco_03-calib	HVPGGGSVQIVYKPVDLSKVTSK	HVPGGGSVQIVYKPVDLSKVTSK	P10636-8	2394.33	92.9705	4	599.589	0	-	-	-	-	-	0	MSMS	1	1	1	0	NaN
2601_Glyco_03-calib	SGDRSGYSSPGSPGTPGSRSRTPSLPTPPTREPKK	SGDRSGYSSPGSPGTPGSRSRTPSLPTPPTREPKK	P10636-8	3580.8	54.203	8	448.607	0	-	-	-	-	-	0	MSMS	1	1	1	0	NaN
2601_Glyco_03-calib	AEPRQEFEVME	AEPRQEFEVM[Common Variable:Oxidation on M]E	P10636-8	1379.6	74.2036	2	690.809	0	-	-	-	-	-	0	MSMS	1	1	1	0	NaN
2601_Glyco_03-calib	IGSLDNITHVPGGGNKK	IGSLDNITHVPGGGNKK	P10636-8	1705.91	70.6673	4	427.485	0	-	-	-	-	-	0	MSMS	1	1	1	0	NaN
2601_Glyco_03-calib	IETHKLTFRENAKAK	IETHKLTFRENAKAK	P10636-8	1784.99	35.1064	4	447.255	0	-	-	-	-	-	0	MSMS	1	1	1	0	NaN
2601_Glyco_03-calib	DEGAPGKQAAAQPHTEIPEGTTAEEAGIG	DEGAPGKQAAAQPHTEIPEGTTAEEAGIG	P10636-8	2831.32	74.2734	2	1416.67	0	-	-	-	-	-	0	MSMS	1	1	1	0	NaN
2601_Glyco_03-calib	TKIATPRGAAPPGQK	TKIATPRGAAPPGQK	P10636-8	1491.85	30.5706	3	498.291	0	-	-	-	-	-	0	MSMS	1	1	1	0	NaN
2601_Glyco_03-calib	DNITHVPGGGNKK	DNITHVPGGGNKK	P10636-8	1335.69	64.3622	2	668.852	0	-	-	-	-	-	0	MSMS	1	1	1	0	NaN
2601_Glyco_03-calib	DTSPRHLSNVSSTGSIDMV	DTSPRHLSNVSSTGSIDM[Common Variable:Oxidation on M]V	P10636-8	2017.94	81.3162	3	673.653	0	-	-	-	-	-	0	MSMS	1	1	1	0	NaN
2601_Glyco_03-calib	DRKDQGGYTMHQDQEG	DRKDQGGYTMHQDQEG	P10636-8	1863.78	21.0352	2	932.898	0	-	-	-	-	-	0	MSMS	1	1	1	0	NaN
2601_Glyco_03-calib	DEVSASLAK	DEVSASLAK	P10636-8	918.466	50.1483	2	460.24	0	-	-	-	-	-	0	MSMS	1	1	1	0	NaN
2601_Glyco_03-calib	VAVVRTPPKSPSSAK	VAVVRTPPKSPSSAK	P10636-8	1522.88	31.8781	4	381.728	0	-	-	-	-	-	0	MSMS	1	1	1	0	NaN
2601_Glyco_03-calib	DEGAPGKQAAAQPHTEIPEGTTAEEAGIG	DEGAPGKQAAAQPHTEIPEGTTAEEAGIG	P10636-8	2831.32	74.2536	2	1416.67	0	-	-	-	-	-	0	MSMS	1	1	1	0	NaN
2601_Glyco_03-calib	DEAAGHVTQARMVSKSK	DEAAGHVTQARM[Common Variable:Oxidation on M]VSKSK	P10636-8	1829.91	19.8098	3	610.976	0	-	-	-	-	-	0	MSMS	1	1	1	0	NaN
2601_Glyco_03-calib	DRSGYSSPGSPGTPGSRSRTPSLPTPPTREPK	DRSGYSSPGSPGTPGSRSRTPSLPTPPTREPK	P10636-8	3308.65	55.818	6	552.449	0	-	-	-	-	-	0	MSMS	1	1	1	0	NaN
2601_Glyco_03-calib	DEAAGHVTQARMVSKSK	DEAAGHVTQARM[Common Variable:Oxidation on M]VSKSK	P10636-8	1829.91	17.8829	5	366.988	0	-	-	-	-	-	0	MSMS	1	1	1	17.2611	NaN
2601_Glyco_03-calib	SRLQTAPVPMPDLKNVK	SRLQTAPVPM[Common Variable:Oxidation on M]PDLKNVK	P10636-8	1909.05	82.4451	3	637.356	0	-	-	-	-	-	0	MSMS	1	1	1	0	NaN
2601_Glyco_03-calib	DEGAPGKQAAAQPHTEIPEGTTAEEAGIGDTPSLE	DEGAPGKQAAAQPHTEIPEGTTAEEAGIGDTPSLE	P10636-8	3473.61	94.6269	4	869.409	0	-	-	-	-	-	0	MSMS	1	1	1	0	NaN
2601_Glyco_03-calib	DEAAGHVTQARMVSK	DEAAGHVTQARM[Common Variable:Oxidation on M]VSK	P10636-8	1614.78	32.6514	3	539.267	0	-	-	-	-	-	0	MSMS	1	1	1	0	NaN
2601_Glyco_03-calib	KVAVVRTPPKSPSSAK	KVAVVRTPPKSPSSAK	P10636-8	1650.98	24.0946	2	826.496	0	-	-	-	-	-	0	MSMS	1	1	1	23.908	NaN
2601_Glyco_03-calib	CGSLGNIHHKPGGGQVEVK	CGSLGNIHHKPGGGQVEVK	P10636-8	1915.97	49.495	3	639.663	0	-	-	-	-	-	0	MSMS	1	1	1	0	NaN
2601_Glyco_03-calib	CGSLGNIHHKPGGGQVEVK	CGSLGNIHHKPGGGQVEVK	P10636-8	1915.97	60.8206	4	479.999	0	-	-	-	-	-	0	MSMS	1	1	1	0	NaN
2601_Glyco_03-calib	SRLQTAPVPMPDLKNVK	SRLQTAPVPM[Common Variable:Oxidation on M]PDLKNVK	P10636-8	1909.05	79.1448	3	637.356	0	-	-	-	-	-	0	MSMS	1	1	1	0	NaN
2601_Glyco_03-calib	GQANATRIPAKTPPAPK	GQANATRIPAKTPPAPK	P10636-8	1716.96	38.4184	2	859.489	0	-	-	-	-	-	0	MSMS	1	1	1	0	NaN
2601_Glyco_04-calib	DEVSASLAK	DEVSASLAK	P10636-8	918.466	42.4933	2	460.24	2243301504	39.5602	39.6319	43.0825	460.24	2	2	MSMS	52	1	1	43.1052	-0.177521
2601_Glyco_04-calib	IATPRGAAPPGQK	IATPRGAAPPGQK	P10636-8	1262.71	32.3515	3	421.91	2.21611e+09	30.2197	30.8116	33.4762	421.911	3	2	MSMS	49	1	1	0	0.298729
2601_Glyco_04-calib	IGSTENLKHQPGGGK	IGSTENLKHQPGGGK	P10636-8	1521.79	19.9148	4	381.455	1770063568	18.7381	18.8978	20.6465	381.455	4	3	MSMS	64	1	1	0	0.237185
2601_Glyco_04-calib	VAVVRTPPKSPSSAK	VAVVRTPPKSPSSAK	P10636-8	1522.88	29.7741	4	381.728	1725224904	28.9184	29.6865	31.0167	381.728	4	3	MSMS	51	1	1	28.8835	0.270158
2601_Glyco_04-calib	KVAVVRTPPKSPSSAK	KVAVVRTPPKSPSSAK	P10636-8	1650.98	24.0432	5	331.203	1670719944	23.0374	23.703	25.8491	413.752	4	4	MSMS	64	1	1	23.0234	-0.0849918
2601_Glyco_04-calib	LDLSNVQSK	LDLSNVQSK	P10636-8	1002.53	52.4267	2	502.275	1601309232	52.4513	52.6103	54.5448	502.275	2	2	MSMS	17	1	1	52.4168	1.28901
2601_Glyco_04-calib	AEPRQEFEVMEDHAGTYGLG	AEPRQEFEVMEDHAGTYGLG	P10636-8	2234.99	97.4249	3	746.004	1486440656	97.114	97.9072	99.0525	746.339	3	2	MSMS	19	1	1	0	1.48293
2601_Glyco_04-calib	DFKDRVQSK	DFKDRVQSK	P10636-8	1121.58	20.0697	4	281.403	1.35555e+09	19.292	19.3204	23.1875	374.868	3	4	MSMS	67	1	1	0	0.385077
2601_Glyco_04-calib	DEAAGHVTQARMVSK	DEAAGHVTQARM[Common Variable:Oxidation on M]VSK	P10636-8	1614.78	20.7455	4	404.702	1.23194e+09	20.5914	20.7598	21.5889	539.267	3	3	MSMS	14	1	1	21.6063	-0.171162
2601_Glyco_04-calib	IGSLDNITHVPGGGNKK	IGSLDNITHVPGGGNKK	P10636-8	1705.91	63.6948	4	427.485	1067085560	63.0854	63.2267	65.8945	427.485	4	3	MSMS	61	1	1	65.9293	-0.605388
2601_Glyco_04-calib	IGSLDNITHVPGGGNK	IGSLDNITHVPGGGNK	P10636-8	1577.82	74.0784	3	526.946	1.0575e+09	73.357	73.6551	75.8425	526.946	3	2	MSMS	38	1	1	0	0.67192
2601_Glyco_04-calib	DLSNVQSK	DLSNVQSK	P10636-8	889.451	20.6713	2	445.733	1004091936	19.9629	20.0217	20.6465	445.733	2	2	MSMS	9	1	1	0	0.315588
2601_Glyco_04-calib	IGSTENLK	IGSTENLK	P10636-8	860.46	27.4375	2	431.237	998112056	25.6199	25.7586	27.8377	431.237	2	2	MSMS	32	1	1	27.8451	-0.432084
2601_Glyco_04-calib	STPTAEDVTAPLV	STPTAEDVTAPLV	P10636-8	1299.66	97.9948	2	650.835	931295104	97.5653	97.6845	98.6163	650.836	2	2	MSMS	9	1	1	0	1.6772
2601_Glyco_04-calib	QAAAQPHTEIPEGTTAEEAGIGDTPSLE	QAAAQPHTEIPEGTTAEEAGIGDTPSLE	P10636-8	2819.31	94.3765	3	940.777	7.17943e+08	93.9025	94.3712	95.9052	941.112	3	3	MSMS	22	1	1	0	0.905978
2601_Glyco_04-calib	AEPRQEFEVMEDHAGTYGLG	AEPRQEFEVM[Common Variable:Oxidation on M]EDHAGTYGLG	P10636-8	2250.99	82.848	3	751.336	7.06093e+08	81.606	82.2893	84.6846	751.669	3	2	MSMS	23	1	1	84.7183	-1.00009
2601_Glyco_04-calib	SGDRSGYSSPGSPGTPGSRSRTPSLPTPPTREPKK	SGDRSGYSSPGSPGTPGSRSRTPSLPTPPTREPKK	P10636-8	3580.8	55.0792	6	597.807	6.75309e+08	52.4616	53.4517	56.7706	717.368	5	6	MSMS	105	1	1	52.4513	0.684746
2601_Glyco_04-calib	STPTAEDVTAPLVDEGAPGK	STPTAEDVTAPLVDEGAPGK	P10636-8	1953.95	91.53	3	652.325	664144496	90.6128	90.8826	93.068	978.484	2	2	MSMS	30	1	1	0	-1.29109
2601_Glyco_04-calib	QAAAQPHTEIPEGTTAEEAGIGDTPSLEDEAAGHVTQARMVSK	QAAAQPHTEIPEGTTAEEAGIGDTPSLEDEAAGHVTQARMVSK	P10636-8	4400.08	94.5579	5	881.024	6.50072e+08	94.439	94.5436	95.9052	881.426	5	4	MSMS	17	1	1	0	1.32656
2601_Glyco_04-calib	DEAAGHVTQARMVSKSK	DEAAGHVTQARMVSKSK	P10636-8	1813.91	25.4519	5	363.789	643336412	24.9022	25.069	25.9191	454.485	4	4	MSMS	21	1	1	25.9633	0.627286
2601_Glyco_04-calib	GQANATRIPAKTPPAPKTPPSSGEPPK	GQANATRIPAKTPPAPKTPPSSGEPPK	P10636-8	2694.45	47.7865	5	539.896	641760358	43.2799	48.51	48.7065	674.869	4	4	MSMS	38	1	1	48.7283	-0.368749
2601_Glyco_04-calib	GQANATRIPAKTPPAPKTPPSSGEPPK	GQANATRIPAKTPPAPKTPPSSGEPPK	P10636-8	2694.45	48.7375	5	539.896	640398556	48.7406	48.7989	48.8671	674.869	4	4	MSMS	3	1	1	48.8831	-0.0123997
2601_Glyco_04-calib	LTFRENAKAK	LTFRENAKAK	P10636-8	1176.66	25.4333	4	295.173	639675024	24.2027	24.2385	29.2936	393.228	3	3	MSMS	88	1	1	0	0.876434
2601_Glyco_04-calib	LDFKDRVQSK	LDFKDRVQSK	P10636-8	1234.67	39.9165	4	309.674	6.24646e+08	38.7524	38.8941	41.8129	412.563	3	3	MSMS	55	1	1	38.7293	-0.189134
2601_Glyco_04-calib	DTSPRHLSNVSSTGSIDMVDSPQLATLA	DTSPRHLSNVSSTGSIDMVDSPQLATLA	P10636-8	2898.4	103.734	3	967.142	6.04903e+08	103.053	103.395	104.035	967.475	3	3	MSMS	6	1	1	104.07	-0.682287
2601_Glyco_04-calib	SGDRSGYSSPGSPGTPGSRSRTPSLPTPPTREPK	SGDRSGYSSPGSPGTPGSRSRTPSLPTPPTREPK	P10636-8	3452.7	59.319	7	494.251	5.95585e+08	57.2021	59.3372	63.0172	691.749	5	5	MSMS	101	1	1	0	0.212575
2601_Glyco_04-calib	TDHGAEIVYKSPVVSG	TDHGAEIVYKSPVVSG	P10636-8	1657.83	71.6569	3	553.618	5.76811e+08	69.0587	69.4931	73.4509	553.618	3	2	MSMS	43	1	1	0	0.794
2601_Glyco_04-calib	LTFRENAK	LTFRENAK	P10636-8	977.529	31.7845	3	326.85	5.52387e+08	31.2	31.2669	32.6558	326.85	3	3	MSMS	18	1	1	32.6904	-0.198256
2601_Glyco_04-calib	GQANATRIPAKTPPAPKTPPSSGEPPK	GQANATRIPAKTPPAPKTPPSSGEPPK	P10636-8	2694.45	50.1294	5	539.896	528774188	48.9009	48.9466	58.6482	674.869	4	5	MSMS	69	1	1	48.8831	-0.335647
2601_Glyco_04-calib	TKIATPRGAAPPGQK	TKIATPRGAAPPGQK	P10636-8	1491.85	29.5407	4	373.97	5.27139e+08	28.6379	29.3896	30.0068	498.291	3	3	MSMS	24	1	1	0	-0.170657
2601_Glyco_04-calib	DTSPRHLSNVSSTGSIDMVDSPQLATLA	DTSPRHLSNVSSTGSIDMVDSPQLATLA	P10636-8	2898.4	103.44	2	1450.21	5.10385e+08	103.418	103.418	103.517	967.475	3	3	MSMS	2	1	1	104.07	-0.745958
2601_Glyco_04-calib	GQANATRIPAKTPPAPKTPPSSGEPPK	GQANATRIPAKTPPAPKTPPSSGEPPK	P10636-8	2694.45	48.7876	2	1348.23	458415616	48.7824	48.7824	48.7824	674.869	4	4	MSMS	1	1	1	48.8831	-0.382647
2601_Glyco_04-calib	QAAAQPHTEIPEGTTAEEAGIGDTPSLE	QAAAQPHTEIPEGTTAEEAGIGDTPSLE	P10636-8	2819.31	94.3776	4	705.835	4.42359e+08	94.439	94.439	94.5093	941.113	3	3	MSMS	2	1	1	0	1.40233
2601_Glyco_04-calib	DEAAGHVTQARMVSK	DEAAGHVTQARMVSK	P10636-8	1598.78	32.3004	4	400.703	437371528	31.0251	31.4296	33.3438	533.935	3	3	MSMS	36	1	1	0	-0.144717
2601_Glyco_04-calib	GQANATRIPAKTPPAPKTPPSSGEPPK	GQANATRIPAKTPPAPKTPPSSGEPPK	P10636-8	2694.45	49.1853	2	1348.23	400506948	49.1039	49.1567	49.221	674.87	4	4	MSMS	1	1	1	48.8831	1.35599
2601_Glyco_04-calib	IETHKLTFRENAK	IETHKLTFRENAK	P10636-8	1585.86	37.1532	5	318.179	395660686	36.9771	37.1958	39.6551	397.473	4	4	MSMS	56	1	1	0	3.27308
2601_Glyco_04-calib	DEAAGHVTQARMVSKSK	DEAAGHVTQARM[Common Variable:Oxidation on M]VSKSK	P10636-8	1829.91	17.3792	4	458.484	381873516	16.8472	17.2542	18.7622	458.483	4	4	MSMS	37	1	1	0	-0.444693
2601_Glyco_04-calib	SRLQTAPVPMPDLK	SRLQTAPVPMPDLK	P10636-8	1551.84	90.3465	3	518.289	3.71312e+08	88.9306	89.3806	90.7812	518.289	3	2	MSMS	23	1	1	0	-0.186251
2601_Glyco_04-calib	GQANATRIPAKTPPAPKTPPSSGEPPK	GQANATRIPAKTPPAPKTPPSSGEPPK	P10636-8	2694.45	49.1195	2	1348.23	365351728	49.1039	49.1142	49.1142	674.869	4	4	MSMS	1	1	1	48.8831	-0.0179884
2601_Glyco_04-calib	HVPGGGSVQIVYKPVDLSK	HVPGGGSVQIVYKPVDLSK	P10636-8	1979.08	84.7932	4	495.778	3.56717e+08	83.4642	83.6348	84.8896	661.036	3	3	MSMS	35	1	1	84.9242	-0.147264
2601_Glyco_04-calib	DTSPRHLSNVSSTGSIDMVDSPQLATLA	DTSPRHLSNVSSTGSIDM[Common Variable:Oxidation on M]VDSPQLATLA	P10636-8	2914.4	98.6604	3	972.473	298357996	98.6163	98.8192	102.251	972.808	3	3	MSMS	17	1	1	0	0.0385456
2601_Glyco_04-calib	SRLQTAPVPMPDLKNVK	SRLQTAPVPMPDLKNVK	P10636-8	1893.05	86.2441	4	474.27	279068520	86.2719	86.785	88.8966	474.52	4	4	MSMS	36	1	1	86.2371	-0.583681
2601_Glyco_04-calib	IETHKLTFRENAKAK	IETHKLTFRENAKAK	P10636-8	1784.99	30.6855	5	358.005	267650587	30.6484	30.7175	34.9072	447.255	4	5	MSMS	84	1	1	0	0.38087
2601_Glyco_04-calib	DNIKHVPGGGSVQIVYKPVDLSK	DNIKHVPGGGSVQIVYKPVDLSK	P10636-8	2449.33	85.6142	5	490.874	265466601	85.0953	85.6089	87.701	613.591	4	4	MSMS	38	1	1	87.735	0.0111102
2601_Glyco_04-calib	DRKDQGGYTMHQ	DRKDQGGYTMHQ	P10636-8	1434.63	18.072	3	479.218	261893692	17.5323	17.7291	18.5782	479.217	3	3	MSMS	15	1	1	0	-0.751329
2601_Glyco_04-calib	VQIINKK	VQIINKK	P10636-8	841.539	21.5533	2	421.777	2.50754e+08	21.162	21.2477	22.8049	281.52	3	2	MSMS	34	1	1	22.8137	-0.324487
2601_Glyco_04-calib	IETHKLTFRENAKAK	IETHKLTFRENAKAK	P10636-8	1784.99	34.9139	5	358.005	2.37916e+08	30.6484	30.7175	34.9072	358.005	5	2	MSMS	1	1	1	0	0.682085
2601_Glyco_04-calib	SGDRSGYSSPGSPGTPGSRSRTPSLPTPPTREPKK	SGDRSGYSSPGSPGTPGSRSRTPSLPTPPTREPKK	P10636-8	3580.8	54.0389	8	448.607	212329316	53.8383	53.8383	53.8383	717.368	5	6	MSMS	2	1	1	52.4513	1.19773
2601_Glyco_04-calib	KLDLSNVQSK	KLDLSNVQSK	P10636-8	1130.63	44.5037	2	566.322	2.03867e+08	44.0423	44.1813	47.2925	377.884	3	3	MSMS	28	1	1	44.0303	0.72006
2601_Glyco_04-calib	DNITHVPGGGNKK	DNITHVPGGGNKK	P10636-8	1335.69	19.6007	3	446.237	1.90064e+08	19.5566	19.6791	20.6642	446.237	3	3	MSMS	25	1	1	0	0.454804
2601_Glyco_04-calib	QAAAQPHTEIPEGTTAEEAGIGDTPSLEDEAAGHVTQARMVSK	QAAAQPHTEIPEGTTAEEAGIGDTPSLEDEAAGHVTQARM[Common Variable:Oxidation on M]VSK	P10636-8	4416.08	90.7283	4	1105.03	1.71046e+08	90.3411	90.8826	94.1744	884.623	5	4	MSMS	36	1	1	0	-0.723975
2601_Glyco_04-calib	DRSGYSSPGSPGTPGSRSRTPSLPTPPTREPK	DRSGYSSPGSPGTPGSRSRTPSLPTPPTREPK	P10636-8	3308.65	61.4005	6	552.449	1.52688e+08	60.0889	61.113	63.0516	662.938	5	5	MSMS	44	1	1	0	0.806333
2601_Glyco_04-calib	DEGAPGKQAAAQPHTEIPEGTTAEEAGIGDTPSLE	DEGAPGKQAAAQPHTEIPEGTTAEEAGIGDTPSLE	P10636-8	3473.61	92.548	4	869.409	151339086	91.7949	92.2376	93.4275	1159.21	3	4	MSMS	22	1	1	93.4618	0.271119
2601_Glyco_04-calib	VQIINKKL	VQIINKKL	P10636-8	954.623	53.8046	3	319.215	1.50076e+08	53.754	53.8037	55.147	319.215	3	3	MSMS	20	1	1	0	1.11146
2601_Glyco_04-calib	SGDRSGYSSPGSPGTPGSRSRTPSLPTPPTREPK	SGDRSGYSSPGSPGTPGSRSRTPSLPTPPTREPK	P10636-8	3452.7	59.9502	7	494.251	1.46135e+08	59.9304	59.9304	59.9304	691.748	5	5	MSMS	1	1	1	0	-0.643559
2601_Glyco_04-calib	GQANATRIPAKTPPAPKTPPSSGEPPK	GQANATRIPAKTPPAPKTPPSSGEPPK	P10636-8	2694.45	49.5963	2	1348.23	1.35438e+08	49.5581	49.5581	49.5581	674.871	4	4	MSMS	1	1	1	48.8831	1.81665
2601_Glyco_04-calib	DRSGYSSPGSPGTPGSRSRTPSLPTPPTREPKK	DRSGYSSPGSPGTPGSRSRTPSLPTPPTREPKK	P10636-8	3436.74	55.2957	6	573.798	1.34902e+08	54.124	55.1815	59.5588	688.557	5	6	MSMS	70	1	1	0	-0.376847
2601_Glyco_04-calib	SGDRSGYSSPGSPGTPGSRSRTPSLPTPPTREPKK	SGDRSGYSSPGSPGTPGSRSRTPSLPTPPTREPKK	P10636-8	3580.8	53.2541	8	448.607	123514884	53.1912	53.1912	53.1912	717.369	5	5	MSMS	1	1	1	52.4513	2.34343
2601_Glyco_04-calib	SRLQTAPVPMPDLK	SRLQTAPVPM[Common Variable:Oxidation on M]PDLK	P10636-8	1567.84	71.2878	3	523.62	122147770	69.8393	71.1344	73.4509	523.62	3	2	MSMS	35	1	1	0	-0.337191
2601_Glyco_04-calib	DTSPRHLSNVSSTGSIDMVDSPQLATLA	DTSPRHLSNVSSTGSIDMVDSPQLATLA	P10636-8	2898.4	103.446	4	725.608	1.09927e+08	103.517	103.517	103.594	967.476	3	3	MSMS	1	1	1	104.07	0.544093
2601_Glyco_04-calib	DVTAPLVDEGAPGK	DVTAPLVDEGAPGK	P10636-8	1367.69	73.5616	2	684.854	92830515	73.5693	73.6551	74.4004	684.854	2	1	MSMS	6	1	1	0	0.343747
2601_Glyco_04-calib	GQANATRIPAK	GQANATRIPAK	P10636-8	1125.63	19.5112	3	376.216	8.85808e+07	19.3752	19.5185	20.6465	376.216	3	2	MSMS	9	1	1	0	-0.0283156
2601_Glyco_04-calib	SRLQTAPVPMPDLKNVK	SRLQTAPVPM[Common Variable:Oxidation on M]PDLKNVK	P10636-8	1909.05	71.0766	4	478.269	8.17796e+07	69.6319	71.1344	73.4509	478.519	4	4	MSMS	68	1	1	0	-0.360828
2601_Glyco_04-calib	AEPRQEFEVMEDHAGTYGLGDRK	AEPRQEFEVMEDHAGTYGLGDRK	P10636-8	2634.21	86.0669	4	659.561	7.60755e+07	85.3688	85.7673	87.3266	659.811	4	3	MSMS	37	1	1	0	-0.418707
2601_Glyco_04-calib	DHAGTYGLG	DHAGTYGLG	P10636-8	889.393	44.4471	2	445.704	68362203	44.3139	44.5517	47.0113	445.704	2	2	MSMS	23	1	1	0	1.31336
2601_Glyco_04-calib	AEPRQEFEVME	AEPRQEFEVME	P10636-8	1363.61	77.305	2	682.811	65688310	76.4981	77.0253	77.7987	682.811	2	1	MSMS	18	1	1	0	-0.441145
2601_Glyco_04-calib	DNITHVPGGGNK	DNITHVPGGGNK	P10636-8	1207.59	28.5485	3	403.539	6.55629e+07	28.506	28.6379	29.1571	403.539	3	2	MSMS	14	1	1	0	0.102773
2601_Glyco_04-calib	KIETHKLTFRENAK	KIETHKLTFRENAK	P10636-8	1713.95	33.6562	5	343.798	5.65298e+07	32.7928	33.2938	36.95	429.495	4	4	MSMS	56	1	1	0	-0.806613
2601_Glyco_04-calib	QAAAQPHTEIPEGTTAEEAGIG	QAAAQPHTEIPEGTTAEEAGIG	P10636-8	2177.02	75.0388	3	726.682	5.61102e+07	74.9932	75.2287	75.9773	727.017	3	2	MSMS	11	1	1	0	0.666516
2601_Glyco_04-calib	DQGGYTMHQ	DQGGYTMHQ	P10636-8	1035.41	26.3198	2	518.711	5.4951e+07	26.0562	26.2881	27.8451	518.711	2	2	MSMS	27	1	1	0	-0.313211
2601_Glyco_04-calib	IETHKLTFRENAKAK	IETHKLTFRENAKAK	P10636-8	1784.99	31.691	6	298.506	5.22186e+07	31.5877	31.6901	31.7257	447.255	4	4	MSMS	1	1	1	0	0.164885
2601_Glyco_04-calib	DEGAPGKQAAAQPHTEIPEGTTAEEAGIG	DEGAPGKQAAAQPHTEIPEGTTAEEAGIG	P10636-8	2831.32	74.0699	3	944.781	48341530	73.9485	74.1566	74.5369	945.115	3	2	MSMS	13	1	1	0	0.142462
2601_Glyco_04-calib	IETHKLTFRENAKAK	IETHKLTFRENAKAK	P10636-8	1784.99	31.843	6	298.506	4.7291e+07	31.8938	31.9318	33.0581	447.255	4	4	MSMS	1	1	1	0	-0.20802
2601_Glyco_04-calib	GQANATRIPAKTPPAPK	GQANATRIPAKTPPAPK	P10636-8	1716.96	38.527	4	430.248	44957711	37.7368	38.3354	38.7787	430.249	4	3	MSMS	20	1	1	0	1.39259
2601_Glyco_04-calib	IETHKLTFRENAKAK	IETHKLTFRENAKAK	P10636-8	1784.99	31.3358	2	893.502	4.19424e+07	31.3306	31.3306	31.3306	447.255	4	4	MSMS	1	1	1	0	0.338276
2601_Glyco_04-calib	DFKDRVQSK	DFKDRVQSK	P10636-8	1121.58	23.9437	3	374.868	3.93652e+07	23.9199	23.9884	24.1914	374.868	3	2	MSMS	4	1	1	0	0.193531
2601_Glyco_04-calib	DHGAEIVYKSPVVSG	DHGAEIVYKSPVVSG	P10636-8	1556.78	71.4091	2	779.399	3.85325e+07	70.9097	71.1344	73.0414	519.935	3	2	MSMS	16	1	1	0	-0.102999
2601_Glyco_04-calib	DHAGTYGLGDRK	DHAGTYGLGDRK	P10636-8	1288.62	24.5211	3	430.546	3.83189e+07	24.4666	24.7329	25.0353	430.546	3	3	MSMS	11	1	1	0	0.285251
2601_Glyco_04-calib	QAAAQPHTEIPEGTTAEEAGIGDTPSLE	QAAAQPHTEIPEGTTAEEAGIGDTPSLE	P10636-8	2819.31	99.3389	2	1410.66	3.47935e+07	99.2185	99.3929	100.332	941.111	3	2	MSMS	5	1	1	0	-0.802049
2601_Glyco_04-calib	AEPRQEFEVMEDHAGTYGLGDRK	AEPRQEFEVM[Common Variable:Oxidation on M]EDHAGTYGLGDRK	P10636-8	2650.21	65.6643	5	531.049	3.3716e+07	65.0318	65.7319	65.8945	663.811	4	3	MSMS	12	1	1	65.9293	1.23093
2601_Glyco_04-calib	DAGLKESPLQTPTEDGSEEPGSETS	DAGLKESPLQTPTEDGSEEPGSETS	P10636-8	2560.13	75.9438	3	854.384	3.33744e+07	75.5467	76.046	76.4472	854.718	3	2	MSMS	9	1	1	75.5188	0.159947
2601_Glyco_04-calib	AEPRQEFEVMEDHAGTYGLGDRK	AEPRQEFEVM[Common Variable:Oxidation on M]EDHAGTYGLGDRK	P10636-8	2650.21	65.9586	4	663.559	3.30891e+07	65.9576	66.1456	68.731	663.811	4	3	MSMS	24	1	1	65.9293	1.28316
2601_Glyco_04-calib	SRLQTAPVPMP	SRLQTAPVPMP	P10636-8	1195.64	85.7824	2	598.826	2.93595e+07	85.0253	85.6089	86.2026	598.827	2	1	MSMS	12	1	1	0	0.420116
2601_Glyco_04-calib	DTSPRHLSNVSSTGSIDMV	DTSPRHLSNVSSTGSIDMV	P10636-8	2001.94	81.0912	3	668.321	2.89636e+07	81.0416	81.1981	81.9871	668.656	3	2	MSMS	9	1	1	0	0.445271
2601_Glyco_04-calib	ESPLQTPTEDGSEEPGSETS	ESPLQTPTEDGSEEPGSETS	P10636-8	2075.87	66.4865	2	1038.94	2.82935e+07	65.86	66.2764	66.9799	1039.44	2	2	MSMS	12	1	1	0	0.0823578
2601_Glyco_04-calib	GQANATRIPAKTPPAPK	GQANATRIPAKTPPAPK	P10636-8	1716.96	38.3017	2	859.489	2.82323e+07	38.3828	38.3828	38.3828	430.249	4	3	MSMS	1	1	1	0	1.40934
2601_Glyco_04-calib	DHAGTYGLGDRK	DHAGTYGLGDRK	P10636-8	1288.62	24.6711	4	323.161	2.74563e+07	24.6586	24.6586	24.6586	430.546	3	3	MSMS	1	1	1	0	0.458258
2601_Glyco_04-calib	DFKDRVQSK	DFKDRVQSK	P10636-8	1121.58	18.9427	3	374.868	2.63397e+07	18.8978	18.9594	18.9833	374.868	3	1	MSMS	2	1	1	0	0.419215
2601_Glyco_04-calib	DGSEEPGSETS	DGSEEPGSETS	P10636-8	1093.4	14.3003	2	547.71	2.53415e+07	13.8709	14.0798	15.1357	547.709	2	2	MSMS	14	1	1	15.1788	-0.538669
2601_Glyco_04-calib	SRLQTAPVPMPDLKNVK	SRLQTAPVPM[Common Variable:Oxidation on M]PDLKNVK	P10636-8	1909.05	70.2534	2	955.53	2.50023e+07	70.1325	70.1669	70.1669	478.519	4	3	MSMS	1	1	1	0	0.0204659
2601_Glyco_04-calib	DEAAGHVTQARMVSKSKDGTGS	DEAAGHVTQARMVSKSKDGTGS	P10636-8	2231.06	28.8576	4	558.772	2.36765e+07	28.4455	28.5476	29.1225	559.023	4	2	MSMS	3	1	1	28.3942	-0.0296178
2601_Glyco_04-calib	LTFRENAKAKT	LTFRENAKAKT	P10636-8	1277.71	28.9325	4	320.435	2.28295e+07	28.3435	28.5476	29.3281	426.91	3	3	MSMS	24	1	1	0	0.0115819
2601_Glyco_04-calib	KIETHKLTFRENAK	KIETHKLTFRENAK	P10636-8	1713.95	29.3756	4	429.495	2.20331e+07	29.3896	29.4046	29.4494	429.495	4	3	MSMS	2	1	1	0	-0.873652
2601_Glyco_04-calib	CGSLGNIHHKPGGGQVEVK	CGSLGNIHHKPGGGQVEVK	P10636-8	1915.97	42.773	4	479.999	2.16925e+07	42.4022	42.5012	43.7472	480.25	4	2	MSMS	15	1	1	0	-0.729143
2601_Glyco_04-calib	AEPRQEFEVMEDHAGTYGLG	AEPRQEFEVMEDHAGTYGLG	P10636-8	2234.99	94.6539	3	746.004	18928599	94.6463	94.7136	95.15	746.339	3	1	MSMS	4	1	1	0	0.641245
2601_Glyco_04-calib	DHAGTYGLGDRK	DHAGTYGLGDRK	P10636-8	1288.62	24.7999	4	323.161	1.83374e+07	24.7991	24.7991	24.7991	430.546	3	2	MSMS	1	1	1	0	0.581026
2601_Glyco_04-calib	GQANATRIPAKTPPAPKTPPSSGEPPK	GQANATRIPAKTPPAPKTPPSSGEPPK	P10636-8	2694.45	48.0013	3	899.156	1.74806e+07	47.9825	47.9825	47.9825	674.87	4	3	MSMS	1	1	1	48.7283	0.959856
2601_Glyco_04-calib	DQGGYTMHQDQEG	DQGGYTMHQDQEG	P10636-8	1464.56	29.6645	2	733.286	1.67979e+07	29.652	29.7317	29.8915	733.286	2	1	MSMS	3	1	1	0	-0.139483
2601_Glyco_04-calib	DEAAGHVTQARMVSKSKDGTGS	DEAAGHVTQARMVSKSKDGTGS	P10636-8	2231.06	28.5633	5	447.219	1.67276e+07	28.5873	28.5873	28.5873	559.023	4	3	MSMS	2	1	1	28.3942	-0.130695
2601_Glyco_04-calib	DRKDQGGYTMHQDQEG	DRKDQGGYTMHQDQEG	P10636-8	1863.78	20.873	4	466.952	1.60695e+07	20.8319	20.9071	21.228	622.267	3	3	MSMS	7	1	1	0	-0.146697
2601_Glyco_04-calib	DTPSLEDEAAGHVTQARMVSKSK	DTPSLEDEAAGHVTQARMVSKSK	P10636-8	2456.2	70.4782	5	492.247	1.55783e+07	70.3366	70.569	71.0757	615.307	4	3	MSMS	18	1	1	0	-0.508524
2601_Glyco_04-calib	CGSLGNIHHKPGGGQVEVK	CGSLGNIHHKPGGGQVEVK	P10636-8	1915.97	42.4919	3	639.663	15084009	42.5222	42.5222	43.1052	480.25	4	2	MSMS	7	1	1	0	0.0805083
2601_Glyco_04-calib	DTSPRHLSNVSSTGSIDMVDSPQLATLA	DTSPRHLSNVSSTGSIDM[Common Variable:Oxidation on M]VDSPQLATLA	P10636-8	2914.4	97.6351	3	972.473	1.48457e+07	97.531	97.6342	97.6342	972.81	3	1	MSMS	1	1	1	0	2.57134
2601_Glyco_04-calib	DVTAPLV	DVTAPLV	P10636-8	713.396	85.5926	1	714.403	14440181	85.164	85.6089	86.1344	714.403	1	2	MSMS	5	1	1	0	0.0685722
2601_Glyco_04-calib	LDLSNVQSK	LDLSNVQSK	P10636-8	1002.53	52.0144	2	502.275	1.41063e+07	51.9473	52.0135	52.3879	502.276	2	1	MSMS	5	1	1	52.4168	2.13232
2601_Glyco_04-calib	IGSLDNITHVPGGGNKK	IGSLDNITHVPGGGNKK	P10636-8	1705.91	58.6899	4	427.485	1.37013e+07	58.3915	58.7848	59.115	427.485	4	3	MSMS	22	1	1	0	-0.282505
2601_Glyco_04-calib	VAVVRTPPK	VAVVRTPPK	P10636-8	965.602	28.6773	3	322.875	1.33841e+07	28.5201	28.8156	29.3053	322.875	3	2	MSMS	15	1	1	0	-0.181463
2601_Glyco_04-calib	DTPSLEDEAAGHVTQARMVSK	DTPSLEDEAAGHVTQARMVSK	P10636-8	2241.07	76.5404	4	561.275	1.2939e+07	76.3986	76.6117	77.3867	748.364	3	2	MSMS	15	1	1	0	-0.855222
2601_Glyco_04-calib	IGSLDNITHVPGGGNKK	IGSLDNITHVPGGGNKK	P10636-8	1705.91	67.92	4	427.485	12912706	65.9576	67.1176	68.1483	569.644	3	3	MSMS	15	1	1	68.1659	0.169755
2601_Glyco_04-calib	DQGGYTMHQ	DQGGYTM[Common Variable:Oxidation on M]HQ	P10636-8	1051.4	12.5285	2	526.709	12908601	12.4726	12.6512	13.1769	526.708	2	2	MSMS	7	1	1	0	-2.28235
2601_Glyco_04-calib	SEKLDFK	SEKLDFK	P10636-8	865.455	36.3784	2	433.735	1.24843e+07	36.2832	36.4289	36.95	289.493	3	2	MSMS	6	1	1	0	2.74115
2601_Glyco_04-calib	DTSPRHLSNVSSTGSIDMVDSPQLATLA	DTSPRHLSNVSSTGSIDMVDS[Custom HexNAc:HexNAc on S DI]PQLATLA	P10636-8	3101.48	102.485	3	1034.83	1.24748e+07	102.479	102.558	102.808	1035.17	3	1	MSMS	2	1	1	0	-0.617908
2601_Glyco_04-calib	VAVVRTPPKSPSSAK	VAVVRTPPKSPSSAK	P10636-8	1522.88	30.8559	3	508.635	1.23104e+07	30.9093	30.9165	30.9237	381.728	4	2	MSMS	1	1	1	28.8835	0.351357
2601_Glyco_04-calib	IGSTENLKHQPGGGK	IGSTENLKHQPGGGK	P10636-8	1521.79	21.9643	4	381.455	1.18708e+07	21.228	21.7809	23.1875	381.455	4	3	MSMS	34	1	1	21.2044	-0.230477
2601_Glyco_04-calib	DRKDQGGYTMHQDQEG	DRKDQGGYTM[Common Variable:Oxidation on M]HQDQEG	P10636-8	1879.78	12.0128	4	470.951	1.18132e+07	11.9558	12.0692	12.4858	627.599	3	3	MSMS	5	1	1	0	0.222984
2601_Glyco_04-calib	DEAAGHVTQARMVSK	DEAAGHVTQARM[Common Variable:Oxidation on M]VSK	P10636-8	1614.78	23.1825	3	539.267	1.16552e+07	21.6252	23.5105	23.6568	539.266	3	3	MSMS	19	1	1	21.6063	-0.456044
2601_Glyco_04-calib	IGSLDNITHVPGGGNKK	IGSLDNITHVPGGGNKK	P10636-8	1705.91	66.2075	4	427.485	1.14433e+07	65.9576	67.1176	68.0308	427.485	4	3	MSMS	4	1	1	68.0599	0.162799
2601_Glyco_04-calib	DEAAGHVTQARMVSKSKDGTGS	DEAAGHVTQARM[Common Variable:Oxidation on M]VSKSKDGTGS	P10636-8	2247.05	20.74	4	562.771	1.11299e+07	20.5615	20.6642	20.7778	563.021	4	1	MSMS	1	1	1	20.5402	-0.373539
2601_Glyco_04-calib	IGSTENLK	IGSTENLK	P10636-8	860.46	27.9545	2	431.237	1.01127e+07	27.8698	28.0083	28.4165	431.238	2	2	MSMS	6	1	1	27.8451	0.274875
2601_Glyco_04-calib	DSPQLATLA	DSPQLATLA	P10636-8	914.471	84.1824	2	458.243	1.00016e+07	83.6645	83.9353	84.3126	458.243	2	2	MSMS	6	1	1	0	0.108966
2601_Glyco_04-calib	DEAAGHVTQARMVSK	DEAAGHVTQARMVSK	P10636-8	1598.78	29.5556	3	533.935	9.96385e+06	29.5438	29.5438	29.5504	533.935	3	1	MSMS	2	1	1	0	-0.220091
2601_Glyco_04-calib	SKIGSTENLK	SKIGSTENLK	P10636-8	1075.59	23.5572	3	359.536	9.77422e+06	23.5329	23.6192	23.7372	359.536	3	2	MSMS	3	1	1	0	-0.890295
2601_Glyco_04-calib	DQEGDTDAGLK	DQEGDTDAGLK	P10636-8	1147.5	22.889	2	574.757	9.72538e+06	22.8253	22.99	23.2187	574.757	2	1	MSMS	4	1	1	0	0.490676
2601_Glyco_04-calib	DTSPRHLSNVSSTGSIDMVDSPQLATLA	DTSPRHLSNVSSTGSIDMVDSPQLATLA	P10636-8	2898.4	102.361	3	967.142	9.47506e+06	102.251	102.319	102.479	967.476	3	1	MSMS	1	1	1	0	-0.0730265
2601_Glyco_04-calib	IGSLDNITHVPGGGNK	IGSLDNITHVPGGGNK	P10636-8	1577.82	68.2323	3	526.946	9.43319e+06	67.812	67.9961	68.5099	526.947	3	2	MSMS	13	1	1	0	1.41509
2601_Glyco_04-calib	SKIGSTENLKHQPGGGK	SKIGSTENLKHQPGGGK	P10636-8	1736.92	18.5575	5	348.391	9.29464e+06	18.4216	18.5782	18.7622	435.236	4	3	MSMS	12	1	1	0	-0.114426
2601_Glyco_04-calib	HVPGGGSVQIVYKPVDLSKVTSK	HVPGGGSVQIVYKPVDLSKVTSK	P10636-8	2394.33	90.2733	4	599.589	9.26983e+06	90.2447	90.4429	90.8146	599.84	4	2	MSMS	8	1	1	0	-0.16526
2601_Glyco_04-calib	TPPAPKTPPSSGEPPK	TPPAPKTPPSSGEPPK	P10636-8	1586.83	33.5217	3	529.951	9.20773e+06	33.5447	33.913	36.5566	529.952	3	2	MSMS	27	1	1	0	2.06067
2601_Glyco_04-calib	DNITHVPGGGNKK	DNITHVPGGGNKK	P10636-8	1335.69	20.4465	2	668.852	8.91269e+06	20.3095	20.3095	20.488	446.236	3	3	MSMS	1	1	1	0	-2.19932
2601_Glyco_04-calib	KVAVVRTPPK	KVAVVRTPPK	P10636-8	1093.7	21.3331	3	365.573	8474007	20.9157	21.228	21.9022	365.573	3	3	MSMS	20	1	1	0	-0.39791
2601_Glyco_04-calib	DEAAGHVTQARMVSK	DEAAGHVTQARM[Common Variable:Oxidation on M]VSK	P10636-8	1614.78	25.7511	3	539.267	8.04835e+06	23.7223	23.7288	29.3692	539.267	3	3	MSMS	42	1	1	0	0.284806
2601_Glyco_04-calib	HQPGGGKVQIINKK	HQPGGGKVQIINKK	P10636-8	1502.87	19.1031	4	376.724	7.91676e+06	19.0424	19.1185	19.2741	376.725	4	1	MSMS	1	1	1	0	0.74724
2601_Glyco_04-calib	SRLQTAPVPMP	SRLQTAPVPM[Common Variable:Oxidation on M]P	P10636-8	1211.63	63.9276	2	606.824	7.86727e+06	63.2955	63.6145	65.6176	606.823	2	1	MSMS	24	1	1	0	-1.24446
2601_Glyco_04-calib	DTPSLEDEAAGHVTQARMVSK	DTPSLEDEAAGHVTQARM[Common Variable:Oxidation on M]VSK	P10636-8	2257.06	69.0005	4	565.273	7.82777e+06	68.3429	68.9226	69.383	565.524	4	2	MSMS	16	1	1	0	0.557739
2601_Glyco_04-calib	LDFKDRVQSK	LDFKDRVQSK	P10636-8	1234.67	38.2687	4	309.674	7.74239e+06	38.2114	38.3354	38.6948	412.563	3	3	MSMS	7	1	1	38.7293	1.22465
2601_Glyco_04-calib	DTSPRHLSNVSSTGSIDMVDSPQLATLA	DTSPRHLSNVSSTGSIDM[Common Variable:Oxidation on M]VDS[Custom HexNAc:HexNAc on S DI]PQLATLA	P10636-8	3117.48	97.6053	3	1040.17	7.52486e+06	97.5653	97.6342	97.7184	1040.5	3	1	MSMS	2	1	1	0	1.67818
2601_Glyco_04-calib	DEAAGHVTQARMVSKSK	DEAAGHVTQARM[Common Variable:Oxidation on M]VSKSK	P10636-8	1829.91	25.1182	4	458.484	7.297e+06	25.0065	25.113	25.4628	458.483	4	2	MSMS	11	1	1	0	-0.286627
2601_Glyco_04-calib	DEAAGHVTQARMVSKSKDGTGS	DEAAGHVTQARM[Common Variable:Oxidation on M]VSKSKDGTGS	P10636-8	2247.05	20.5169	4	562.771	7.20626e+06	20.3293	20.4061	20.5116	563.022	4	3	MSMS	5	1	1	20.5402	0.261337
2601_Glyco_04-calib	DTPSLEDEAAGHVTQARMVSKSK	DTPSLEDEAAGHVTQARM[Common Variable:Oxidation on M]VSKSK	P10636-8	2472.19	64.611	5	495.446	7.19725e+06	64.433	64.5019	65.5624	619.306	4	3	MSMS	12	1	1	0	0.872268
2601_Glyco_04-calib	VTSKCGSLGNIHHKPGGGQVEVK	VTSKCGSLGNIHHKPGGGQVEVK	P10636-8	2331.21	41.1163	5	467.25	7.11419e+06	40.9753	41.1902	41.7265	467.45	5	3	MSMS	10	1	1	41.8232	-0.17469
2601_Glyco_04-calib	TDHGAEIVYK	TDHGAEIVYK	P10636-8	1131.56	34.8065	3	378.193	7.00728e+06	34.3343	34.7467	35.4779	378.193	3	2	MSMS	21	1	1	0	2.28917
2601_Glyco_04-calib	DFKDRVQSK	DFKDRVQSK	P10636-8	1121.58	38.9911	2	561.799	6.51829e+06	38.7787	38.8489	39.5868	374.868	3	2	MSMS	8	1	1	0	-0.497867
2601_Glyco_04-calib	DAKSTPTAEDVTAPLV	DAKSTPTAEDVTAPLV	P10636-8	1613.81	93.3023	2	807.915	6.37441e+06	92.7989	92.9996	93.6333	807.916	2	2	MSMS	4	1	1	0	1.23932
2601_Glyco_04-calib	LTFRENAKAK	LTFRENAKAK	P10636-8	1176.66	21.2582	4	295.173	6321405	21.1958	21.3141	22.703	393.228	3	3	MSMS	14	1	1	0	-0.555453
2601_Glyco_04-calib	VAVVRTPPKSPSSAK	VAVVRTPPKSPSSAK	P10636-8	1522.88	23.69	3	508.635	6.27086e+06	23.6775	23.6775	23.6775	508.635	3	1	MSMS	1	1	1	0	-0.162439
2601_Glyco_04-calib	IATPRGAAPPGQK	IATPRGAAPPGQK	P10636-8	1262.71	29.4113	2	632.362	6.16704e+06	29.3692	29.3896	29.4146	632.362	2	1	MSMS	1	1	1	0	-0.310485
2601_Glyco_04-calib	DTSPRHLSNVSSTGSIDMV	DTSPRHLSNVSSTGSIDM[Common Variable:Oxidation on M]V	P10636-8	2017.94	67.0557	3	673.653	6.04454e+06	66.9144	67.33	68.4759	673.988	3	2	MSMS	12	1	1	0	0.683091
2601_Glyco_04-calib	DNITHVPGGGNKK	DNITHVPGGGNKK	P10636-8	1335.69	63.2166	2	668.852	6.00273e+06	63.2529	63.2529	63.2529	668.852	2	1	MSMS	1	1	1	0	-0.254166
2601_Glyco_04-calib	CGSLGNIHHKPGGGQVEVKSEK	CGSLGNIHHKPGGGQVEVKSEK	P10636-8	2260.14	36.5041	5	453.035	5.42881e+06	36.3403	36.4289	36.7829	453.237	5	2	MSMS	7	1	1	0	3.19804
2601_Glyco_04-calib	SRLQTAPVPMPDLKNVK	SRLQTAPVPM[Common Variable:Oxidation on M]PDLKNVK	P10636-8	1909.05	87.0897	4	478.269	5.41361e+06	86.9803	87.1957	87.5646	478.519	4	2	MSMS	6	1	1	86.8856	-0.812974
2601_Glyco_04-calib	TPPSSGEPPK	TPPSSGEPPK	P10636-8	995.492	15.4241	2	498.753	5.34242e+06	14.6256	15.8454	17.686	498.755	2	1	MSMS	28	1	1	0	2.82645
2601_Glyco_04-calib	HVPGGGSVQIVYKPVDLSK	HVPGGGSVQIVYKPVDLSK	P10636-8	1979.08	85.336	4	495.778	5.33365e+06	84.958	85.0598	85.6436	661.036	3	2	MSMS	11	1	1	85.6778	0.0559118
2601_Glyco_04-calib	DEAAGHVTQARMVSK	DEAAGHVTQARM[Common Variable:Oxidation on M]VSK	P10636-8	1614.78	31.8032	3	539.267	5.27526e+06	31.3819	31.5029	31.8938	539.267	3	1	MSMS	3	1	1	0	0.0104153
2601_Glyco_04-calib	IGSTENLKHQPGGGKVQIINK	IGSTENLKHQPGGGKVQIINK	P10636-8	2217.22	49.334	5	444.452	5.24222e+06	49.1567	49.221	49.3489	555.564	4	3	MSMS	3	1	1	0	0.361823
2601_Glyco_04-calib	KVAVVRTPPK	KVAVVRTPPK	P10636-8	1093.7	21.5112	2	547.856	5.13566e+06	21.3234	21.356	21.6508	365.573	3	3	MSMS	1	1	1	0	-0.12798
2601_Glyco_04-calib	DQGGYTMHQDQEG	DQGGYTM[Common Variable:Oxidation on M]HQDQEG	P10636-8	1480.55	16.7027	2	741.284	5.11008e+06	16.7018	16.8219	17.0514	741.284	2	1	MSMS	2	1	1	0	1.16916
2601_Glyco_04-calib	DEVSASLAK	DEVSASLAK	P10636-8	918.466	43.8719	2	460.24	5.09963e+06	43.1382	43.5	44.9228	460.24	2	2	MSMS	22	1	1	44.9464	0.518417
2601_Glyco_04-calib	DVTAPLVDEGAPGKQAAAQPHTEIPEGTTAEEAGIG	DVTAPLVDEGAPGKQAAAQPHTEIPEGTTAEEAGIG	P10636-8	3526.71	96.6868	3	1176.58	5.04305e+06	96.6446	96.7121	96.9802	1176.91	3	2	MSMS	5	1	1	0	1.34233
2601_Glyco_04-calib	DQGGYTMHQDQEGDT	DQGGYTM[Common Variable:Oxidation on M]HQDQEGDT	P10636-8	1696.63	20.5698	2	849.321	4.98729e+06	20.5402	20.8035	20.9229	849.321	2	2	MSMS	4	1	1	0	0.443132
2601_Glyco_04-calib	TPPSSGEPPKSGDRSGYSSPGSPGTPGSRSRTPSLPTPPTREPK	TPPSSGEPPKSGDRSGYSSPGSPGTPGSRSRTPSLPTPPTREPK	P10636-8	4430.19	59.7822	6	739.371	4.87356e+06	58.2682	59.4708	60.3984	739.706	6	3	MSMS	16	1	1	0	0.582423
2601_Glyco_04-calib	ESPLQTPTEDGSEEPGSETSDAK	ESPLQTPTEDGSEEPGSETSDAK	P10636-8	2390.02	59.7808	3	797.682	4.73443e+06	59.7065	59.92	60.2956	798.016	3	2	MSMS	9	1	1	0	-0.538238
2601_Glyco_04-calib	DEAAGHVTQARMVSK	DEAAGHVTQARM[Common Variable:Oxidation on M]VSK	P10636-8	1614.78	31.3109	3	539.267	4.67643e+06	31.1389	31.2813	31.2973	539.266	3	1	MSMS	1	1	1	0	-1.7693
2601_Glyco_04-calib	DTSPRHLSNVSSTGSI	DTSPRHLSNVSSTGSI	P10636-8	1656.81	54.915	3	553.276	4.57764e+06	54.8744	55.0106	55.3811	553.276	3	2	MSMS	5	1	1	0	0.347452
2601_Glyco_04-calib	DEVSASLAK	DEVSASLAK	P10636-8	918.466	23.3951	2	460.24	4.55888e+06	23.387	23.4294	23.5782	460.24	2	2	MSMS	3	1	1	0	-0.0423153
2601_Glyco_04-calib	IETHKLTFRENAKAK	IETHKLTFRENAKAK	P10636-8	1784.99	33.8688	3	596.004	4.53732e+06	33.6451	33.7502	34.5382	447.255	4	4	MSMS	6	1	1	0	1.31855
2601_Glyco_04-calib	AEPRQEFEVMEDHAGTYGLG	AEPRQEFEVM[Common Variable:Oxidation on M]EDHAGTYGLG	P10636-8	2250.99	97.5706	3	751.336	4.42946e+06	94.1417	94.5436	97.6845	751.671	3	2	MSMS	24	1	1	94.1078	1.19873
2601_Glyco_04-calib	GQANATRIPAK	GQANATRIPAK	P10636-8	1125.63	20.1404	2	563.82	4.37819e+06	19.8397	19.8507	20.2725	376.216	3	2	MSMS	2	1	1	0	0.0192827
2601_Glyco_04-calib	DEVSASLAK	DEVSASLAK	P10636-8	918.466	37.2273	2	460.24	4.24892e+06	37.0095	37.3982	37.4994	460.241	2	1	MSMS	8	1	1	0	2.6591
2601_Glyco_04-calib	DTPSLEDEAAGHVTQARMVSKSK	DTPSLEDEAAGHVTQARM[Common Variable:Oxidation on M]VSKSK	P10636-8	2472.19	63.929	5	495.446	4.20204e+06	63.8513	63.9736	64.167	619.306	4	2	MSMS	5	1	1	0	0.405521
2601_Glyco_04-calib	DHAGTYGLGDRKDQGGYTMHQ	DHAGTYGLGDRKDQGGYTMHQ	P10636-8	2306.01	48.7626	4	577.511	4.16075e+06	48.7283	48.8523	48.8523	577.762	4	1	MSMS	3	1	1	0	0.391047
2601_Glyco_04-calib	LTFRENAKAKT	LTFRENAKAKT	P10636-8	1277.71	29.4608	3	426.91	4.15069e+06	29.441	29.441	29.441	426.91	3	1	MSMS	1	1	1	0	-0.293122
2601_Glyco_04-calib	SRLQTAPVPMPDLKNVK	SRLQTAPVPM[Common Variable:Oxidation on M]PDLKNVK	P10636-8	1909.05	86.8097	4	478.269	4.10176e+06	86.1344	86.785	86.8045	478.518	4	2	MSMS	5	1	1	86.8856	-2.63751
2601_Glyco_04-calib	LTFRENAK	LTFRENAK	P10636-8	977.529	28.8209	3	326.85	4.03686e+06	28.7503	28.8156	29.2936	326.85	3	2	MSMS	5	1	1	0	-0.179712
2601_Glyco_04-calib	DEAAGHVTQARMVSK	DEAAGHVTQARM[Common Variable:Oxidation on M]VSK	P10636-8	1614.78	22.7216	4	404.702	4.00221e+06	21.9912	23.1875	23.1875	539.267	3	3	MSMS	3	1	1	21.6063	0.170157
2601_Glyco_04-calib	DLSNVQSK	DLSNVQSK	P10636-8	889.451	20.9361	2	445.733	3.9286e+06	20.8035	20.8035	21.2044	445.732	2	1	MSMS	3	1	1	0	-0.146139
2601_Glyco_04-calib	AEPRQEFEVMEDHAGTYGLG	AEPRQEFEVM[Common Variable:Oxidation on M]EDHAGTYGLG	P10636-8	2250.99	98.0303	3	751.336	3.85019e+06	97.9939	97.9939	97.9939	751.67	3	1	MSMS	1	1	1	0	-0.0148914
2601_Glyco_04-calib	AEPRQEFEVMEDHAGTYGLG	AEPRQEFEVM[Common Variable:Oxidation on M]EDHAGTYGLG	P10636-8	2250.99	89.1487	3	751.336	3.82482e+06	88.8401	89.3806	90.4429	751.67	3	2	MSMS	11	1	1	88.8063	0.372048
2601_Glyco_04-calib	DGSEEPGSETSDAK	DGSEEPGSETSDAK	P10636-8	1407.56	14.9648	2	704.789	3.80533e+06	14.6127	14.7573	15.2194	704.791	2	1	MSMS	6	1	1	0	1.91662
2601_Glyco_04-calib	DEAAGHVTQARMVSKSK	DEAAGHVTQARMVSKSK	P10636-8	1813.91	24.3972	4	454.485	3.79229e+06	24.3519	24.4051	24.8141	454.485	4	1	MSMS	1	1	1	0	1.10821
2601_Glyco_04-calib	KVAVVRTPPKSPSSAK	KVAVVRTPPKSPSSAK	P10636-8	1650.98	25.3251	3	551.333	3.78302e+06	25.2429	25.2736	25.518	413.752	4	3	MSMS	1	1	1	23.0234	-0.0888237
2601_Glyco_04-calib	AEPRQEFEVMEDHAGTYGLG	AEPRQEFEVM[Common Variable:Oxidation on M]EDHAGTYGLG	P10636-8	2250.99	92.9368	3	751.336	3.74569e+06	92.9705	93.9371	94.0732	751.671	3	2	MSMS	9	1	1	92.9358	1.41886
2601_Glyco_04-calib	KVAVVRTPPKSPSSAK	KVAVVRTPPKSPSSAK	P10636-8	1650.98	22.4765	5	331.203	3.74553e+06	22.1356	22.6928	23.0059	413.752	4	3	MSMS	10	1	1	23.0234	0.368737
2601_Glyco_04-calib	VAVVRTPPKSPSSAK	VAVVRTPPKSPSSAK	P10636-8	1522.88	31.2076	3	508.635	3.73827e+06	31.1927	31.1927	31.1927	508.634	3	1	MSMS	1	1	1	0	-1.22333
2601_Glyco_04-calib	DEAAGHVTQARMVSK	DEAAGHVTQARM[Common Variable:Oxidation on M]VSK	P10636-8	1614.78	29.5278	3	539.267	3.69653e+06	29.4836	29.4836	29.4836	539.266	3	1	MSMS	1	1	1	0	-2.11044
2601_Glyco_04-calib	DHGAEIVYK	DHGAEIVYK	P10636-8	1030.51	34.9539	2	516.261	3.59125e+06	34.8548	34.9487	35.4779	516.263	2	2	MSMS	6	1	1	0	2.1853
2601_Glyco_04-calib	IETHKLTFRENAKAK	IETHKLTFRENAKAK	P10636-8	1784.99	33.5399	3	596.004	3.57387e+06	33.5279	33.5279	33.5279	358.005	5	3	MSMS	1	1	1	0	-1.2299
2601_Glyco_04-calib	IGSTENLK	IGSTENLK	P10636-8	860.46	24.9104	2	431.237	3.56595e+06	24.8141	24.8879	25.0151	431.238	2	1	MSMS	2	1	1	0	0.304721
2601_Glyco_04-calib	KLDLSNVQSK	KLDLSNVQSK	P10636-8	1130.63	43.8733	3	377.884	3.53381e+06	42.9655	43.6664	44.0198	377.884	3	2	MSMS	13	1	1	44.0303	1.32282
2601_Glyco_04-calib	DTPSLEDEAAGHVTQARMVSKSK	DTPSLEDEAAGHVTQARM[Common Variable:Oxidation on M]VSKSK	P10636-8	2472.19	64.4942	3	825.071	3.51244e+06	64.4682	64.4682	64.4682	619.306	4	2	MSMS	1	1	1	0	0.975522
2601_Glyco_04-calib	DNITHVPGGGNKK	DNITHVPGGGNKK	P10636-8	1335.69	23.4773	3	446.237	3.50552e+06	23.4294	23.4696	23.5563	446.237	3	2	MSMS	1	1	1	0	-0.0785472
2601_Glyco_04-calib	DTSPRHLSNVSSTGSIDMVDSPQLATLA	DTSPRHLSNVSSTGSIDMVDSPQLATLA	P10636-8	2898.4	104.257	3	967.142	3.47819e+06	104.105	104.273	109.519	967.476	3	2	MSMS	17	1	1	109.542	-0.340114
2601_Glyco_04-calib	VAVVRTPPKSPSSAK	VAVVRTPPKSPSSAK	P10636-8	1522.88	28.5982	4	381.728	3.45689e+06	28.2306	28.5476	28.85	381.728	4	2	MSMS	10	1	1	28.8835	0.129697
2601_Glyco_04-calib	DFKDRVQSK	DFKDRVQSK	P10636-8	1121.58	39.4066	2	561.799	3.45563e+06	39.2466	39.3341	39.5503	374.868	3	2	MSMS	2	1	1	0	-0.518434
2601_Glyco_04-calib	DEAAGHVTQARMVSKSK	DEAAGHVTQARMVSKSK	P10636-8	1813.91	26.3135	4	454.485	3.36294e+06	25.9901	26.0964	26.775	454.485	4	3	MSMS	11	1	1	26.7911	-0.136027
2601_Glyco_04-calib	DHAGTYGLGDRKDQGGYTMHQ	DHAGTYGLGDRKDQGGYTM[Common Variable:Oxidation on M]HQ	P10636-8	2322.01	37.6545	4	581.509	3.34384e+06	37.585	37.7125	38.0059	581.761	4	1	MSMS	4	1	1	0	2.36407
2601_Glyco_04-calib	DEAAGHVTQARMVSK	DEAAGHVTQARMVSK	P10636-8	1598.78	34.4497	3	533.935	3.20027e+06	33.6994	34.5036	34.5673	533.936	3	3	MSMS	5	1	1	0	2.01874
2601_Glyco_04-calib	DEAAGHVTQARMVSK	DEAAGHVTQARM[Common Variable:Oxidation on M]VSK	P10636-8	1614.78	30.1718	3	539.267	3.18407e+06	30.1578	30.1578	30.1578	539.267	3	1	MSMS	1	1	1	0	-0.412411
2601_Glyco_04-calib	IGSTENLKHQPGGGK	IGSTENLKHQPGGGK	P10636-8	1521.79	18.0604	4	381.455	3.18022e+06	17.8598	17.9526	18.2793	381.455	4	3	MSMS	10	1	1	0	-0.477254
2601_Glyco_04-calib	DTDAGLKESPLQTPTE	DTDAGLKESPLQTPTE	P10636-8	1700.81	75.6318	2	851.413	3.13169e+06	75.5467	75.8425	76.0117	851.413	2	2	MSMS	2	1	1	0	0.949879
2601_Glyco_04-calib	AEPRQEFEVMEDHAGTYGLG	AEPRQEFEVM[Common Variable:Oxidation on M]EDHAGTYGLG	P10636-8	2250.99	90.517	3	751.336	3.08061e+06	90.5116	90.679	92.9004	751.669	3	1	MSMS	5	1	1	90.4766	-0.669588
2601_Glyco_04-calib	DEVSASLAK	DEVSASLAK	P10636-8	918.466	32.2175	2	460.24	3.04756e+06	32.1101	32.2651	32.7928	460.24	2	1	MSMS	9	1	1	0	-0.164047
2601_Glyco_04-calib	DEAAGHVTQARMVSK	DEAAGHVTQARM[Common Variable:Oxidation on M]VSK	P10636-8	1614.78	26.9706	4	404.702	2.99126e+06	26.4342	26.8881	26.9947	539.266	3	2	MSMS	1	1	1	0	-0.614868
2601_Glyco_04-calib	DQGGYTMHQDQEGDT	DQGGYTMHQDQEGDT	P10636-8	1680.63	33.9241	2	841.323	2.98842e+06	33.8973	34.0479	34.5382	841.325	2	2	MSMS	4	1	1	0	2.21465
2601_Glyco_04-calib	HVPGGGSVQIVYKPVDLSK	HVPGGGSVQIVYKPVDLSK	P10636-8	1979.08	87.2086	4	495.778	2.98549e+06	85.7	86.1003	89.513	496.028	4	2	MSMS	26	1	1	85.6778	-1.25159
2601_Glyco_04-calib	DEAAGHVTQARMVSKSK	DEAAGHVTQARM[Common Variable:Oxidation on M]VSKSK	P10636-8	1829.91	16.3854	4	458.484	2.95522e+06	15.9524	16.1149	16.5241	458.485	4	2	MSMS	2	1	1	0	4.09545
2601_Glyco_04-calib	DEAAGHVTQARMVSKSK	DEAAGHVTQARM[Common Variable:Oxidation on M]VSKSK	P10636-8	1829.91	19.8574	4	458.484	2.9101e+06	19.6051	19.6051	20.5116	458.484	4	3	MSMS	9	1	1	20.5402	0.416023
2601_Glyco_04-calib	IETHKLTFRENAK	IETHKLTFRENAK	P10636-8	1585.86	35.7551	4	397.472	2.85643e+06	35.6296	35.7717	36.7645	397.473	4	3	MSMS	10	1	1	0	2.71597
2601_Glyco_04-calib	SRLQTAPVPMPDLK	SRLQTAPVPM[Common Variable:Oxidation on M]PDLK	P10636-8	1567.84	89.4836	3	523.62	2.85578e+06	88.4318	89.4783	89.4783	523.62	3	1	MSMS	5	1	1	89.513	-1.41839
2601_Glyco_04-calib	AEPRQEFEVMEDHAGTYGLG	AEPRQEFEVM[Common Variable:Oxidation on M]EDHAGTYGLG	P10636-8	2250.99	91.3485	3	751.336	2.80871e+06	90.9757	91.269	92.9004	751.67	3	1	MSMS	12	1	1	92.9358	-0.0426416
2601_Glyco_04-calib	VAVVRTPPKSPSSAK	VAVVRTPPKSPSSAK	P10636-8	1522.88	23.7465	3	508.635	2.70505e+06	23.7529	23.7529	23.7529	508.634	3	1	MSMS	1	1	1	0	-1.35081
2601_Glyco_04-calib	LTFRENAKAK	LTFRENAKAK	P10636-8	1176.66	26.3314	2	589.338	2.61842e+06	26.1658	26.2329	26.3498	393.228	3	3	MSMS	1	1	1	0	0.0876764
2601_Glyco_04-calib	SRLQTAPVPMPDLK	SRLQTAPVPM[Common Variable:Oxidation on M]PDLK	P10636-8	1567.84	73.7761	3	523.62	2.55144e+06	73.7343	73.8349	73.8349	523.621	3	1	MSMS	1	1	1	0	0.62478
2601_Glyco_04-calib	DEAAGHVTQARMVSKSK	DEAAGHVTQARM[Common Variable:Oxidation on M]VSKSK	P10636-8	1829.91	19.0251	4	458.484	2.44457e+06	19.0141	19.0141	19.0141	458.484	4	1	MSMS	1	1	1	0	0.206614
2601_Glyco_04-calib	AEPRQEFEVMEDHAGTYGLG	AEPRQEFEVM[Common Variable:Oxidation on M]EDHAGTYGLG	P10636-8	2250.99	85.6928	3	751.336	2.42466e+06	84.7533	85.0598	86.5044	751.67	3	1	MSMS	12	1	1	86.5386	0.461475
2601_Glyco_04-calib	LDLSNVQSK	LDLSNVQSK	P10636-8	1002.53	55.4734	2	502.275	2.42207e+06	55.3228	55.4838	55.6817	502.275	2	1	MSMS	4	1	1	55.147	0.060889
2601_Glyco_04-calib	DEGAPGKQAAAQPHTEIPEGTTAEEAGIGDTPSLE	DEGAPGKQAAAQPHTEIPEGTTAEEAGIGDTPSLE	P10636-8	3473.61	96.0881	3	1158.88	2.42195e+06	96.0427	96.0427	96.0427	1159.21	3	2	MSMS	1	1	1	0	1.45986
2601_Glyco_04-calib	AEPRQEFEVMEDHAGTYGLG	AEPRQEFEVM[Common Variable:Oxidation on M]EDHAGTYGLG	P10636-8	2250.99	86.9685	3	751.336	2.40754e+06	86.8856	86.9463	87.701	751.669	3	1	MSMS	8	1	1	86.8523	-0.7262
2601_Glyco_04-calib	TKIATPRGAAPPGQK	TKIATPRGAAPPGQK	P10636-8	1491.85	30.2138	3	498.291	2.37287e+06	30.1764	30.1764	30.2313	498.292	3	2	MSMS	2	1	1	0	0.612249
2601_Glyco_04-calib	HQPGGGKVQIINKK	HQPGGGKVQIINKK	P10636-8	1502.87	19.2054	3	501.963	2.35474e+06	19.1885	19.1885	19.1885	501.963	3	1	MSMS	1	1	1	0	-0.193438
2601_Glyco_04-calib	VAVVRTPPKSPSSAK	VAVVRTPPKSPSSAK	P10636-8	1522.88	31.8637	4	381.728	2.33963e+06	31.5774	31.7543	32.8327	381.728	4	2	MSMS	8	1	1	32.8558	-0.155961
2601_Glyco_04-calib	DHGAEIVYK	DHGAEIVYK	P10636-8	1030.51	34.7817	2	516.261	2.32983e+06	34.7665	34.7665	34.7665	516.263	2	1	MSMS	1	1	1	0	2.31044
2601_Glyco_04-calib	SRLQTAPVPMPDLKNVK	SRLQTAPVPM[Common Variable:Oxidation on M]PDLKNVK	P10636-8	1909.05	73.7237	4	478.269	2.32212e+06	73.6012	73.768	74.5369	478.519	4	2	MSMS	7	1	1	0	0.283306
2601_Glyco_04-calib	DAGLKESPLQTPTE	DAGLKESPLQTPTE	P10636-8	1484.74	72.526	2	743.375	2.31455e+06	72.4194	72.6142	72.9863	743.376	2	1	MSMS	5	1	1	73.0092	0.520946
2601_Glyco_04-calib	LDFKDRVQSK	LDFKDRVQSK	P10636-8	1234.67	33.3385	4	309.674	2.28742e+06	32.9685	33.1937	34.472	412.563	3	3	MSMS	14	1	1	0	-0.690745
2601_Glyco_04-calib	DEAAGHVTQARMVSK	DEAAGHVTQARM[Common Variable:Oxidation on M]VSK	P10636-8	1614.78	27.7887	4	404.702	2.27246e+06	27.1872	27.301	28.1163	539.266	3	2	MSMS	1	1	1	0	-0.478662
2601_Glyco_04-calib	AEPRQEFEVME	AEPRQEFEVM[Common Variable:Oxidation on M]E	P10636-8	1379.6	65.7328	2	690.809	2.22844e+06	63.9023	64.8697	65.86	690.809	2	1	MSMS	23	1	1	65.9293	0.0616099
2601_Glyco_04-calib	LDLSNVQSK	LDLSNVQSK	P10636-8	1002.53	55.0946	2	502.275	2.22812e+06	54.6466	54.9423	55.1126	502.275	2	1	MSMS	4	1	1	55.147	0.416899
2601_Glyco_04-calib	DEAAGHVTQARMVSKSK	DEAAGHVTQARM[Common Variable:Oxidation on M]VSKSK	P10636-8	1829.91	20.0826	3	610.976	2.20216e+06	20.0066	20.0066	20.0688	458.484	4	2	MSMS	1	1	1	20.5402	0.703224
2601_Glyco_04-calib	DEAAGHVTQARMVSKSK	DEAAGHVTQARM[Common Variable:Oxidation on M]VSKSK	P10636-8	1829.91	20.4662	3	610.976	2.19822e+06	20.1194	20.1194	20.5116	458.484	4	3	MSMS	3	1	1	20.5402	0.333058
2601_Glyco_04-calib	KVAVVRTPPKSPSSAK	KVAVVRTPPKSPSSAK	P10636-8	1650.98	25.3536	5	331.203	2.16481e+06	25.3295	25.3295	25.3295	413.752	4	3	MSMS	1	1	1	23.0234	0.678307
2601_Glyco_04-calib	AEPRQEFEVMEDHAGTYGLG	AEPRQEFEVMEDHAGTYGLG	P10636-8	2234.99	99.4094	3	746.004	2.15525e+06	99.3929	99.3929	99.3929	746.337	3	1	MSMS	1	1	1	0	-2.34918
2601_Glyco_04-calib	AEPRQEFEVMEDHAGTYGLG	AEPRQEFEVM[Common Variable:Oxidation on M]EDHAGTYGLG	P10636-8	2250.99	87.9814	3	751.336	2.15179e+06	87.7691	88.3479	88.7721	751.669	3	1	MSMS	6	1	1	87.735	-1.59391
2601_Glyco_04-calib	IETHKLTFRENAKAK	IETHKLTFRENAKAK	P10636-8	1784.99	35.0166	4	447.255	2.14547e+06	34.9984	35.0213	37.0852	447.256	4	2	MSMS	1	1	1	0	1.9629
2601_Glyco_04-calib	DMVDSPQLATLA	DMVDSPQLATLA	P10636-8	1259.61	103.063	2	630.811	2.11447e+06	103.013	103.09	103.259	630.811	2	1	MSMS	2	1	1	0	1.03551
2601_Glyco_04-calib	DEAAGHVTQARMVSK	DEAAGHVTQARM[Common Variable:Oxidation on M]VSK	P10636-8	1614.78	18.4946	3	539.267	2.10157e+06	18.4554	18.5782	18.6518	539.267	3	1	MSMS	3	1	1	0	0.0516597
2601_Glyco_04-calib	DEAAGHVTQARMVSK	DEAAGHVTQARM[Common Variable:Oxidation on M]VSK	P10636-8	1614.78	30.2715	3	539.267	2.09189e+06	30.2612	30.2612	30.3486	539.267	3	1	MSMS	1	1	1	0	1.07703
2601_Glyco_04-calib	SRLQTAPVPMPDLK	SRLQTAPVPM[Common Variable:Oxidation on M]PDLK	P10636-8	1567.84	77.2603	3	523.62	2.09187e+06	76.6453	76.8179	78.2982	523.62	3	2	MSMS	11	1	1	76.5326	-0.420356
2601_Glyco_04-calib	SRLQTAPVPMPDLK	SRLQTAPVPM[Common Variable:Oxidation on M]PDLK	P10636-8	1567.84	89.5868	3	523.62	2.08006e+06	89.5915	89.6863	90.0756	523.62	3	1	MSMS	5	1	1	89.513	-0.868607
2601_Glyco_04-calib	DEAAGHVTQARMVSKSK	DEAAGHVTQARM[Common Variable:Oxidation on M]VSKSK	P10636-8	1829.91	21.1334	4	458.484	2.03837e+06	20.5615	20.7924	22.3457	458.483	4	3	MSMS	13	1	1	22.3544	-0.75085
2601_Glyco_04-calib	DNITHVPGGGNKK	DNITHVPGGGNKK	P10636-8	1335.69	23.4785	4	334.93	2.03568e+06	23.4877	23.4877	23.4877	446.237	3	2	MSMS	2	1	1	0	-0.616898
2601_Glyco_04-calib	DNIKHVPGGGSVQIVYKPVDLSK	DNIKHVPGGGSVQIVYKPVDLSK	P10636-8	2449.33	88.4939	5	490.874	1.99952e+06	87.7691	88.4654	89.513	613.591	4	3	MSMS	13	1	1	87.735	0.0673168
2601_Glyco_04-calib	SRLQTAPVPMPDLK	SRLQTAPVPM[Common Variable:Oxidation on M]PDLK	P10636-8	1567.84	75.9381	3	523.62	1.9989e+06	75.9429	76.2719	76.4981	523.62	3	1	MSMS	6	1	1	75.9086	0.191826
2601_Glyco_04-calib	SRLQTAPVPMPDLK	SRLQTAPVPM[Common Variable:Oxidation on M]PDLK	P10636-8	1567.84	80.9186	3	523.62	1.95789e+06	80.4749	82.2893	88.3143	523.62	3	2	MSMS	54	1	1	0	-0.591368
2601_Glyco_04-calib	IETHKLTFRENAKAK	IETHKLTFRENAKAK	P10636-8	1784.99	35.2221	5	358.005	1.92245e+06	35.0776	35.1233	37.0566	358.006	5	2	MSMS	2	1	1	0	3.24357
2601_Glyco_04-calib	SRLQTAPVPMPDLK	SRLQTAPVPM[Common Variable:Oxidation on M]PDLK	P10636-8	1567.84	74.4888	3	523.62	1.89486e+06	73.9026	75.606	75.8737	523.62	3	2	MSMS	14	1	1	75.9086	0.0918203
2601_Glyco_04-calib	HQPGGGKVQIINK	HQPGGGKVQIINK	P10636-8	1374.77	28.6784	4	344.701	1.8883e+06	28.5692	28.7053	29.1225	459.265	3	3	MSMS	7	1	1	0	0.0588692
2601_Glyco_04-calib	SRLQTAPVPMPDLK	SRLQTAPVPM[Common Variable:Oxidation on M]PDLK	P10636-8	1567.84	78.8655	3	523.62	1.8873e+06	78.6629	78.7118	80.3343	523.619	3	2	MSMS	13	1	1	0	-1.78918
2601_Glyco_04-calib	SRLQTAPVPMPDLKNVK	SRLQTAPVPM[Common Variable:Oxidation on M]PDLKNVK	P10636-8	1909.05	78.2877	4	478.269	1.88472e+06	78.2312	78.5364	78.5364	478.519	4	2	MSMS	1	1	1	78.1971	-0.969955
2601_Glyco_04-calib	IETHKLTFRENAKAK	IETHKLTFRENAKAK	P10636-8	1784.99	29.0443	5	358.005	1.87992e+06	28.4455	29.0545	29.2569	447.255	4	3	MSMS	7	1	1	0	-0.000488561
2601_Glyco_04-calib	HVPGGGSVQIVYKPV	HVPGGGSVQIVYKPV	P10636-8	1535.85	78.9285	3	512.956	1.86259e+06	78.7393	78.7985	80.0613	512.956	3	1	MSMS	3	1	1	0	-0.8121
2601_Glyco_04-calib	TKIATPRGAAPPGQK	TKIATPRGAAPPGQK	P10636-8	1491.85	30.1545	4	373.97	1.86086e+06	30.1322	30.1322	30.1322	373.971	4	1	MSMS	1	1	1	0	1.46913
2601_Glyco_04-calib	IETHKLTFRENAKAK	IETHKLTFRENAKAK	P10636-8	1784.99	34.7847	4	447.255	1.82448e+06	34.7665	34.862	34.933	447.256	4	2	MSMS	1	1	1	0	3.1553
2601_Glyco_04-calib	DEGAPGKQAAAQPHTEIPEGTTAEEAGIGDTPSLE	DEGAPGKQAAAQPHTEIPEGTTAEEAGIGDTPSLE	P10636-8	3473.61	93.7769	3	1158.88	1.81068e+06	93.5307	93.7348	94.1744	1159.21	3	2	MSMS	4	1	1	93.4618	1.12538
2601_Glyco_04-calib	AEPRQEFEVMEDHAGTYGLG	AEPRQEFEVM[Common Variable:Oxidation on M]EDHAGTYGLG	P10636-8	2250.99	98.4703	3	751.336	1.80816e+06	98.0692	98.1633	98.6506	751.67	3	1	MSMS	2	1	1	0	0.566897
2601_Glyco_04-calib	SRLQTAPVPMPDLKNVK	SRLQTAPVPMPDLKNVK	P10636-8	1893.05	85.8194	4	474.27	1.79328e+06	85.5063	85.7815	86.2026	474.52	4	2	MSMS	8	1	1	86.2371	-0.463918
2601_Glyco_04-calib	DEAAGHVTQARMVSKSK	DEAAGHVTQARM[Common Variable:Oxidation on M]VSKSK	P10636-8	1829.91	22.4678	4	458.484	1.78925e+06	22.3648	23.2815	23.2959	458.483	4	3	MSMS	10	1	1	22.3544	-0.768825
2601_Glyco_04-calib	IGSTENLKHQPGGGK	IGSTENLKHQPGGGK	P10636-8	1521.79	20.9916	4	381.455	1.73444e+06	20.7924	20.8662	21.1958	381.455	4	2	MSMS	4	1	1	21.2044	-0.326905
2601_Glyco_04-calib	DTSPRHLSNVSSTGSIDMVDSPQLATLA	DTSPRHLSNVSSTGSIDM[Common Variable:Oxidation on M]VDSPQLATLA	P10636-8	2914.4	103.215	3	972.473	1.66802e+06	103.09	103.418	103.418	972.807	3	1	MSMS	1	1	1	103.053	-0.963158
2601_Glyco_04-calib	TDHGAEIVYK	TDHGAEIVYK	P10636-8	1131.56	35.1017	2	566.785	1.66205e+06	35.0776	35.0878	35.1108	378.194	3	2	MSMS	2	1	1	0	3.31801
2601_Glyco_04-calib	VAVVRTPPKSPSSAK	VAVVRTPPKSPSSAK	P10636-8	1522.88	33.0709	4	381.728	1.66168e+06	32.8799	33.2938	33.4234	508.635	3	2	MSMS	7	1	1	32.8558	-0.61856
2601_Glyco_04-calib	DMVDSPQLATLA	DM[Common Variable:Oxidation on M]VDSPQLATLA	P10636-8	1275.6	95.9127	2	638.808	1.66029e+06	95.7676	95.9739	96.1802	638.809	2	1	MSMS	1	1	1	0	1.59419
2601_Glyco_04-calib	AEPRQEFEVMEDHAGTYGLG	AEPRQEFEVM[Common Variable:Oxidation on M]EDHAGTYGLG	P10636-8	2250.99	86.7774	3	751.336	1.64378e+06	86.6066	86.6762	86.7429	751.669	3	1	MSMS	1	1	1	86.8523	-0.62876
2601_Glyco_04-calib	DLSNVQSK	DLSNVQSK	P10636-8	889.451	27.1441	2	445.733	1.63522e+06	26.9767	27.0965	27.5764	445.732	2	1	MSMS	5	1	1	0	-0.17608
2601_Glyco_04-calib	QAAAQPHTEIPEGTTAEEAGIGDTPSLEDEAAGHVTQARMVSK	QAAAQPHTEIPEGTTAEEAGIGDTPSLEDEAAGHVTQARM[Common Variable:Oxidation on M]VSK	P10636-8	4416.08	93.6224	4	1105.03	1.60012e+06	93.2899	93.2899	93.5988	884.625	5	2	MSMS	1	1	1	0	0.870029
2601_Glyco_04-calib	DEAAGHVTQARMVSKSK	DEAAGHVTQARM[Common Variable:Oxidation on M]VSKSK	P10636-8	1829.91	17.9909	5	366.988	1.59737e+06	17.9262	18.2414	18.2707	458.483	4	3	MSMS	2	1	1	0	-0.378391
2601_Glyco_04-calib	DNIKHVPGGGSVQIVYKPV	DNIKHVPGGGSVQIVYKPV	P10636-8	2006.09	81.713	3	669.706	1.58264e+06	81.606	81.7405	81.9871	670.04	3	2	MSMS	4	1	1	0	0.539272
2601_Glyco_04-calib	IETHKLTFRENAK	IETHKLTFRENAK	P10636-8	1585.86	39.5457	3	529.626	1.56933e+06	39.3341	39.3541	39.4628	397.471	4	2	MSMS	1	1	1	0	-0.765905
2601_Glyco_04-calib	DEAAGHVTQARMVSKSK	DEAAGHVTQARM[Common Variable:Oxidation on M]VSKSK	P10636-8	1829.91	18.7777	5	366.988	1.56864e+06	18.7381	18.7381	18.7381	458.484	4	3	MSMS	1	1	1	0	0.5184
2601_Glyco_04-calib	AEPRQEFEVMEDHAGTYGLG	AEPRQEFEVMEDHAGTYGLG	P10636-8	2234.99	99.76	3	746.004	1.54142e+06	99.606	99.606	101.515	746.338	3	1	MSMS	8	1	1	0	-0.942742
2601_Glyco_04-calib	STPTAEDVTAPLVDEGAPGK	STPTAEDVTAPLVDEGAPGK	P10636-8	1953.95	85.0856	3	652.325	1.5285e+06	85.0253	85.0953	85.6778	978.488	2	2	MSMS	5	1	1	0	2.45557
2601_Glyco_04-calib	DEAAGHVTQARMVSKSK	DEAAGHVTQARM[Common Variable:Oxidation on M]VSKSK	P10636-8	1829.91	20.9845	3	610.976	1.51961e+06	20.9662	21.228	21.2477	458.484	4	3	MSMS	2	1	1	22.3544	-0.206188
2601_Glyco_04-calib	DEAAGHVTQARMVSKSK	DEAAGHVTQARM[Common Variable:Oxidation on M]VSKSK	P10636-8	1829.91	19.8171	3	610.976	1.51759e+06	19.7296	19.7296	19.7949	458.483	4	2	MSMS	2	1	1	20.5402	-0.528792
2601_Glyco_04-calib	SRLQTAPVPMPDLK	SRLQTAPVPM[Common Variable:Oxidation on M]PDLK	P10636-8	1567.84	78.5303	3	523.62	1.40835e+06	78.3667	78.4007	78.4684	523.62	3	1	MSMS	1	1	1	78.3322	-0.692805
2601_Glyco_04-calib	DRVQSKIGSLDNITHVPGGGNK	DRVQSKIGSLDNITHVPGGGNK	P10636-8	2291.2	75.3818	5	459.247	1.3917e+06	75.1938	75.3647	75.5467	574.058	4	3	MSMS	4	1	1	0	0.823664
2601_Glyco_04-calib	DHGAEIVYK	DHGAEIVYK	P10636-8	1030.51	35.3247	3	344.51	1.37508e+06	35.1757	35.2415	35.3646	516.263	2	2	MSMS	1	1	1	0	2.84078
2601_Glyco_04-calib	SRLQTAPVPMPDLKNVK	SRLQTAPVPM[Common Variable:Oxidation on M]PDLKNVK	P10636-8	1909.05	78.0938	4	478.269	1.36233e+06	74.7708	76.3474	78.1571	478.519	4	2	MSMS	23	1	1	78.1971	-0.957567
2601_Glyco_04-calib	DEAAGHVTQARMVSKSK	DEAAGHVTQARM[Common Variable:Oxidation on M]VSKSK	P10636-8	1829.91	23.5014	4	458.484	1.35121e+06	23.387	23.4877	23.612	458.483	4	1	MSMS	2	1	1	0	-0.282122
2601_Glyco_04-calib	AEPRQEFEVME	AEPRQEFEVM[Common Variable:Oxidation on M]E	P10636-8	1379.6	66.1125	2	690.809	1.34996e+06	65.9576	66.7901	68.1483	690.807	2	1	MSMS	16	1	1	68.1659	-1.68888
2601_Glyco_04-calib	HVPGGGSVQIVYKPVDLSK	HVPGGGSVQIVYKPVDLSK	P10636-8	1979.08	88.9655	3	660.702	1.3484e+06	87.7691	88.3479	89.513	661.035	3	2	MSMS	6	1	1	87.735	-1.70146
2601_Glyco_04-calib	DFKDRVQSK	DFKDRVQSK	P10636-8	1121.58	17.4644	3	374.868	1.34513e+06	17.4179	17.4635	17.6049	374.868	3	2	MSMS	4	1	1	0	-1.00192
2601_Glyco_04-calib	QAAAQPHTEIPEGTTAEEAGIGDTPSLEDEAAGHVTQARMVSK	QAAAQPHTEIPEGTTAEEAGIGDTPSLEDEAAGHVTQARMVSK	P10636-8	4400.08	87.947	5	881.024	1.34446e+06	87.8354	87.9731	88.2455	881.424	5	3	MSMS	5	1	1	0	-0.938666
2601_Glyco_04-calib	SRLQTAPVPMP	SRLQTAPVPM[Common Variable:Oxidation on M]P	P10636-8	1211.63	62.9107	2	606.824	1.33241e+06	62.6762	63.1193	63.1193	606.824	2	1	MSMS	1	1	1	0	-0.151032
2601_Glyco_04-calib	SRLQTAPVPMPDLKNVK	SRLQTAPVPM[Common Variable:Oxidation on M]PDLKNVK	P10636-8	1909.05	82.3545	3	637.356	1.32358e+06	82.2893	82.2893	82.3332	637.69	3	1	MSMS	1	1	1	0	-0.191961
2601_Glyco_04-calib	DFKDRVQSK	DFKDRVQSK	P10636-8	1121.58	39.7155	3	374.868	1.31098e+06	39.7001	39.7001	39.7001	374.868	3	1	MSMS	1	1	1	0	-1.19717
2601_Glyco_04-calib	TPPAPKTPPSSGEPPKSG	TPPAPKTPPSSGEPPKSG	P10636-8	1730.88	33.5499	3	577.969	1.28052e+06	33.5802	33.6884	34.2648	577.969	3	1	MSMS	3	1	1	0	0.210062
2601_Glyco_04-calib	DTSPRHLSNVSSTGSIDMVDSPQLATLA	DTSPRHLSNVSSTGSIDM[Common Variable:Oxidation on M]VDSPQLATLA	P10636-8	2914.4	102.524	3	972.473	1.27832e+06	102.479	102.706	102.945	972.807	3	1	MSMS	3	1	1	103.053	-0.155093
2601_Glyco_04-calib	DEAAGHVTQARMVSKSKDGTGS	DEAAGHVTQARMVSKSKDGTGS	P10636-8	2231.06	28.3002	4	558.772	1.27753e+06	28.201	28.2306	28.3617	559.023	4	3	MSMS	4	1	1	28.3942	-0.134652
2601_Glyco_04-calib	KIETHKLTFRENAK	KIETHKLTFRENAK	P10636-8	1713.95	35.6376	5	343.798	1.2697e+06	35.4609	35.6438	36.7829	429.497	4	3	MSMS	5	1	1	0	2.97872
2601_Glyco_04-calib	DEAAGHVTQARMVSKSK	DEAAGHVTQARMVSKSK	P10636-8	1813.91	27.6498	4	454.485	1.26327e+06	27.5661	27.7262	28.0253	454.485	4	3	MSMS	5	1	1	27.5571	0.398282
2601_Glyco_04-calib	LTFRENAKAKT	LTFRENAKAKT	P10636-8	1277.71	25.2259	3	426.91	1.25972e+06	25.215	25.215	25.2429	426.91	3	2	MSMS	1	1	1	0	-0.577628
2601_Glyco_04-calib	DEAAGHVTQARMVSK	DEAAGHVTQARM[Common Variable:Oxidation on M]VSK	P10636-8	1614.78	30.5558	3	539.267	1.24714e+06	30.4308	30.5127	30.5287	539.267	3	1	MSMS	2	1	1	0	0.859414
2601_Glyco_04-calib	IETHKLTFRENAKAK	IETHKLTFRENAKAK	P10636-8	1784.99	38.1925	5	358.005	1.24541e+06	37.2999	37.5181	38.7524	358.007	5	3	MSMS	12	1	1	38.7787	3.97528
2601_Glyco_04-calib	KIETHKLTFRENAK	KIETHKLTFRENAK	P10636-8	1713.95	35.2294	5	343.798	1.23566e+06	35.1108	35.2342	35.2849	429.497	4	2	MSMS	4	1	1	0	3.18003
2601_Glyco_04-calib	DSPQLATLADEVSASLAK	DSPQLATLADEVSASLAK	P10636-8	1814.93	111.264	2	908.47	1.21312e+06	111.225	111.225	111.292	908.471	2	2	MSMS	3	1	1	0	0.185427
2601_Glyco_04-calib	IGSTENLKHQPGGGK	IGSTENLKHQPGGGK	P10636-8	1521.79	20.9282	3	508.271	1.19258e+06	20.9157	20.9508	21.162	381.455	4	2	MSMS	2	1	1	21.2044	-0.533385
2601_Glyco_04-calib	DEAAGHVTQARMVSKSK	DEAAGHVTQARM[Common Variable:Oxidation on M]VSKSK	P10636-8	1829.91	25.3646	3	610.976	1.15406e+06	25.3679	25.3679	25.4628	458.483	4	2	MSMS	1	1	1	0	-0.457589
2601_Glyco_04-calib	CGSLGNIHHKPGGGQVEVK	CGSLGNIHHKPGGGQVEVK	P10636-8	1915.97	49.3205	3	639.663	1.12588e+06	49.2831	49.2831	49.3489	639.996	3	1	MSMS	1	1	1	0	-3.42795
2601_Glyco_04-calib	DRKDQGGYTMHQ	DRKDQGGYTM[Common Variable:Oxidation on M]HQ	P10636-8	1450.63	17.7195	3	484.549	1.12186e+06	17.5117	17.8285	18.2414	484.549	3	1	MSMS	2	1	1	0	-1.14535
2601_Glyco_04-calib	AEPRQEFEVME	AEPRQEFEVM[Common Variable:Oxidation on M]E	P10636-8	1379.6	69.2102	2	690.809	1.11533e+06	68.1758	68.6975	69.383	690.809	2	1	MSMS	5	1	1	68.1659	0.19198
2601_Glyco_04-calib	DFKDRVQSK	DFKDRVQSK	P10636-8	1121.58	15.167	3	374.868	1.07316e+06	15.055	15.1586	15.3761	374.869	3	3	MSMS	4	1	1	15.0362	3.26701
2601_Glyco_04-calib	SGDRSGYSSPGSPGTPGSRSRTPSLPTPPTREPKK	SGDRSGYSSPGSPGTPGSRSRTPSLPTPPTREPKK	P10636-8	3580.8	48.3013	5	717.167	1.06721e+06	48.2352	48.2352	48.2352	717.368	5	3	MSMS	1	1	1	0	1.08261
2601_Glyco_04-calib	HVPGGGSVQIVYKPVDLSKVTSK	HVPGGGSVQIVYKPVDLSKVTSK	P10636-8	2394.33	86.0886	4	599.589	1.06397e+06	84.6491	84.8217	86.4017	599.84	4	3	MSMS	4	1	1	0	0.492757
2601_Glyco_04-calib	DEAAGHVTQARMVSKSK	DEAAGHVTQARMVSKSK	P10636-8	1813.91	23.0444	4	454.485	1.05682e+06	22.9505	23.052	23.2187	454.485	4	3	MSMS	5	1	1	0	0.743476
2601_Glyco_04-calib	AEPRQEFEVME	AEPRQEFEVM[Common Variable:Oxidation on M]E	P10636-8	1379.6	71.3635	2	690.809	1.05632e+06	69.8393	71.0129	72.9863	690.809	2	1	MSMS	14	1	1	73.0092	0.862386
2601_Glyco_04-calib	DQGGYTMHQ	DQGGYTM[Common Variable:Oxidation on M]HQ	P10636-8	1051.4	17.4539	2	526.709	1.04141e+06	17.3867	17.7291	17.7291	526.708	2	1	MSMS	2	1	1	0	-1.20256
2601_Glyco_04-calib	SRLQTAPVPMPDLKNVK	SRLQTAPVPM[Common Variable:Oxidation on M]PDLKNVK	P10636-8	1909.05	77.0177	3	637.356	1.03586e+06	76.9646	77.1477	77.7987	478.519	4	2	MSMS	7	1	1	78.1971	-0.23172
2601_Glyco_04-calib	VQIINKK	VQIINKK	P10636-8	841.539	22.997	3	281.52	1.02864e+06	22.8253	22.9783	23.1772	281.52	3	2	MSMS	6	1	1	22.8137	0.170299
2601_Glyco_04-calib	DEAAGHVTQARMVSKSK	DEAAGHVTQARM[Common Variable:Oxidation on M]VSKSK	P10636-8	1829.91	22.2815	3	610.976	1.02722e+06	21.4111	21.4297	22.3457	458.484	4	3	MSMS	5	1	1	22.3544	-0.0607927
2601_Glyco_04-calib	SRLQTAPVPMPDLKNVK	SRLQTAPVPM[Common Variable:Oxidation on M]PDLKNVK	P10636-8	1909.05	75.0782	3	637.356	1.01685e+06	74.7708	75.606	76.0801	478.519	4	2	MSMS	7	1	1	78.1971	-0.473897
2601_Glyco_04-calib	DEVSASLAKQGL	DEVSASLAKQGL	P10636-8	1216.63	82.0675	2	609.322	1.01563e+06	81.8779	82.0547	82.1382	609.322	2	1	MSMS	2	1	1	0	-0.370798
2601_Glyco_04-calib	HVPGGGSVQIVYKPVDLSK	HVPGGGSVQIVYKPVDLSK	P10636-8	1979.08	90.0299	4	495.778	1.00373e+06	89.6621	89.9412	90.4429	661.036	3	2	MSMS	8	1	1	90.4766	-0.478867
2601_Glyco_04-calib	AEPRQEFEVME	AEPRQEFEVM[Common Variable:Oxidation on M]E	P10636-8	1379.6	69.722	2	690.809	984843	69.6319	69.681	69.681	690.808	2	1	MSMS	1	1	1	0	-0.848585
2601_Glyco_04-calib	ESPLQTPTE	ESPLQTPTE	P10636-8	1000.47	57.3918	2	501.243	980492	57.1677	57.3716	57.5997	501.243	2	2	MSMS	6	1	1	0	0.817414
2601_Glyco_04-calib	SRLQTAPVPMPDLKNVK	SRLQTAPVPM[Common Variable:Oxidation on M]PDLKNVK	P10636-8	1909.05	83.1144	4	478.269	977633	82.5781	82.8471	83.1041	478.519	4	2	MSMS	4	1	1	0	-0.52367
2601_Glyco_04-calib	SRLQTAPVPMPDLKNVK	SRLQTAPVPM[Common Variable:Oxidation on M]PDLKNVK	P10636-8	1909.05	80.9832	4	478.269	976870	78.7393	81.4917	82.1517	478.519	4	2	MSMS	16	1	1	80.1311	0.170266
2601_Glyco_04-calib	SRLQTAPVPMPDLKNVK	SRLQTAPVPM[Common Variable:Oxidation on M]PDLKNVK	P10636-8	1909.05	76.6802	3	637.356	960805	76.6453	76.7704	76.7704	637.691	3	2	MSMS	1	1	1	78.1971	0.971715
2601_Glyco_04-calib	AEPRQEFEVME	AEPRQEFEVM[Common Variable:Oxidation on M]E	P10636-8	1379.6	62.7325	2	690.809	955060	61.3996	63.0854	63.0854	690.809	2	1	MSMS	10	1	1	0	-0.135207
2601_Glyco_04-calib	TDHGAEIVYKSPVVSG	TDHGAEIVYKSPVVSG	P10636-8	1657.83	73.6701	3	553.618	950754	73.6437	73.6437	73.6437	553.618	3	1	MSMS	1	1	1	0	0.104328
2601_Glyco_04-calib	DEAAGHVTQARMVSKSK	DEAAGHVTQARM[Common Variable:Oxidation on M]VSKSK	P10636-8	1829.91	23.0723	3	610.976	948572	22.3648	23.2187	23.2619	458.484	4	3	MSMS	2	1	1	22.3544	0.0260681
2601_Glyco_04-calib	DQGGYTMHQ	DQGGYTM[Common Variable:Oxidation on M]HQ	P10636-8	1051.4	16.3926	2	526.709	913941	14.6887	17.1764	17.1764	526.709	2	1	MSMS	11	1	1	0	-0.164013
2601_Glyco_04-calib	SRLQTAPVPMPDLKNVK	SRLQTAPVPM[Common Variable:Oxidation on M]PDLKNVK	P10636-8	1909.05	78.9798	4	478.269	911467	78.7393	78.9135	80.1088	478.519	4	2	MSMS	12	1	1	80.1311	-1.78017
2601_Glyco_04-calib	SGDRSGYSSPGSPGTPGSRSRTPSLPTPPTREPK	SGDRSGYSSPGSPGTPGSRSRTPSLPTPPTREPK	P10636-8	3452.7	54.4368	5	691.548	903215	54.1515	54.2103	54.443	691.749	5	1	MSMS	1	1	1	0	0.625894
2601_Glyco_04-calib	DEAAGHVTQARMVSKSK	DEAAGHVTQARM[Common Variable:Oxidation on M]VSKSK	P10636-8	1829.91	14.9302	4	458.484	893960	14.8771	14.9595	15.2354	458.485	4	3	MSMS	4	1	1	0	3.72317
2601_Glyco_04-calib	AEPRQEFEVMEDHAGTYGLG	AEPRQEFEVMEDHAGTYGLG	P10636-8	2234.99	95.5378	3	746.004	892016	95.356	95.6295	95.6295	746.34	3	1	MSMS	1	1	1	0	1.67443
2601_Glyco_04-calib	LTFRENAKAKT	LTFRENAKAKT	P10636-8	1277.71	30.4021	3	426.91	886698	30.3853	30.3853	30.4308	426.91	3	1	MSMS	1	1	1	0	-0.302544
2601_Glyco_04-calib	SGDRSGYSSPGSPGTPGSRSRTPSLPTPPTREPK	SGDRSGYSSPGSPGTPGSRSRTPSLPTPPTREPK	P10636-8	3452.7	54.2409	6	576.458	880869	54.124	54.1515	54.185	691.749	5	2	MSMS	1	1	1	0	0.390542
2601_Glyco_04-calib	VTSKCGSLGNIHHKPGGGQVEVKSEK	VTSKCGSLGNIHHKPGGGQVEVKSEK	P10636-8	2675.38	36.1438	5	536.084	862480	36.0487	36.1712	36.5566	447.073	6	2	MSMS	4	1	1	0	3.45256
2601_Glyco_04-calib	KVAVVRTPPKSPSSAK	KVAVVRTPPKSPSSAK	P10636-8	1650.98	26.9664	4	413.752	861117	25.9021	25.9021	28.4455	413.752	4	2	MSMS	15	1	1	0	0.0191373
2601_Glyco_04-calib	TPPAPKTPPSSGEPPKSG	TPPAPKTPPSSGEPPKSG	P10636-8	1730.88	33.4531	3	577.969	853523	32.8558	33.3148	33.4601	577.968	3	1	MSMS	4	1	1	0	-1.24862
2601_Glyco_04-calib	SRLQTAPVPMPDLKNVK	SRLQTAPVPM[Common Variable:Oxidation on M]PDLKNVK	P10636-8	1909.05	74.1766	3	637.356	851279	74.1394	74.5369	74.5369	637.69	3	2	MSMS	3	1	1	0	-0.455604
2601_Glyco_04-calib	IETHKLTFRENAKAK	IETHKLTFRENAKAK	P10636-8	1784.99	38.2182	4	447.255	846780	37.8232	37.9851	38.7524	447.255	4	3	MSMS	4	1	1	38.7787	1.70543
2601_Glyco_04-calib	GQANATRIPAKTPPAPKTPPSSGEPPK	GQANATRIPAKTPPAPKTPPSSGEPPK	P10636-8	2694.45	43.8025	5	539.896	841828	43.2799	45.0251	46.1839	540.097	5	3	MSMS	1	1	1	46.1987	0.779934
2601_Glyco_04-calib	DNITHVPGGGNKK	DNITHVPGGGNKK	P10636-8	1335.69	20.0912	2	668.852	829043	20.0774	20.0774	20.0774	668.852	2	2	MSMS	1	1	1	0	0.0181848
2601_Glyco_04-calib	HVPGGGSVQIVYKPVDLSKVTSK	HVPGGGSVQIVYKPVDLSKVTSK	P10636-8	2394.33	88.9052	4	599.589	816121	88.6716	88.8401	89.1679	599.84	4	2	MSMS	4	1	1	0	0.0737581
2601_Glyco_04-calib	HQPGGGKVQIINKK	HQPGGGKVQIINKK	P10636-8	1502.87	20.6549	4	376.724	798185	20.0859	20.1194	20.6465	376.724	4	2	MSMS	1	1	1	0	0.389123
2601_Glyco_04-calib	IGSLDNITHVPGGGNKK	IGSLDNITHVPGGGNKK	P10636-8	1705.91	66.1752	3	569.644	767656	65.9576	66.0465	66.4166	427.485	4	2	MSMS	2	1	1	68.0599	0.747453
2601_Glyco_04-calib	IETHKLTFRENAK	IETHKLTFRENAK	P10636-8	1585.86	40.3806	4	397.472	764024	39.9242	39.9501	41.1555	397.471	4	3	MSMS	5	1	1	42.0708	-0.664595
2601_Glyco_04-calib	QAAAQPHTEIPEGTTAEEAGIGDTPSLE	QAAAQPHTEIPEGTTAEEAGIGDTPSLE	P10636-8	2819.31	93.6092	3	940.777	757161	92.9004	93.6333	93.8031	941.113	3	1	MSMS	2	1	1	0	1.73015
2601_Glyco_04-calib	DNITHVPGGGNKK	DNITHVPGGGNKK	P10636-8	1335.69	20.813	3	446.237	755760	20.7924	20.7924	20.7924	446.236	3	1	MSMS	1	1	1	0	-1.92282
2601_Glyco_04-calib	DFKDRVQSK	DFKDRVQSK	P10636-8	1121.58	21.2416	2	561.799	744771	21.162	21.1958	21.2044	374.868	3	2	MSMS	1	1	1	0	-0.0121869
2601_Glyco_04-calib	DEAAGHVTQARMVSKSK	DEAAGHVTQARMVSKSK	P10636-8	1813.91	18.7121	4	454.485	744638	18.6354	18.6354	18.7622	454.485	4	2	MSMS	1	1	1	0	-0.173886
2601_Glyco_04-calib	HVPGGGSVQIVYKPVDLSK	HVPGGGSVQIVYKPVDLSK	P10636-8	1979.08	82.9879	3	660.702	728814	82.8674	82.8674	83.07	661.036	3	2	MSMS	3	1	1	0	-0.421971
2601_Glyco_04-calib	HVPGGGSVQIVYKPVDLSK	HVPGGGSVQIVYKPVDLSK	P10636-8	1979.08	85.7009	4	495.778	713900	85.7	85.7	85.7	661.037	3	2	MSMS	1	1	1	87.735	0.395217
2601_Glyco_04-calib	LTFRENAKAK	LTFRENAKAK	P10636-8	1176.66	31.8748	4	295.173	711909	31.8543	31.8543	31.8543	295.173	4	1	MSMS	1	1	1	0	-0.319633
2601_Glyco_04-calib	SRLQTAPVPMPDLKNVK	SRLQTAPVPM[Common Variable:Oxidation on M]PDLKNVK	P10636-8	1909.05	79.3355	3	637.356	711719	79.3754	79.6924	80.1088	478.519	4	2	MSMS	5	1	1	80.1311	-0.798108
2601_Glyco_04-calib	HVPGGGSVQIVYKPVDLSK	HVPGGGSVQIVYKPVDLSK	P10636-8	1979.08	91.7342	3	660.702	706661	90.9757	91.0043	92.0025	661.038	3	2	MSMS	2	1	1	0	2.18424
2601_Glyco_04-calib	DRKDQGGYTMHQ	DRKDQGGYTM[Common Variable:Oxidation on M]HQ	P10636-8	1450.63	14.9935	3	484.549	703636	10.0118	11.3005	16.9988	484.549	3	2	MSMS	44	1	1	0	-0.506949
2601_Glyco_04-calib	IETHKLTFRENAKAK	IETHKLTFRENAKAK	P10636-8	1784.99	43.4233	5	358.005	703238	43.1052	44.3139	44.8745	358.006	5	3	MSMS	3	1	1	43.0825	1.38218
2601_Glyco_04-calib	ESPLQTPTEDGSEEPGSETS	ESPLQTPTEDGSEEPGSETS	P10636-8	2075.87	64.8247	2	1038.94	692222	64.7893	64.9293	65.2919	1039.44	2	1	MSMS	2	1	1	0	0.545704
2601_Glyco_04-calib	IATPRGAAPPGQK	IATPRGAAPPGQK	P10636-8	1262.71	33.6059	3	421.91	672163	33.5952	33.6605	34.231	421.911	3	1	MSMS	4	1	1	0	0.647797
2601_Glyco_04-calib	VAVVRTPPKSPSSAK	VAVVRTPPKSPSSAK	P10636-8	1522.88	34.1495	4	381.728	658478	33.5035	33.5035	34.5673	381.728	4	2	MSMS	2	1	1	0	-0.489215
2601_Glyco_04-calib	SRLQTAPVPMPDLKNVK	SRLQTAPVPM[Common Variable:Oxidation on M]PDLKNVK	P10636-8	1909.05	78.3246	3	637.356	647709	78.3667	78.4007	78.4684	478.519	4	2	MSMS	1	1	1	78.1971	-0.491749
2601_Glyco_04-calib	DRVQSKIGSLDNITHVPGGGNK	DRVQSKIGSLDNITHVPGGGNK	P10636-8	2291.2	72.4715	5	459.247	645881	72.3274	72.482	72.6477	574.058	4	3	MSMS	3	1	1	0	1.48219
2601_Glyco_04-calib	DQGGYTMHQDQEG	DQGGYTM[Common Variable:Oxidation on M]HQDQEG	P10636-8	1480.55	17.1448	2	741.284	637471	17.1315	17.1315	17.1315	741.284	2	1	MSMS	1	1	1	0	0.633706
2601_Glyco_04-calib	DEAAGHVTQARMVSK	DEAAGHVTQARM[Common Variable:Oxidation on M]VSK	P10636-8	1614.78	32.1905	3	539.267	634798	32.1464	32.1464	32.3221	539.266	3	1	MSMS	1	1	1	0	-1.13802
2601_Glyco_04-calib	SGDRSGYSSPGSPGTPGSRSRTPSLPTPPTREPKK	SGDRSGYSSPGSPGTPGSRSRTPSLPTPPTREPKK	P10636-8	3580.8	48.42	6	597.807	631369	48.2352	48.2352	48.267	597.975	6	1	MSMS	1	1	1	0	1.65848
2601_Glyco_04-calib	HVPGGGSVQIVYKPVDLSK	HVPGGGSVQIVYKPVDLSK	P10636-8	1979.08	89.0398	4	495.778	620626	88.4318	88.5679	89.3979	661.037	3	2	MSMS	5	1	1	87.735	0.917441
2601_Glyco_04-calib	AEPRQEFEVME	AEPRQEFEVM[Common Variable:Oxidation on M]E	P10636-8	1379.6	73.2717	2	690.809	619336	73.0414	73.0595	73.4509	690.809	2	1	MSMS	2	1	1	73.0092	1.20745
2601_Glyco_04-calib	SRLQTAPVPMPDLKNVK	SRLQTAPVPM[Common Variable:Oxidation on M]PDLKNVK	P10636-8	1909.05	82.8423	3	637.356	604980	82.8674	82.8674	82.8674	637.69	3	2	MSMS	1	1	1	0	-0.76585
2601_Glyco_04-calib	SGDRSGYSSPGSPGTPGSRSRTPSLPTPPTREPKK	SGDRSGYSSPGSPGTPGSRSRTPSLPTPPTREPKK	P10636-8	3580.8	52.4566	7	512.55	603517	52.4616	52.4616	52.4616	717.368	5	3	MSMS	2	1	1	52.4513	1.28607
2601_Glyco_04-calib	IETHKLTFRENAKAK	IETHKLTFRENAKAK	P10636-8	1784.99	39.468	4	447.255	571103	39.3469	39.5868	39.5868	447.254	4	2	MSMS	1	1	1	0	-0.604724
2601_Glyco_04-calib	SRLQTAPVPMPDLKNVK	SRLQTAPVPM[Common Variable:Oxidation on M]PDLKNVK	P10636-8	1909.05	84.7137	4	478.269	571086	83.368	83.368	85.5411	478.52	4	2	MSMS	11	1	1	0	0.366229
2601_Glyco_04-calib	TKIATPRGAAPPGQK	TKIATPRGAAPPGQK	P10636-8	1491.85	30.4868	3	498.291	563922	30.4595	30.4595	30.4595	498.292	3	1	MSMS	1	1	1	0	0.454902
2601_Glyco_04-calib	DEVSASLAK	DEVS[Custom HexNAc:HexNAc on S DI]ASLAK	P10636-8	1121.55	35.649	2	561.78	561192	35.6296	35.6296	35.831	561.782	2	1	MSMS	2	1	1	0	3.17103
2601_Glyco_04-calib	DEVSASLAK	DEVSASLAK	P10636-8	918.466	44.999	2	460.24	561090	44.9702	45.0251	46.9294	460.24	2	1	MSMS	15	1	1	46.9457	0.625788
2601_Glyco_04-calib	QAAAQPHTEIPEGTTAEEAGIGDTPSLEDEAAGHVTQARMVSK	QAAAQPHTEIPEGTTAEEAGIGDTPSLEDEAAGHVTQARMVSK	P10636-8	4400.08	94.226	5	881.024	555919	93.0343	94.0386	94.209	881.426	5	2	MSMS	2	1	1	0	0.76888
2601_Glyco_04-calib	HVPGGGSVQIVYKPVDLSK	HVPGGGSVQIVYKPVDLSK	P10636-8	1979.08	89.7104	4	495.778	551814	89.6621	89.6621	89.7555	661.037	3	2	MSMS	1	1	1	90.4766	1.42458
2601_Glyco_04-calib	SGDRSGYSSPGSPGTPGSRSRTPSLPTPPTREPK	SGDRSGYSSPGSPGTPGSRSRTPSLPTPPTREPK	P10636-8	3452.7	53.9438	5	691.548	545922	53.9847	53.9847	53.9847	691.749	5	1	MSMS	1	1	1	0	0.708323
2601_Glyco_04-calib	DTSPRHLSNVSSTGSIDMVDSPQLATLA	DTSPRHLSNVSSTGSIDM[Common Variable:Oxidation on M]VDSPQLATLA	P10636-8	2914.4	103.523	3	972.473	543991	103.517	103.517	103.728	972.807	3	1	MSMS	1	1	1	0	-0.873702
2601_Glyco_04-calib	DQGGYTMHQ	DQGGYTM[Common Variable:Oxidation on M]HQ	P10636-8	1051.4	18.5246	2	526.709	542085	17.8598	18.5782	18.7622	526.708	2	1	MSMS	7	1	1	0	-0.499488
2601_Glyco_04-calib	TDHGAEIVYKSPVVSG	TDHGAEIVYKSPVVS[Custom HexNAc:HexNAc on S DI]G	P10636-8	1860.91	67.2317	3	621.311	537072	67.2201	67.2553	67.402	621.311	3	1	MSMS	3	1	1	0	0.338884
2601_Glyco_04-calib	SRLQTAPVPMP	SRLQTAPVPM[Common Variable:Oxidation on M]P	P10636-8	1211.63	70.1193	2	606.824	534988	70.0642	70.0642	70.0642	606.823	2	1	MSMS	1	1	1	0	-1.57081
2601_Glyco_04-calib	DQGGYTMHQ	DQGGYTM[Common Variable:Oxidation on M]HQ	P10636-8	1051.4	22.7914	2	526.709	529450	21.0734	21.2658	23.1875	526.708	2	1	MSMS	13	1	1	0	-0.715757
2601_Glyco_04-calib	SRLQTAPVPMPDLKNVK	SRLQTAPVPM[Common Variable:Oxidation on M]PDLKNVK	P10636-8	1909.05	84.3308	3	637.356	523516	83.9695	83.9695	84.2444	478.519	4	2	MSMS	2	1	1	0	0.265409
2601_Glyco_04-calib	QAAAQPHTEIPEGTTAEEAGIGDTPSLE	QAAAQPHTEIPEGTTAEEAGIGDTPSLE	P10636-8	2819.31	83.1628	3	940.777	520493	83.07	83.1041	83.1041	941.112	3	1	MSMS	1	1	1	0	0.0852232
2601_Glyco_04-calib	DQGGYTMHQ	DQGGYTM[Common Variable:Oxidation on M]HQ	P10636-8	1051.4	26.2816	2	526.709	517217	26.1658	26.3686	26.8312	526.708	2	1	MSMS	4	1	1	0	-0.800891
2601_Glyco_04-calib	DEGAPGKQAAAQPHTEIPEGTTAEEAGIGDTPSLE	DEGAPGKQAAAQPHTEIPEGTTAEEAGIGDTPSLE	P10636-8	3473.61	94.0987	4	869.409	514352	94.0046	94.0046	94.0046	1159.21	3	2	MSMS	1	1	1	93.4618	1.00319
2601_Glyco_04-calib	DNIKHVPGGGSVQIVYKPVDLSK	DNIKHVPGGGSVQIVYKPVDLSK	P10636-8	2449.33	87.3338	5	490.874	514064	87.4296	87.4632	87.6671	613.592	4	2	MSMS	2	1	1	87.735	0.82238
2601_Glyco_04-calib	KVAVVRTPPKSPSSAK	KVAVVRTPPKSPSSAK	P10636-8	1650.98	26.0414	3	551.333	512095	26.0116	26.0116	26.0116	413.752	4	2	MSMS	1	1	1	0	0.737398
2601_Glyco_04-calib	HVPGGGSVQIVYKPVDLSK	HVPGGGSVQIVYKPVDLSK	P10636-8	1979.08	93.5586	4	495.778	508304	92.2718	93.667	94.209	661.037	3	2	MSMS	15	1	1	0	1.47944
2601_Glyco_04-calib	HVPGGGSVQIVYKPVDLSK	HVPGGGSVQIVYKPVDLSK	P10636-8	1979.08	95.8529	3	660.702	504143	95.8023	95.8023	95.9399	661.038	3	2	MSMS	1	1	1	0	2.73531
2601_Glyco_04-calib	IETHKLTFRENAKAK	IETHKLTFRENAKAK	P10636-8	1784.99	28.4984	5	358.005	498269	28.4455	28.5873	28.672	358.005	5	1	MSMS	1	1	1	28.7503	-0.436443
2601_Glyco_04-calib	KVAVVRTPPKSPSSAK	KVAVVRTPPKSPSSAK	P10636-8	1650.98	26.8106	3	551.333	496354	26.4342	26.8881	26.9471	413.751	4	2	MSMS	2	1	1	0	-0.724139
2601_Glyco_04-calib	IETHKLTFRENAKAK	IETHKLTFRENAKAK	P10636-8	1784.99	27.4003	4	447.255	494996	27.2062	27.3477	27.9888	447.255	4	3	MSMS	8	1	1	0	0.162566
2601_Glyco_04-calib	DEAAGHVTQARMVSK	DEAAGHVTQARMVSK	P10636-8	1598.78	39.1311	3	533.935	492756	39.1101	39.1101	39.1101	533.936	3	1	MSMS	1	1	1	0	1.22669
2601_Glyco_04-calib	DFKDRVQSK	DFKDRVQSK	P10636-8	1121.58	15.9318	3	374.868	490397	15.8751	15.9408	16.1149	374.869	3	1	MSMS	3	1	1	0	2.90511
2601_Glyco_04-calib	DQGGYTMHQ	DQGGYTM[Common Variable:Oxidation on M]HQ	P10636-8	1051.4	20.1856	2	526.709	476071	20.216	20.2725	20.6465	526.709	2	1	MSMS	2	1	1	0	0.487604
2601_Glyco_04-calib	AEPRQEFEVMEDHAGTYGLG	AEPRQEFEVMEDHAGTYGLG	P10636-8	2234.99	96.8727	3	746.004	471874	96.7803	96.879	96.9127	746.339	3	1	MSMS	2	1	1	0	1.31405
2601_Glyco_04-calib	AEPRQEFEVME	AEPRQEFEVM[Common Variable:Oxidation on M]E	P10636-8	1379.6	74.1815	2	690.809	468604	74.1394	74.1394	74.1394	690.809	2	1	MSMS	1	1	1	0	0.17591
2601_Glyco_04-calib	SRLQTAPVPMPDLKNVK	SRLQTAPVPM[Common Variable:Oxidation on M]PDLKNVK	P10636-8	1909.05	81.7921	3	637.356	465649	81.7405	81.7405	82.021	478.52	4	2	MSMS	1	1	1	80.1311	0.340753
2601_Glyco_04-calib	HVPGGGSVQIVYKPVDLSK	HVPGGGSVQIVYKPVDLSK	P10636-8	1979.08	90.5868	3	660.702	465445	90.5116	90.5458	90.7128	661.036	3	2	MSMS	4	1	1	90.4766	-0.316685
2601_Glyco_04-calib	STPTAEDVTAPLVDEGAPGK	STPTAEDVTAPLVDEGAPGK	P10636-8	1953.95	86.9344	2	977.984	464717	86.8856	86.8856	86.8856	978.486	2	2	MSMS	2	1	1	0	0.56583
2601_Glyco_04-calib	IGSLDNITHVPGGGNKK	IGSLDNITHVPGGGNKK	P10636-8	1705.91	68.1887	4	427.485	460702	68.0907	68.6596	68.6596	427.485	4	2	MSMS	6	1	1	68.1659	-0.155733
2601_Glyco_04-calib	VAVVRTPPKSPSSAK	VAVVRTPPKSPSSAK	P10636-8	1522.88	32.287	3	508.635	458820	32.1984	32.2304	32.2451	381.728	4	2	MSMS	3	1	1	32.8558	-1.25923
2601_Glyco_04-calib	SRLQTAPVPMPDLK	SRLQTAPVPM[Common Variable:Oxidation on M]PDLK	P10636-8	1567.84	90.7443	3	523.62	455398	90.679	90.7812	90.7812	523.62	3	1	MSMS	2	1	1	0	-0.904602
2601_Glyco_04-calib	AEPRQEFEVMEDHAGTYGLGDRK	AEPRQEFEVM[Common Variable:Oxidation on M]EDHAGTYGLGDRK	P10636-8	2650.21	86.2615	4	663.559	452168	85.8657	86.1003	86.3668	663.81	4	2	MSMS	3	1	1	0	0.269538
2601_Glyco_04-calib	LTFRENAKAKT	LTFRENAKAKT	P10636-8	1277.71	32.874	3	426.91	448853	32.1812	32.2304	32.9685	426.91	3	2	MSMS	3	1	1	0	-1.24126
2601_Glyco_04-calib	SKIGSTENLK	SKIGSTENLK	P10636-8	1075.59	25.8155	3	359.536	444153	25.7902	25.8004	25.8004	359.536	3	1	MSMS	1	1	1	0	-0.971669
2601_Glyco_04-calib	SRLQTAPVPMPDLKNVK	SRLQTAPVPM[Common Variable:Oxidation on M]PDLKNVK	P10636-8	1909.05	78.8998	3	637.356	435113	78.8511	78.8511	78.8511	478.519	4	2	MSMS	1	1	1	80.1311	0.18443
2601_Glyco_04-calib	CGSLGNIHHKPGGGQVEVK	CGSLGNIHHKPGGGQVEVK	P10636-8	1915.97	51.6623	3	639.663	431518	50.1031	51.2167	51.6526	639.995	3	2	MSMS	1	1	1	0	-4.33243
2601_Glyco_04-calib	CGSLGNIHHKPGGGQVEVK	CGSLGNIHHKPGGGQVEVK	P10636-8	1915.97	71.7409	4	479.999	426598	71.3743	71.4787	73.0595	480.25	4	3	MSMS	8	1	1	0	-0.390513
2601_Glyco_04-calib	SRLQTAPVPMPDLKNVK	SRLQTAPVPM[Common Variable:Oxidation on M]PDLKNVK	P10636-8	1909.05	80.283	3	637.356	418298	80.1648	80.2322	80.3007	637.69	3	2	MSMS	2	1	1	80.1311	0.319084
2601_Glyco_04-calib	QAAAQPHTEIPEGTTAEEAGIGDTPSLE	QAAAQPHTEIPEGTTAEEAGIGDTPSLE	P10636-8	2819.31	92.3363	3	940.777	410700	92.3061	92.4105	92.5471	941.111	3	1	MSMS	2	1	1	0	-0.143147
2601_Glyco_04-calib	HVPGGGSVQIVYKPVDLSK	HVPGGGSVQIVYKPVDLSK	P10636-8	1979.08	91.7037	4	495.778	409471	91.4268	91.4268	91.9201	661.037	3	2	MSMS	2	1	1	0	1.73033
2601_Glyco_04-calib	CGSLGNIHHKPGGGQVEVK	CGSLGNIHHKPGGGQVEVK	P10636-8	1915.97	51.855	3	639.663	409299	51.8016	51.8016	52.4835	639.997	3	2	MSMS	1	1	1	0	-1.86769
2601_Glyco_04-calib	HVPGGGSVQIVYKPVDLSK	HVPGGGSVQIVYKPVDLSK	P10636-8	1979.08	100.142	3	660.702	407721	99.7408	100.583	101.659	661.035	3	2	MSMS	3	1	1	0	-1.24807
2601_Glyco_04-calib	DEAAGHVTQARMVSK	DEAAGHVTQARM[Common Variable:Oxidation on M]VSK	P10636-8	1614.78	20.1842	3	539.267	406662	20.1453	20.1695	20.1695	539.267	3	1	MSMS	1	1	1	0	-0.258101
2601_Glyco_04-calib	IETHKLTFRENAK	IETHKLTFRENAK	P10636-8	1585.86	32.1254	4	397.472	401990	31.966	31.966	32.9685	397.471	4	1	MSMS	1	1	1	0	-1.26579
2601_Glyco_04-calib	TPPSSGEPPKSG	TPPSSGEPPKSG	P10636-8	1139.55	15.8172	2	570.78	396804	14.7178	15.633	16.5565	570.782	2	1	MSMS	10	1	1	0	3.01346
2601_Glyco_04-calib	HVPGGGSVQIVYKPVDLSK	HVPGGGSVQIVYKPVDLSK	P10636-8	1979.08	102.821	3	660.702	386587	102.591	102.682	102.945	661.037	3	2	MSMS	1	1	1	0	0.656346
2601_Glyco_04-calib	HVPGGGSVQIVYKPVDLSK	HVPGGGSVQIVYKPVDLSK	P10636-8	1979.08	96.2332	3	660.702	381800	96.1115	96.1802	96.215	661.037	3	2	MSMS	1	1	1	0	1.10813
2601_Glyco_04-calib	LTFRENAKAK	LTFRENAKAK	P10636-8	1176.66	17.8237	3	393.228	379466	17.8027	17.8285	17.886	295.172	4	2	MSMS	1	1	1	0	-1.34408
2601_Glyco_04-calib	DTSPRHLSNVSSTGSIDMVDSPQLATLA	DTSPRHLSNVSSTGSIDM[Common Variable:Oxidation on M]VDSPQLATLA	P10636-8	2914.4	98.3478	3	972.473	377993	98.2645	98.2645	98.2645	972.809	3	1	MSMS	1	1	1	0	1.95142
2601_Glyco_04-calib	HVPGGGSVQIVYKPVDLSK	HVPGGGSVQIVYKPVDLSK	P10636-8	1979.08	83.0329	4	495.778	376322	82.899	82.899	83.0363	661.036	3	2	MSMS	2	1	1	0	-0.384542
2601_Glyco_04-calib	IETHKLTFRENAK	IETHKLTFRENAK	P10636-8	1585.86	42.2975	4	397.472	373944	42.0851	42.4667	42.4667	397.471	4	2	MSMS	2	1	1	42.0708	-0.805373
2601_Glyco_04-calib	AEPRQEFEVME	AEPRQEFEVM[Common Variable:Oxidation on M]E	P10636-8	1379.6	61.7205	2	690.809	372732	61.3996	61.6162	61.7936	690.809	2	1	MSMS	2	1	1	0	0.411374
2601_Glyco_04-calib	DQGGYTMHQ	DQGGYTM[Common Variable:Oxidation on M]HQ	P10636-8	1051.4	14.1521	2	526.709	372047	13.7978	14.1859	14.4277	526.709	2	1	MSMS	3	1	1	0	0.102258
2601_Glyco_04-calib	DTSPRHLSNVSSTGSIDMVDSPQLATLA	DTSPRHLSNVSSTGSIDMVDSPQLATLA	P10636-8	2898.4	102.826	3	967.142	371726	102.774	102.774	102.91	967.476	3	1	MSMS	1	1	1	0	0.49744
2601_Glyco_04-calib	IGSTENLKHQPGGGK	IGSTENLKHQPGGGK	P10636-8	1521.79	12.1857	4	381.455	370784	12.0373	12.147	12.3407	381.454	4	2	MSMS	2	1	1	0	-0.904266
2601_Glyco_04-calib	AEPRQEFEVMEDHAGTYGLGDRK	AEPRQEFEVMEDHAGTYGLGDRK	P10636-8	2634.21	77.0419	4	659.561	361443	76.8466	76.8466	77.1477	659.81	4	1	MSMS	1	1	1	0	-1.58308
2601_Glyco_04-calib	SGDRSGYSSPGSPGTPGSRSRTPSLPTPPTREPKK	SGDRSGYSSPGSPGTPGSRSRTPSLPTPPTREPKK	P10636-8	3580.8	52.3226	6	597.807	359048	52.2109	52.3879	52.4168	717.369	5	3	MSMS	1	1	1	52.4513	2.04744
2601_Glyco_04-calib	IETHKLTFRENAK	IETHKLTFRENAK	P10636-8	1585.86	34.4114	4	397.472	356887	34.2995	34.368	34.5382	397.473	4	2	MSMS	3	1	1	0	2.49728
2601_Glyco_04-calib	DEAAGHVTQARMVSK	DEAAGHVTQARMVSK	P10636-8	1598.78	33.6133	3	533.935	356406	33.573	33.573	33.5802	533.935	3	1	MSMS	1	1	1	0	-0.425292
2601_Glyco_04-calib	DTSPRHLSNVSSTGSIDMV	DTSPRHLSNVSSTGSIDM[Common Variable:Oxidation on M]V	P10636-8	2017.94	81.2218	3	673.653	354754	81.1443	81.1787	81.3001	673.988	3	1	MSMS	1	1	1	0	0.66788
2601_Glyco_04-calib	DAGLKESPLQTPTEDGSEEPGSETS	DAGLKESPLQTPTEDGSEEPGSETS	P10636-8	2560.13	75.2083	3	854.384	353231	75.263	75.263	75.4677	854.72	3	2	MSMS	2	1	1	75.5188	2.25794
2601_Glyco_04-calib	AEPRQEFEVMEDHAGTYGLG	AEPRQEFEVMEDHAGTYGLG	P10636-8	2234.99	102.736	3	746.004	344875	102.682	102.682	102.945	746.339	3	1	MSMS	2	1	1	0	0.310268
2601_Glyco_04-calib	SRLQTAPVPMP	SRLQTAPVPM[Common Variable:Oxidation on M]P	P10636-8	1211.63	68.6076	2	606.824	344689	67.2553	68.6975	68.7873	606.825	2	1	MSMS	4	1	1	0	1.099
2601_Glyco_04-calib	SRLQTAPVPMPDLKNVK	SRLQTAPVPM[Common Variable:Oxidation on M]PDLKNVK	P10636-8	1909.05	83.1586	3	637.356	337838	82.9664	82.9664	83.07	478.519	4	2	MSMS	1	1	1	0	0.233377
2601_Glyco_04-calib	IATPRGAAPPGQK	IATPRGAAPPGQK	P10636-8	1262.71	35.4679	3	421.91	337157	35.3646	35.4291	35.5316	421.912	3	1	MSMS	1	1	1	0	2.80706
2601_Glyco_04-calib	IETHKLTFRENAKAK	IETHKLTFRENAKAK	P10636-8	1784.99	42.7424	4	447.255	336320	42.6584	42.8627	43.0498	358.004	5	2	MSMS	4	1	1	43.0825	-2.30678
2601_Glyco_04-calib	SGDRSGYSSPGSPGTPGSRSRTPSLPTPPTREPKK	SGDRSGYSSPGSPGTPGSRSRTPSLPTPPTREPKK	P10636-8	3580.8	57.1805	6	597.807	335800	56.9572	56.9572	58.8189	597.974	6	3	MSMS	9	1	1	0	0.147885
2601_Glyco_04-calib	IATPRGAAPPGQK	IATPRGAAPPGQK	P10636-8	1262.71	25.4505	3	421.91	334606	25.4098	25.4628	25.5561	421.911	3	1	MSMS	1	1	1	0	1.58071
2601_Glyco_04-calib	LDFKDRVQSK	LDFKDRVQSK	P10636-8	1234.67	42.0358	3	412.563	324972	41.8574	42.1358	42.4022	412.563	3	3	MSMS	5	1	1	41.8232	-0.378425
2601_Glyco_04-calib	IATPRGAAPPGQKGQANATRIPAK	IATPRGAAPPGQKGQANATRIPAK	P10636-8	2370.32	43.0944	5	475.072	324770	42.9464	43.0161	43.1382	475.272	5	2	MSMS	1	1	1	0	-0.587604
2601_Glyco_04-calib	SRLQTAPVPMPDLK	SRLQTAPVPM[Common Variable:Oxidation on M]PDLK	P10636-8	1567.84	90.3233	3	523.62	323147	90.1763	90.2109	90.2796	523.62	3	1	MSMS	1	1	1	0	-0.549108
2601_Glyco_04-calib	SRLQTAPVPMPDLKNVK	SRLQTAPVPM[Common Variable:Oxidation on M]PDLKNVK	P10636-8	1909.05	87.8844	4	478.269	319240	87.701	87.8703	87.9044	478.519	4	2	MSMS	2	1	1	0	0.117977
2601_Glyco_04-calib	SRLQTAPVPMPDLK	SRLQTAPVPMPDLK	P10636-8	1551.84	84.1628	3	518.289	315694	84.1069	84.2791	84.3126	518.289	3	1	MSMS	1	1	1	0	-0.103695
2601_Glyco_04-calib	SPVVSGDTSPRHLSNVSSTGSIDMV	SPVVSGDTSPRHLSNVSSTGSIDMV	P10636-8	2528.22	88.9498	3	843.747	311234	88.9306	88.9984	89.1343	844.081	3	1	MSMS	1	1	1	0	0.701158
2601_Glyco_04-calib	KIETHKLTFRENAK	KIETHKLTFRENAK	P10636-8	1713.95	37.8973	4	429.495	309699	37.8534	37.9175	37.9175	429.496	4	1	MSMS	1	1	1	0	2.20626
2601_Glyco_04-calib	SKIGSTENLKHQPGGGK	SKIGSTENLKHQPGGGK	P10636-8	1736.92	20.5269	4	435.237	308670	20.346	20.4349	20.6104	435.236	4	3	MSMS	3	1	1	0	-0.131278
2601_Glyco_04-calib	QAAAQPHTEIPEGTTAEEAGIGDTPSLE	QAAAQPHTEIPEGTTAEEAGIGDTPSLE	P10636-8	2819.31	96.0914	3	940.777	306740	96.0776	96.1115	96.1461	941.113	3	1	MSMS	1	1	1	0	1.91127
2601_Glyco_04-calib	AEPRQEFEVME	AEPRQEFEVM[Common Variable:Oxidation on M]E	P10636-8	1379.6	73.823	2	690.809	306528	73.7752	73.7752	73.7752	690.81	2	1	MSMS	1	1	1	0	2.12213
2601_Glyco_04-calib	SKIGSTENLKHQPGGGK	SKIGSTENLKHQPGGGK	P10636-8	1736.92	17.3524	4	435.237	301146	17.3327	17.3327	17.3327	435.236	4	1	MSMS	1	1	1	0	-0.674468
2601_Glyco_04-calib	HVPGGGSVQIVYKPVDLSK	HVPGGGSVQIVYKPVDLSK	P10636-8	1979.08	97.4887	4	495.778	292018	97.114	97.2168	97.6	661.038	3	2	MSMS	3	1	1	0	1.90689
2601_Glyco_04-calib	QAAAQPHTEIPEGTTAEEAGIGDTPSLEDEAAGHVTQARMVSK	QAAAQPHTEIPEGTTAEEAGIGDTPSLEDEAAGHVTQARM[Common Variable:Oxidation on M]VSK	P10636-8	4416.08	82.8033	5	884.223	291881	82.7787	82.7787	82.7787	884.625	5	1	MSMS	1	1	1	0	1.68621
2601_Glyco_04-calib	VAVVRTPPKSPSSAK	VAVVRTPPKSPSSAK	P10636-8	1522.88	33.6805	3	508.635	290132	33.6451	33.6451	33.6451	508.635	3	1	MSMS	1	1	1	0	0.144244
2601_Glyco_04-calib	DGKTKIATPRGAAPPGQK	DGKTKIATPRGAAPPGQK	P10636-8	1792	28.8012	4	449.006	289937	28.7286	28.8835	29.0205	449.006	4	1	MSMS	2	1	1	0	-0.0925513
2601_Glyco_04-calib	LDLSNVQSK	LDLSNVQSK	P10636-8	1002.53	56.209	2	502.275	289175	56.0383	56.2512	56.6167	502.275	2	1	MSMS	3	1	1	0	0.534787
2601_Glyco_04-calib	IETHKLTFRENAK	IETHKLTFRENAK	P10636-8	1585.86	32.9828	4	397.472	289120	32.1464	32.1464	32.9685	397.471	4	2	MSMS	3	1	1	0	-1.53795
2601_Glyco_04-calib	IGSLDNITHVPGGGNKK	IGSLDNITHVPGGGNKK	P10636-8	1705.91	59.9401	4	427.485	282330	60.0236	60.0889	60.2956	427.484	4	1	MSMS	1	1	1	0	-1.44036
2601_Glyco_04-calib	AKTDHGAEIVYK	AKTDHGAEIVYK	P10636-8	1330.69	27.3733	3	444.57	280277	27.3137	27.3636	27.7761	444.57	3	2	MSMS	3	1	1	0	-0.182327
2601_Glyco_04-calib	SRLQTAPVPMPDLKNVK	SRLQTAPVPM[Common Variable:Oxidation on M]PDLKNVK	P10636-8	1909.05	86.6154	3	637.356	278354	86.5044	86.6066	86.6066	478.519	4	2	MSMS	1	1	1	86.8856	0.025542
2601_Glyco_04-calib	IGSLDNITHVPGGGNKK	IGSLDNITHVPGGGNKK	P10636-8	1705.91	70.0465	4	427.485	278104	69.9957	69.9957	69.9957	427.485	4	1	MSMS	1	1	1	0	-0.726324
2601_Glyco_04-calib	SGDRSGYSSPGSPGTPGSRSRTPSLPTPPTREPKK	SGDRSGYSSPGSPGTPGSRSRTPSLPTPPTREPKK	P10636-8	3580.8	57.8296	5	717.167	276219	56.998	57.0653	58.6826	717.368	5	3	MSMS	7	1	1	0	0.630612
2601_Glyco_04-calib	SGDRSGYSSPGSPGTPGSRSRTPSLPTPPTREPKK	SGDRSGYSSPGSPGTPGSRSRTPSLPTPPTREPKK	P10636-8	3580.8	57.3317	7	512.55	275932	57.0999	57.0999	58.6134	597.974	6	4	MSMS	7	1	1	0	-0.0557069
2601_Glyco_04-calib	LDFKDRVQSK	LDFKDRVQSK	P10636-8	1234.67	42.6527	3	412.563	272569	42.6264	42.6264	44.1061	412.562	3	1	MSMS	1	1	1	0	-1.56171
2601_Glyco_04-calib	SGDRSGYSSPGSPGTPGSRSRTPSLPTPPTREPK	SGDRSGYSSPGSPGTPGSRSRTPSLPTPPTREPK	P10636-8	3452.7	54.4339	6	576.458	267397	54.5112	54.5112	54.5112	576.625	6	1	MSMS	1	1	1	0	-0.568674
2601_Glyco_04-calib	TDHGAEIVYKSPVVSG	TDHGAEIVYKSPVVSG	P10636-8	1657.83	74.4542	3	553.618	266518	74.1394	74.1394	74.5026	553.618	3	1	MSMS	1	1	1	0	0.0558911
2601_Glyco_04-calib	HVPGGGSVQIVYKPVDLSK	HVPGGGSVQIVYKPVDLSK	P10636-8	1979.08	95.1021	3	660.702	266413	95.1154	95.1154	95.5955	661.036	3	2	MSMS	2	1	1	0	0.246966
2601_Glyco_04-calib	HVPGGGSVQIVYKPVDLSK	HVPGGGSVQIVYKPVDLSK	P10636-8	1979.08	96.8992	4	495.778	263596	96.6446	96.7468	96.9127	661.038	3	2	MSMS	4	1	1	0	2.92738
2601_Glyco_04-calib	LDLSNVQSK	LDLSNVQSK	P10636-8	1002.53	33.7266	2	502.275	263504	33.6994	33.6994	33.6994	502.275	2	1	MSMS	1	1	1	0	0.604237
2601_Glyco_04-calib	AEPRQEFEVMEDHAGTYGLG	AEPRQEFEVM[Common Variable:Oxidation on M]EDHAGTYGLG	P10636-8	2250.99	104.163	3	751.336	262605	104.001	104.105	104.308	751.668	3	1	MSMS	1	1	1	0	-2.5283
2601_Glyco_04-calib	SRLQTAPVPMP	SRLQTAPVPM[Common Variable:Oxidation on M]P	P10636-8	1211.63	71.6091	2	606.824	259310	71.3743	71.3743	73.4509	606.823	2	1	MSMS	6	1	1	0	-0.779245
2601_Glyco_04-calib	AEPRQEFEVMEDHAGTYGLG	AEPRQEFEVMEDHAGTYGLG	P10636-8	2234.99	102.137	3	746.004	256789	102.04	102.143	102.251	746.338	3	1	MSMS	1	1	1	0	0.133493
2601_Glyco_04-calib	IETHKLTFRENAKAK	IETHKLTFRENAKAK	P10636-8	1784.99	41.182	5	358.005	256288	40.2989	40.434	42.4022	358.005	5	4	MSMS	24	1	1	0	0.302957
2601_Glyco_04-calib	DNIKHVPGGGSVQIVYKPVDLSK	DNIKHVPGGGSVQIVYKPVDLSK	P10636-8	2449.33	89.2542	5	490.874	255428	89.1343	89.1679	89.2016	613.588	4	2	MSMS	1	1	1	87.735	-4.8169
2601_Glyco_04-calib	SRLQTAPVPMP	SRLQTAPVPM[Common Variable:Oxidation on M]P	P10636-8	1211.63	85.4872	2	606.824	251428	85.4029	85.4365	85.4713	606.824	2	1	MSMS	1	1	1	85.5063	0.81098
2601_Glyco_04-calib	AEPRQEFEVMEDHAGTYGLG	AEPRQEFEVM[Common Variable:Oxidation on M]EDHAGTYGLG	P10636-8	2250.99	102.171	3	751.336	249729	101.937	102.214	102.251	751.671	3	1	MSMS	1	1	1	0	1.37434
2601_Glyco_04-calib	SRLQTAPVPMPDLKNVK	SRLQTAPVPM[Common Variable:Oxidation on M]PDLKNVK	P10636-8	1909.05	84.66	3	637.356	249529	84.7533	84.7533	84.788	478.52	4	2	MSMS	1	1	1	0	2.14682
2601_Glyco_04-calib	AEPRQEFEVMEDHAGTYGLG	AEPRQEFEVM[Common Variable:Oxidation on M]EDHAGTYGLG	P10636-8	2250.99	100.051	3	751.336	248872	99.7748	100.261	101.515	751.67	3	1	MSMS	4	1	1	0	0.61783
2601_Glyco_04-calib	AEPRQEFEVMEDHAGTYGLG	AEPRQEFEVM[Common Variable:Oxidation on M]EDHAGTYGLG	P10636-8	2250.99	108.386	3	751.336	248420	104.723	106.471	108.627	751.67	3	1	MSMS	16	1	1	108.66	0.471386
2601_Glyco_04-calib	HVPGGGSVQIVYKPVDLSK	HVPGGGSVQIVYKPVDLSK	P10636-8	1979.08	95.548	4	495.778	245468	95.3211	95.3896	95.5272	661.037	3	2	MSMS	1	1	1	0	1.5183
2601_Glyco_04-calib	IGSTENLK	IGSTENLK	P10636-8	860.46	29.05	2	431.237	238094	28.8156	28.8156	29.0545	431.237	2	1	MSMS	2	1	1	0	-0.171076
2601_Glyco_04-calib	IETHKLTFRENAKAK	IETHKLTFRENAKAK	P10636-8	1784.99	51.4757	4	447.255	235619	50.2833	51.768	52.3879	447.256	4	2	MSMS	2	1	1	0	2.33844
2601_Glyco_04-calib	HVPGGGSVQIVYKPVDLSK	HVPGGGSVQIVYKPVDLSK	P10636-8	1979.08	98.466	3	660.702	231014	98.2645	98.2645	98.6506	661.037	3	2	MSMS	2	1	1	0	1.63746
2601_Glyco_04-calib	IETHKLTFRENAK	IETHKLTFRENAK	P10636-8	1585.86	43.2929	4	397.472	228677	43.0825	43.3733	43.9724	397.472	4	3	MSMS	7	1	1	43.9829	-0.101245
2601_Glyco_04-calib	HVPGGGSVQIVYKPVDLSK	HVPGGGSVQIVYKPVDLSK	P10636-8	1979.08	106.871	4	495.778	226657	104.621	108.533	110.015	661.036	3	2	MSMS	20	1	1	0	0.24285
2601_Glyco_04-calib	IETHKLTFRENAKAK	IETHKLTFRENAKAK	P10636-8	1784.99	45.2452	5	358.005	223745	44.9228	45.0783	46.8947	358.005	5	2	MSMS	2	1	1	46.9053	0.6219
2601_Glyco_04-calib	LTFRENAKAK	LTFRENAKAK	P10636-8	1176.66	33.8152	4	295.173	221365	33.7385	33.842	34.5673	295.173	4	2	MSMS	2	1	1	0	1.36841
2601_Glyco_04-calib	KVAVVRTPPKSPSSAK	KVAVVRTPPKSPSSAK	P10636-8	1650.98	17.5536	4	413.752	220061	17.4471	17.4948	17.6559	413.751	4	1	MSMS	2	1	1	0	-1.23141
2601_Glyco_04-calib	KLDLSNVQSK	KLDLSNVQSK	P10636-8	1130.63	56.5763	3	377.884	217415	56.4216	56.5909	56.6167	377.884	3	2	MSMS	1	1	1	0	0.0752417
2601_Glyco_04-calib	DEAAGHVTQARMVSKSK	DEAAGHVTQARMVSKSK	P10636-8	1813.91	26.8542	4	454.485	216874	26.8312	27.0491	27.5365	454.485	4	2	MSMS	2	1	1	27.5571	-0.665974
2601_Glyco_04-calib	DLSNVQSKCGSK	DLSNVQSKCGSK	P10636-8	1264.61	21.1745	2	633.311	214707	21.1467	21.1467	21.162	633.309	2	1	MSMS	1	1	1	0	-3.02802
2601_Glyco_04-calib	KIETHKLTFRENAK	KIETHKLTFRENAK	P10636-8	1713.95	28.2972	4	429.495	214667	28.2651	28.2898	28.4455	429.495	4	3	MSMS	2	1	1	0	-0.499511
2601_Glyco_04-calib	LDFKDRVQSK	LDFKDRVQSK	P10636-8	1234.67	42.9843	3	412.563	211477	42.7316	42.7316	44.1061	412.563	3	3	MSMS	4	1	1	0	-0.930944
2601_Glyco_04-calib	HVPGGGSVQIVYKPVDLSKVTSK	HVPGGGSVQIVYKPVDLSKVTSK	P10636-8	2394.33	92.8571	4	599.589	210834	92.6846	92.8661	93.1359	599.84	4	1	MSMS	1	1	1	0	0.723634
2601_Glyco_04-calib	DEVSASLAK	DEVSASLAK	P10636-8	918.466	50.816	2	460.24	209936	50.0243	50.0243	51.5163	460.241	2	1	MSMS	3	1	1	0	0.850071
2601_Glyco_04-calib	QAAAQPHTEIPEGTTAEEAGIGDTPSLE	QAAAQPHTEIPEGTTAEEAGIGDTPSLE	P10636-8	2819.31	96.8088	3	940.777	209075	96.6446	96.7468	96.7803	941.115	3	1	MSMS	1	1	1	0	3.63182
2601_Glyco_04-calib	CGSLGNIHHKPGGGQVEVK	CGSLGNIHHKPGGGQVEVK	P10636-8	1915.97	56.114	4	479.999	208527	56.071	56.071	56.2265	480.249	4	2	MSMS	1	1	1	0	-2.76725
2601_Glyco_04-calib	VAVVRTPPKSPSSAK	VAVVRTPPKSPSSAK	P10636-8	1522.88	22.2479	4	381.728	208058	22.0865	22.2717	22.4579	381.728	4	3	MSMS	3	1	1	0	-0.0699327
2601_Glyco_04-calib	DEAAGHVTQARMVSKSK	DEAAGHVTQARM[Common Variable:Oxidation on M]VSKSK	P10636-8	1829.91	14.5829	4	458.484	207085	14.5546	14.5662	14.7178	458.484	4	2	MSMS	2	1	1	0	1.13466
2601_Glyco_04-calib	IETHKLTFRENAKAK	IETHKLTFRENAKAK	P10636-8	1784.99	43.4367	4	447.255	206741	43.1052	43.9575	44.0826	358.006	5	3	MSMS	10	1	1	43.0825	1.77133
2601_Glyco_04-calib	SRLQTAPVPMPDLKNVK	SRLQTAPVPM[Common Variable:Oxidation on M]PDLKNVK	P10636-8	1909.05	86.1638	3	637.356	203767	86.2969	86.2969	86.3311	478.519	4	2	MSMS	1	1	1	86.8856	-1.3261
2601_Glyco_04-calib	AEPRQEFEVMEDHAGTYGLG	AEPRQEFEVMEDHAGTYGLG	P10636-8	2234.99	104.197	3	746.004	199242	103.517	104.138	104.138	746.338	3	1	MSMS	2	1	1	0	-0.791724
2601_Glyco_04-calib	HVPGGGSVQIVYKPVDLSK	HVPGGGSVQIVYKPVDLSK	P10636-8	1979.08	98.6085	4	495.778	198877	98.5126	98.5475	98.6506	661.037	3	2	MSMS	1	1	1	0	1.3956
2601_Glyco_04-calib	DRKDQGGYTMHQ	DRKDQGGYTMHQ	P10636-8	1434.63	18.8046	3	479.218	198814	18.7381	18.7622	18.7622	479.218	3	1	MSMS	1	1	1	0	0.409766
2601_Glyco_04-calib	LDLSNVQSKCGSK	LDLSNVQSKCGSK	P10636-8	1377.69	51.2888	2	689.853	198743	51.247	51.3249	51.3932	689.852	2	2	MSMS	1	1	1	0	-2.4183
2601_Glyco_04-calib	DEVSASLAK	DEVSASLAK	P10636-8	918.466	47.0983	2	460.24	197282	46.959	47.2279	47.3911	460.24	2	1	MSMS	4	1	1	46.9457	0.67209
2601_Glyco_04-calib	AEPRQEFEVMEDHAGTYGLG	AEPRQEFEVM[Common Variable:Oxidation on M]EDHAGTYGLG	P10636-8	2250.99	103.241	3	751.336	194886	102.706	102.706	103.259	751.67	3	1	MSMS	1	1	1	0	0.0941723
2601_Glyco_04-calib	LTFRENAKAK	LTFRENAKAK	P10636-8	1176.66	32.9856	4	295.173	194228	32.2451	32.451	33.2281	393.227	3	2	MSMS	4	1	1	0	-1.08307
2601_Glyco_04-calib	DEAAGHVTQARMVSK	DEAAGHVTQARMVSK	P10636-8	1598.78	26.5635	4	400.703	193492	26.5023	26.5682	26.7341	400.703	4	2	MSMS	2	1	1	0	0.788685
2601_Glyco_04-calib	CGSLGNIHHKPGGGQVEVK	CGSLGNIHHKPGGGQVEVK	P10636-8	1915.97	57.2585	3	639.663	193033	57.237	57.237	58.2971	639.995	3	2	MSMS	2	1	1	0	-3.7055
2601_Glyco_04-calib	DNIKHVPGGGSVQIVYKPVDLSK	DNIKHVPGGGSVQIVYKPVDLSK	P10636-8	2449.33	84.7326	4	613.341	191002	84.6846	84.7183	84.788	613.591	4	1	MSMS	2	1	1	0	-0.40021
2601_Glyco_04-calib	IETHKLTFRENAKAK	IETHKLTFRENAKAK	P10636-8	1784.99	46.7608	4	447.255	190139	45.1298	45.3581	46.8947	358.005	5	3	MSMS	6	1	1	46.9053	0.6822
2601_Glyco_04-calib	AEPRQEFEVMEDHAGTYGLGDRK	AEPRQEFEVM[Common Variable:Oxidation on M]EDHAGTYGLGDRK	P10636-8	2650.21	77.5596	4	663.559	187867	77.5127	77.5127	77.7643	663.809	4	2	MSMS	1	1	1	0	-1.18878
2601_Glyco_04-calib	AEPRQEFEVMEDHAGTYGLG	AEPRQEFEVMEDHAGTYGLG	P10636-8	2234.99	104.99	3	746.004	187833	104.791	104.791	110.015	746.338	3	1	MSMS	8	1	1	0	-0.348654
2601_Glyco_04-calib	GQANATRIPAKTPPAPKTPPSSGEPPK	GQANATRIPAKTPPAPKT[Custom HexNAc:HexNAc on T DI]PPSSGEPPK|GQANATRIPAKT[Custom HexNAc:HexNAc on T DI]PPAPKTPPSSGEPPK	P10636-8	2897.52	47.5612	5	580.512	187600	47.1425	47.5796	47.6787	580.712	5	2	MSMS	5	1	2	0	-0.492117
2601_Glyco_04-calib	LTFRENAK	LTFRENAK	P10636-8	977.529	32.7187	2	489.772	186009	32.8558	32.8558	32.8558	326.85	3	2	MSMS	1	1	1	32.6904	-0.279783
2601_Glyco_04-calib	IATPRGAAPPGQK	IATPRGAAPPGQK	P10636-8	1262.71	35.8055	3	421.91	182809	35.831	36.1085	36.8171	421.912	3	1	MSMS	7	1	1	0	2.51381
2601_Glyco_04-calib	SRLQTAPVPMPDLKNVK	SRLQTAPVPM[Common Variable:Oxidation on M]PDLKNVK	P10636-8	1909.05	83.8012	3	637.356	182305	83.7677	83.7677	83.7677	637.689	3	1	MSMS	1	1	1	0	-1.96852
2601_Glyco_04-calib	VAVVRTPPKSPSSAK	VAVVRTPPKSPSSAK	P10636-8	1522.88	32.8108	3	508.635	181992	32.7928	32.7928	32.7928	381.728	4	2	MSMS	2	1	1	32.8558	-0.0870021
2601_Glyco_04-calib	TDHGAEIVYKSPVVSG	TDHGAEIVYKSPVVSG	P10636-8	1657.83	75.9296	3	553.618	181990	74.9932	75.2969	76.0117	553.618	3	1	MSMS	3	1	1	0	1.4613
2601_Glyco_04-calib	IGSLDNITHVPGGGNKK	IGSLDNITHVPGGGNKK	P10636-8	1705.91	45.8042	4	427.485	175329	45.7927	45.867	46.2238	427.485	4	2	MSMS	2	1	1	0	0.487803
2601_Glyco_04-calib	QAAAQPHTEIPEGTTAEEAGIGDTPSLEDEAAGHVTQARMVSK	QAAAQPHTEIPEGTTAEEAGIGDTPSLEDEAAGHVTQARMVSK	P10636-8	4400.08	93.146	6	734.354	171216	93.1021	93.1021	93.1359	734.689	6	1	MSMS	1	1	1	0	0.58838
2601_Glyco_04-calib	TDHGAEIVYKSPVVSG	TDHGAEIVYKSPVVSG	P10636-8	1657.83	77.4614	3	553.618	168667	77.1141	77.1141	77.7302	553.618	3	1	MSMS	1	1	1	0	0.718505
2601_Glyco_04-calib	LTFRENAKAK	LTFRENAKAK	P10636-8	1176.66	34.4905	3	393.228	168665	34.0024	34.0024	34.5382	393.228	3	2	MSMS	1	1	1	0	1.25926
2601_Glyco_04-calib	VAVVRTPPKSPSSAK	VAVVRTPPKSPSSAK	P10636-8	1522.88	38.394	4	381.728	167965	38.3626	38.3626	38.3626	381.729	4	1	MSMS	1	1	1	0	1.29103
2601_Glyco_04-calib	LDLSNVQSK	LDLSNVQSK	P10636-8	1002.53	43.904	3	335.185	164959	43.8474	43.9488	44.1061	335.186	3	2	MSMS	2	1	1	0	0.993029
2601_Glyco_04-calib	DEAAGHVTQARMVSK	DEAAGHVTQARM[Common Variable:Oxidation on M]VSK	P10636-8	1614.78	15.9797	4	404.702	161277	15.9524	15.9844	16.0536	404.703	4	2	MSMS	2	1	1	0	3.02851
2601_Glyco_04-calib	AEPRQEFEVME	AEPRQEFEVM[Common Variable:Oxidation on M]E	P10636-8	1379.6	75.727	2	690.809	158612	75.6712	75.6712	75.8076	690.809	2	1	MSMS	1	1	1	0	0.718463
2601_Glyco_04-calib	DHAGTYGLGDRK	DHAGTYGLGDRK	P10636-8	1288.62	26.8702	3	430.546	157970	26.7502	26.8735	26.9767	430.546	3	1	MSMS	2	1	1	0	-0.624608
2601_Glyco_04-calib	HQPGGGKVQIINKK	HQPGGGKVQIINKK	P10636-8	1502.87	20.2789	3	501.963	157712	20.2579	20.2579	20.2579	501.964	3	1	MSMS	1	1	1	0	0.603913
2601_Glyco_04-calib	SRLQTAPVPMP	SRLQTAPVPM[Common Variable:Oxidation on M]P	P10636-8	1211.63	69.2538	2	606.824	156492	69.1245	69.1887	69.383	606.825	2	1	MSMS	1	1	1	0	2.35497
2601_Glyco_04-calib	HVPGGGSVQIVYKPVDLSK	HVPGGGSVQIVYKPVDLSK	P10636-8	1979.08	102.867	4	495.778	156166	102.808	102.842	103.194	661.035	3	2	MSMS	1	1	1	0	-1.59564
2601_Glyco_04-calib	IETHKLTFRENAKAK	IETHKLTFRENAKAK	P10636-8	1784.99	47.6754	5	358.005	155949	46.9173	47.7126	47.7126	358.005	5	3	MSMS	2	1	1	46.9053	-1.33944
2601_Glyco_04-calib	IETHKLTFRENAK	IETHKLTFRENAK	P10636-8	1585.86	45.9239	4	397.472	155654	44.3926	45.0783	46.9053	397.472	4	3	MSMS	5	1	1	46.9457	1.94176
2601_Glyco_04-calib	AEPRQEFEVMEDHAGTYGLG	AEPRQEFEVM[Common Variable:Oxidation on M]EDHAGTYGLG	P10636-8	2250.99	108.736	3	751.336	154743	108.689	108.696	110.054	751.668	3	1	MSMS	2	1	1	108.66	-1.97771
2601_Glyco_04-calib	IGSLDNITHVPGGGNKK	IGSLDNITHVPGGGNKK	P10636-8	1705.91	72.1889	4	427.485	153910	71.5132	71.5132	73.4509	427.485	4	2	MSMS	4	1	1	0	0.807152
2601_Glyco_04-calib	DGSEEPGSETSDAK	DGSEEPGSETSDAK	P10636-8	1407.56	16.4059	2	704.789	153131	16.3421	16.4209	16.5932	704.79	2	1	MSMS	1	1	1	0	1.4553
2601_Glyco_04-calib	SRLQTAPVPMP	SRLQTAPVPM[Common Variable:Oxidation on M]P	P10636-8	1211.63	75.7925	2	606.824	151111	75.0929	75.7053	75.9773	606.824	2	1	MSMS	1	1	1	0	0.735487
2601_Glyco_04-calib	CGSLGNIHHKPGGGQVEVK	CGSLGNIHHKPGGGQVEVK	P10636-8	1915.97	73.3715	4	479.999	150820	73.26	73.357	73.4509	480.251	4	3	MSMS	1	1	1	0	1.39503
2601_Glyco_04-calib	HVPGGGSVQIVYKPVDLSK	HVPGGGSVQIVYKPVDLSK	P10636-8	1979.08	103.883	3	660.702	149920	103.504	103.504	104.273	661.036	3	2	MSMS	2	1	1	0	0.126402
2601_Glyco_04-calib	CGSLGNIHHKPGGGQVEVK	CGSLGNIHHKPGGGQVEVK	P10636-8	1915.97	56.1567	3	639.663	144397	56.2265	56.2265	56.2265	639.995	3	2	MSMS	1	1	1	0	-4.34353
2601_Glyco_04-calib	DEAAGHVTQARMVSK	DEAAGHVTQARM[Common Variable:Oxidation on M]VSK	P10636-8	1614.78	16.3548	4	404.702	143577	16.323	16.399	16.4209	404.703	4	2	MSMS	1	1	1	0	2.06912
2601_Glyco_04-calib	DEAAGHVTQARMVSKSK	DEAAGHVTQARMVSKSK	P10636-8	1813.91	22.3907	4	454.485	143110	22.3457	22.4258	22.5413	454.485	4	2	MSMS	3	1	1	0	0.654364
2601_Glyco_04-calib	KLDLSNVQSK	KLDLSNVQSK	P10636-8	1130.63	50.0426	3	377.884	142657	49.9939	49.9939	50.1598	377.884	3	1	MSMS	1	1	1	0	1.02593
2601_Glyco_04-calib	AEPRQEFEVMEDHAGTYGLG	AEPRQEFEVMEDHAGTYGLG	P10636-8	2234.99	103.285	3	746.004	141427	103.125	103.125	103.259	746.338	3	1	MSMS	1	1	1	0	0.13912
2601_Glyco_04-calib	SRLQTAPVPMPDLK	SRLQTAPVPM[Common Variable:Oxidation on M]PDLK	P10636-8	1567.84	67.8851	3	523.62	138107	67.7504	67.9441	67.9961	523.621	3	1	MSMS	1	1	1	0	1.22561
2601_Glyco_04-calib	DTSPRHLSNVSSTGSIDMV	DTSPRHLSNVSSTGSIDM[Common Variable:Oxidation on M]V	P10636-8	2017.94	71.4725	3	673.653	137939	71.5471	71.8901	72.9518	673.988	3	1	MSMS	2	1	1	0	1.03789
2601_Glyco_04-calib	LTFRENAKAKT	LTFRENAKAKT	P10636-8	1277.71	33.9803	4	320.435	137321	33.9473	33.9473	33.9473	320.435	4	1	MSMS	1	1	1	0	1.48714
2601_Glyco_04-calib	DHGAEIVYKSPVVSGDTSPRHLSNVSSTGSI	DHGAEIVYKSPVVSGDTSPRHLSNVSSTGSI	P10636-8	3195.58	85.9174	4	799.902	135822	85.8657	85.8657	85.8657	800.153	4	1	MSMS	1	1	1	0	0.177469
2601_Glyco_04-calib	LTFRENAKAK	LTFRENAKAK	P10636-8	1176.66	42.0255	3	393.228	134723	41.4433	41.4902	42.3689	393.228	3	2	MSMS	2	1	1	41.3387	0.319552
2601_Glyco_04-calib	AEPRQEFEVMEDHAGTYGLGDRK	AEPRQEFEVM[Common Variable:Oxidation on M]EDHAGTYGLGDRK	P10636-8	2650.21	80.7922	4	663.559	134005	80.6337	81.2661	81.9528	663.811	4	2	MSMS	2	1	1	0	1.53947
2601_Glyco_04-calib	KVAVVRTPPKSPSSAK	KVAVVRTPPKSPSSAK	P10636-8	1650.98	29.2347	4	413.752	133851	28.85	29.0545	29.1225	413.752	4	1	MSMS	3	1	1	0	-0.520792
2601_Glyco_04-calib	TDHGAEIVYK	TDHGAEIVYK	P10636-8	1131.56	35.701	3	378.193	131318	35.6792	35.6792	35.6792	378.194	3	1	MSMS	2	1	1	0	3.75239
2601_Glyco_04-calib	SKIGSTENLK	SKIGSTENLK	P10636-8	1075.59	22.1511	3	359.536	129933	22.1125	22.1754	22.5716	359.537	3	2	MSMS	1	1	1	0	0.335326
2601_Glyco_04-calib	DLSNVQSK	DLSNVQSK	P10636-8	889.451	21.8946	2	445.733	128959	21.8847	22.0592	22.5413	445.733	2	1	MSMS	4	1	1	21.8655	-0.0395858
2601_Glyco_04-calib	VAVVRTPPKSPSSAK	VAVVRTPPKSPSSAK	P10636-8	1522.88	36.0135	4	381.728	128482	35.7963	35.9593	36.7297	381.729	4	2	MSMS	4	1	1	0	3.0998
2601_Glyco_04-calib	DTSPRHLSNVSSTGSIDMVDSPQLATLA	DTSPRHLSNVSSTGSIDMVDSPQLATLA	P10636-8	2898.4	100.442	4	725.608	123622	100.424	100.424	100.458	725.859	4	2	MSMS	1	1	1	0	0.1306
2601_Glyco_04-calib	SGDRSGYSSPGSPGTPGSRSRTPSLPTPPTREPKK	SGDRSGYSSPGSPGTPGSRSRTPSLPTPPTREPKK	P10636-8	3580.8	60.5283	6	597.807	121989	60.4668	60.5078	60.5421	717.366	5	2	MSMS	2	1	1	0	-2.48974
2601_Glyco_04-calib	LDLSNVQSK	LDLSNVQSK	P10636-8	1002.53	57.4848	2	502.275	115396	57.0438	57.4287	58.5278	502.275	2	1	MSMS	2	1	1	0	0.0580154
2601_Glyco_04-calib	DEAAGHVTQARMVSKSKDGTGS	DEAAGHVTQARM[Common Variable:Oxidation on M]VSKSKDGTGS	P10636-8	2247.05	22.4782	4	562.771	114229	22.0242	22.4815	23.1572	563.022	4	1	MSMS	2	1	1	0	0.265953
2601_Glyco_04-calib	DNIKHVPGGGSVQIVYKPVDLSK	DNIKHVPGGGSVQIVYKPVDLSK	P10636-8	2449.33	93.5737	4	613.341	107087	92.6846	92.8661	93.5649	613.592	4	2	MSMS	1	1	1	0	2.06331
2601_Glyco_04-calib	VTSKCGSLGNIHHKPGGGQVEVK	VTSKCGSLGNIHHKPGGGQVEVK	P10636-8	2331.21	41.9604	5	467.25	104374	41.8965	42.0288	42.1196	467.45	5	1	MSMS	1	1	1	41.8232	0.179863
2601_Glyco_04-calib	HQPGGGKVQIINKK	HQPGGGKVQIINKK	P10636-8	1502.87	16.4629	4	376.724	104270	16.3801	16.5241	16.5932	376.725	4	2	MSMS	1	1	1	0	1.51726
2601_Glyco_04-calib	SGDRSGYSSPGSPGTPGSRSRTPSLPTPPTREPK	SGDRSGYSSPGSPGTPGSRSRTPSLPTPPTREPK	P10636-8	3452.7	65.519	6	576.458	104138	64.9631	65.2042	66.0116	691.75	5	3	MSMS	5	1	1	0	1.88705
2601_Glyco_04-calib	SRLQTAPVPMP	SRLQTAPVPM[Common Variable:Oxidation on M]P	P10636-8	1211.63	77.7595	2	606.824	103210	76.9914	77.6123	77.7643	606.824	2	1	MSMS	1	1	1	0	0.107032
2601_Glyco_04-calib	DEAAGHVTQARMVSK	DEAAGHVTQARM[Common Variable:Oxidation on M]VSK	P10636-8	1614.78	34.5292	3	539.267	102614	34.4375	34.472	34.5036	539.268	3	1	MSMS	1	1	1	0	3.22394
2601_Glyco_04-calib	LDLSNVQSK	LDLSNVQSK	P10636-8	1002.53	45.9906	3	335.185	100232	45.894	46.054	46.259	335.186	3	2	MSMS	1	1	1	0	1.04495
2601_Glyco_04-calib	IGSTENLKHQPGGGK	IGSTENLKHQPGGGK	P10636-8	1521.79	27.8783	4	381.455	99444.7	27.1536	28.0083	28.0083	381.455	4	2	MSMS	2	1	1	0	0.978869
2601_Glyco_04-calib	SRLQTAPVPMPDLK	SRLQTAPVPMPDLK	P10636-8	1551.84	91.9066	3	518.289	99035.7	91.6577	91.7611	91.8631	518.289	3	1	MSMS	1	1	1	0	0.806622
2601_Glyco_04-calib	AEPRQEFEVMEDHAGTYGLGDRK	AEPRQEFEVM[Common Variable:Oxidation on M]EDHAGTYGLGDRK	P10636-8	2650.21	75.5698	4	663.559	98362.6	75.4337	75.5188	75.5188	663.811	4	2	MSMS	1	1	1	0	2.18936
2601_Glyco_04-calib	IGSTENLKHQPGGGK	IGSTENLKHQPGGGK	P10636-8	1521.79	26.3948	4	381.455	97954.2	26.2644	27.0723	27.0723	381.454	4	2	MSMS	2	1	1	0	-1.3327
2601_Glyco_04-calib	IETHKLTFRENAKAK	IETHKLTFRENAKAK	P10636-8	1784.99	47.1068	4	447.255	94010.5	46.9173	47.2749	47.6141	447.255	4	3	MSMS	2	1	1	46.9053	1.22984
2601_Glyco_04-calib	NVKSKIGSTENLK	NVKSKIGSTENLK	P10636-8	1416.79	27.9812	3	473.272	93347.3	27.931	28.0083	28.0253	473.272	3	1	MSMS	1	1	1	0	0.0600812
2601_Glyco_04-calib	IATPRGAAPPGQK	IATPRGAAPPGQK	P10636-8	1262.71	38.5501	3	421.91	90146.6	38.4924	38.4924	38.7787	421.911	3	1	MSMS	1	1	1	0	0.397475
2601_Glyco_04-calib	IGSLDNITHVPGGGNKK	IGSLDNITHVPGGGNKK	P10636-8	1705.91	75.4124	4	427.485	86757	75.3647	75.3647	75.8425	427.485	4	1	MSMS	2	1	1	0	-0.946805
2601_Glyco_04-calib	LTFRENAKAK	LTFRENAKAK	P10636-8	1176.66	42.9897	3	393.228	82604.7	42.9464	42.9655	44.0617	393.227	3	1	MSMS	1	1	1	0	-1.14707
2601_Glyco_04-calib	TDHGAEIVYKSPVVSG	TDHGAEIVYKSPVVSG	P10636-8	1657.83	79.3956	3	553.618	80483.7	79.3416	79.3416	79.3416	553.618	3	1	MSMS	1	1	1	0	1.33167
2601_Glyco_04-calib	SGDRSGYSSPGSPGTPGSRSRTPSLPTPPTREPK	SGDRSGYSSPGSPGTPGSRSRTPSLPTPPTREPK	P10636-8	3452.7	68.3651	5	691.548	78777.3	68.1483	68.38	68.6258	691.749	5	2	MSMS	1	1	1	0	1.45854
2601_Glyco_04-calib	IATPRGAAPPGQK	IATPRGAAPPGQK	P10636-8	1262.71	40.8625	3	421.91	77722.1	40.6659	40.8381	41.0761	421.91	3	1	MSMS	1	1	1	0	0.0711389
2601_Glyco_04-calib	TDHGAEIVYKSPVVSG	TDHGAEIVYKSPVVSG	P10636-8	1657.83	83.1231	3	553.618	76103.7	82.9664	82.9664	83.07	553.618	3	1	MSMS	1	1	1	0	1.04608
2601_Glyco_04-calib	KVAVVRTPPKSPSSAK	KVAVVRTPPKSPSSAK	P10636-8	1650.98	16.2097	4	413.752	73983.1	16.0915	16.2247	16.3334	413.753	4	1	MSMS	1	1	1	0	2.92418
2601_Glyco_04-calib	CGSLGNIHHKPGGGQVEVK	CGSLGNIHHKPGGGQVEVK	P10636-8	1915.97	44.1471	4	479.999	70501	43.8325	44.1061	44.1061	480.249	4	1	MSMS	1	1	1	0	-1.83305
2601_Glyco_04-calib	LTFRENAKAKT	LTFRENAKAKT	P10636-8	1277.71	34.5263	4	320.435	67407.1	34.1585	34.231	34.5382	426.912	3	2	MSMS	1	1	1	0	3.76696
2601_Glyco_04-calib	IATPRGAAPPGQK	IATPRGAAPPGQK	P10636-8	1262.71	18.1777	3	421.91	66605.8	17.9996	18.1827	18.2707	421.911	3	1	MSMS	1	1	1	0	0.188607
2601_Glyco_04-calib	KVAVVRTPPKSPSSAK	KVAVVRTPPKSPSSAK	P10636-8	1650.98	33.0492	4	413.752	65709.9	32.9918	32.9918	32.9918	413.752	4	1	MSMS	1	1	1	0	0.560696
2601_Glyco_04-calib	SGDRSGYSSPGSPGTPGSRSRTPSLPTPPTREPKK	SGDRSGYSSPGSPGTPGSRSRTPSLPTPPTREPKK	P10636-8	3580.8	42.1163	6	597.807	65275.8	41.8574	42.0851	42.1932	597.974	6	3	MSMS	1	1	1	0	0.161795
2601_Glyco_04-calib	VAVVRTPPKSPSSAK	VAVVRTPPKSPSSAK	P10636-8	1522.88	41.5591	4	381.728	61067.5	41.4433	41.5174	42.3157	381.728	4	1	MSMS	4	1	1	0	-0.194856
2601_Glyco_04-calib	KVAVVRTPPKSPSSAK	KVAVVRTPPKSPSSAK	P10636-8	1650.98	34.2486	4	413.752	52649.3	34.197	34.4028	34.5036	413.753	4	1	MSMS	1	1	1	0	2.88048
2601_Glyco_04-calib	AEPRQEFEVMEDHAGTYGLGDRK	AEPRQEFEVM[Common Variable:Oxidation on M]EDHAGTYGLGDRK	P10636-8	2650.21	83.1317	5	531.049	47288.4	82.9664	83.07	83.07	531.251	5	2	MSMS	1	1	1	0	3.3285
2601_Glyco_04-calib	SGDRSGYSSPGSPGTPGSRSRTPSLPTPPTREPKK	SGDRSGYSSPGSPGTPGSRSRTPSLPTPPTREPKK	P10636-8	3580.8	47.2378	6	597.807	47199	46.5558	47.1319	47.4766	717.368	5	4	MSMS	2	1	1	0	0.686435
2601_Glyco_04-calib	DNIKHVPGGGSVQIVYKPVDLSK	DNIKHVPGGGSVQIVYKPVDLSK	P10636-8	2449.33	94.1001	4	613.341	39299.9	94.0046	94.0046	94.0046	613.592	4	1	MSMS	1	1	1	0	0.907737
2601_Glyco_04-calib	SGDRSGYSSPGSPGTPGSRSRTPSLPTPPTREPK	SGDRSGYSSPGSPGTPGSRSRTPSLPTPPTREPK	P10636-8	3452.7	67.6353	5	691.548	37006.4	67.5648	67.5648	67.5648	691.749	5	1	MSMS	1	1	1	0	0.339503
2601_Glyco_04-calib	TDHGAEIVYKSPVVSG	TDHGAEIVYKSPVVSG	P10636-8	1657.83	105.6	3	553.618	23685.2	105.555	105.589	105.945	553.618	3	1	MSMS	1	1	1	0	-0.0460802
2601_Glyco_04-calib	VAVVRTPPKSPSSAK	VAVVRTPPKSPSSAK	P10636-8	1522.88	46.1538	4	381.728	13061.6	46.1308	46.1308	46.1719	381.729	4	1	MSMS	1	1	1	0	1.62718
2601_Glyco_04-calib	QAAAQPHTEIPEGTTAEEAGIGDTPSLEDEAAGHVTQARMVSK	QAAAQPHTEIPEGTTAEEAGIGDTPSLEDEAAGHVTQARMVSK	P10636-8	4400.08	94.6577	3	1467.7	0	-	-	-	-	-	0	MSMS	1	1	1	0	NaN
2601_Glyco_04-calib	TDHGAEIVYKSPVVSG	TDHGAEIVYKSPVVSG	P10636-8	1657.83	74.0466	3	553.618	0	-	-	-	-	-	0	MSMS	1	1	1	0	NaN
2601_Glyco_04-calib	CGSLGNIHHKPGGGQVEVK	CGSLGNIHHKPGGGQVEVK	P10636-8	1915.97	49.4996	4	479.999	0	-	-	-	-	-	0	MSMS	1	1	1	0	NaN
2601_Glyco_04-calib	HVPGGGSVQIVYKPVDLSKVTSK	HVPGGGSVQIVYKPVDLSKVTSK	P10636-8	2394.33	90.4704	5	479.873	0	-	-	-	-	-	0	MSMS	1	1	1	0	NaN
2601_Glyco_04-calib	QAAAQPHTEIPEGTTAEEAGIGDTPSLEDEAAGHVTQARMVSK	QAAAQPHTEIPEGTTAEEAGIGDTPSLEDEAAGHVTQARM[Common Variable:Oxidation on M]VSK	P10636-8	4416.08	91.0108	7	631.876	0	-	-	-	-	-	0	MSMS	1	1	1	0	NaN
2601_Glyco_04-calib	DQGGYTMHQ	DQGGYTM[Common Variable:Oxidation on M]HQ	P10636-8	1051.4	19.8802	2	526.709	0	-	-	-	-	-	0	MSMS	1	1	1	0	NaN
2601_Glyco_04-calib	AEPRQEFEVME	AEPRQEFEVM[Common Variable:Oxidation on M]E	P10636-8	1379.6	69.5491	2	690.809	0	-	-	-	-	-	0	MSMS	1	1	1	0	NaN
2601_Glyco_04-calib	IGSLDNITHVPGGGNK	IGSLDNITHVPGGGNK	P10636-8	1577.82	69.4279	3	526.946	0	-	-	-	-	-	0	MSMS	1	1	1	0	NaN
2601_Glyco_04-calib	DEGAPGKQAAAQPHTEIPEGTTAEEAGIGDTPSLE	DEGAPGKQAAAQPHTEIPEGTTAEEAGIGDTPSLE	P10636-8	3473.61	58.8537	4	869.409	0	-	-	-	-	-	0	MSMS	1	1	1	0	NaN
2601_Glyco_04-calib	DEAAGHVTQARMVSKSK	DEAAGHVTQARM[Common Variable:Oxidation on M]VSKSK	P10636-8	1829.91	19.387	4	458.484	0	-	-	-	-	-	0	MSMS	1	1	1	0	NaN
2601_Glyco_04-calib	SRLQTAPVPMPDLKNVK	SRLQTAPVPM[Common Variable:Oxidation on M]PDLKNVK	P10636-8	1909.05	73.6952	3	637.356	0	-	-	-	-	-	0	MSMS	1	1	1	0	NaN
2601_Glyco_04-calib	DNIKHVPGGGSVQIVYKPVDLSK	DNIKHVPGGGSVQIVYKPVDLSK	P10636-8	2449.33	85.6559	2	1225.67	0	-	-	-	-	-	0	MSMS	1	1	1	87.735	NaN
2601_Glyco_04-calib	CGSLGNIHHKPGGGQVEVK	CGSLGNIHHKPGGGQVEVK	P10636-8	1915.97	49.2455	3	639.663	0	-	-	-	-	-	0	MSMS	1	1	1	0	NaN
2601_Glyco_04-calib	DEAAGHVTQARMVSKSK	DEAAGHVTQARMVSKSK	P10636-8	1813.91	25.3476	2	907.963	0	-	-	-	-	-	0	MSMS	1	1	1	25.9633	NaN
2601_Glyco_04-calib	SRLQTAPVPMPDLKNVK	SRLQTAPVPMPDLKNVK	P10636-8	1893.05	70.5476	4	474.27	0	-	-	-	-	-	0	MSMS	1	1	1	0	NaN
2601_Glyco_04-calib	DEAAGHVTQARMVSK	DEAAGHVTQARM[Common Variable:Oxidation on M]VSK	P10636-8	1614.78	29.9043	3	539.267	0	-	-	-	-	-	0	MSMS	1	1	1	0	NaN
2601_Glyco_04-calib	KIETHKLTFRENAK	KIETHKLTFRENAK	P10636-8	1713.95	33.3019	2	857.984	0	-	-	-	-	-	0	MSMS	1	1	1	0	NaN
2601_Glyco_04-calib	IETHKLTFRENAKAK	IETHKLTFRENAKAK	P10636-8	1784.99	30.7058	6	298.506	0	-	-	-	-	-	0	MSMS	1	1	1	0	NaN
2601_Glyco_04-calib	SRLQTAPVPMP	SRLQTAPVPM[Common Variable:Oxidation on M]P	P10636-8	1211.63	70.5243	2	606.824	0	-	-	-	-	-	0	MSMS	1	1	1	0	NaN
2601_Glyco_04-calib	IGSTENLKHQPGGGK	IGSTENLKHQPGGGK	P10636-8	1521.79	23.5242	3	508.271	0	-	-	-	-	-	0	MSMS	1	1	1	0	NaN
2601_Glyco_04-calib	IETHKLTFRENAK	IETHKLTFRENAK	P10636-8	1585.86	39.0551	3	529.626	0	-	-	-	-	-	0	MSMS	1	1	1	0	NaN
2601_Glyco_04-calib	SGDRSGYSSPGSPGTPGSRSRTPSLPTPPTREPKK	SGDRSGYSSPGSPGTPGSRSRTPSLPTPPTREPKK	P10636-8	3580.8	50.1505	6	597.807	0	-	-	-	-	-	0	MSMS	1	1	1	0	NaN
2601_Glyco_04-calib	DRKDQGGYTMHQDQEG	DRKDQGGYTMHQDQEG	P10636-8	1863.78	20.9859	2	932.898	0	-	-	-	-	-	0	MSMS	1	1	1	0	NaN
2601_Glyco_04-calib	CGSLGNIHHKPGGGQVEVK	CGSLGNIHHKPGGGQVEVK	P10636-8	1915.97	48.1971	3	639.663	0	-	-	-	-	-	0	MSMS	1	1	1	0	NaN
2601_Glyco_04-calib	CGSLGNIHHKPGGGQVEVK	CGSLGNIHHKPGGGQVEVK	P10636-8	1915.97	54.4684	3	639.663	0	-	-	-	-	-	0	MSMS	1	1	1	0	NaN
2601_Glyco_04-calib	IETHKLTFRENAKAK	IETHKLTFRENAKAK	P10636-8	1784.99	31.5947	2	893.502	0	-	-	-	-	-	0	MSMS	1	1	1	0	NaN
2601_Glyco_04-calib	GQANATRIPAKTPPAPKTPPSSGEPPK	GQANATRIPAKTPPAPKTPPSSGEPPK	P10636-8	2694.45	48.6848	6	450.081	0	-	-	-	-	-	0	MSMS	1	1	1	48.7283	NaN
2601_Glyco_04-calib	IETHKLTFRENAKAK	IETHKLTFRENAKAK	P10636-8	1784.99	31.0406	2	893.502	0	-	-	-	-	-	0	MSMS	1	1	1	0	NaN
2601_Glyco_04-calib	CGSLGNIHHKPGGGQVEVK	CGSLGNIHHKPGGGQVEVK	P10636-8	1915.97	53.0312	3	639.663	0	-	-	-	-	-	0	MSMS	1	1	1	0	NaN
2601_Glyco_04-calib	SEKLDFK	SEKLDFK	P10636-8	865.455	32.2189	3	289.492	0	-	-	-	-	-	0	MSMS	1	1	1	0	NaN
2601_Glyco_04-calib	IATPRGAAPPGQK	IATPRGAAPPGQK	P10636-8	1262.71	39.9871	3	421.91	0	-	-	-	-	-	0	MSMS	1	1	1	0	NaN
2601_Glyco_04-calib	KVAVVRTPPKSPSSAK	KVAVVRTPPKSPSSAK	P10636-8	1650.98	26.7863	5	331.203	0	-	-	-	-	-	0	MSMS	1	1	1	0	NaN
2601_Glyco_04-calib	LTFRENAK	LTFRENAK	P10636-8	977.529	32.0976	2	489.772	0	-	-	-	-	-	0	MSMS	1	1	1	32.6904	NaN
2601_Glyco_04-calib	GQANATRIPAKTPPAPKTPPSSGEPPK	GQANATRIPAKTPPAPKTPPSSGEPPK	P10636-8	2694.45	48.275	2	1348.23	0	-	-	-	-	-	0	MSMS	1	1	1	48.7283	NaN
2601_Glyco_04-calib	KVAVVRTPPKSPSSAK	KVAVVRTPPKSPSSAK	P10636-8	1650.98	24.6148	2	826.496	0	-	-	-	-	-	0	MSMS	1	1	1	23.0234	NaN
2601_Glyco_04-calib	KVAVVRTPPKSPSSAK	KVAVVRTPPKSPSSAK	P10636-8	1650.98	24.5522	2	826.496	0	-	-	-	-	-	0	MSMS	1	1	1	23.0234	NaN
2601_Glyco_04-calib	IETHKLTFRENAKAK	IETHKLTFRENAKAK	P10636-8	1784.99	30.9666	6	298.506	0	-	-	-	-	-	0	MSMS	1	1	1	0	NaN
2601_Glyco_04-calib	IETHKLTFRENAKAK	IETHKLTFRENAKAK	P10636-8	1784.99	39.3034	5	358.005	0	-	-	-	-	-	0	MSMS	1	1	1	0	NaN
2601_Glyco_04-calib	KVAVVRTPPKSPSSAK	KVAVVRTPPKSPSSAK	P10636-8	1650.98	26.8025	5	331.203	0	-	-	-	-	-	0	MSMS	1	1	1	0	NaN
2601_Glyco_04-calib	DEAAGHVTQARMVSK	DEAAGHVTQARM[Common Variable:Oxidation on M]VSK	P10636-8	1614.78	25.3504	4	404.702	0	-	-	-	-	-	0	MSMS	1	1	1	0	NaN
2601_Glyco_04-calib	KVAVVRTPPKSPSSAK	KVAVVRTPPKSPSSAK	P10636-8	1650.98	26.5535	5	331.203	0	-	-	-	-	-	0	MSMS	1	1	1	0	NaN
2601_Glyco_04-calib	DFKDRVQSK	DFKDRVQSK	P10636-8	1121.58	23.6061	3	374.868	0	-	-	-	-	-	0	MSMS	1	1	1	0	NaN
2601_Glyco_04-calib	KIETHKLTFRENAK	KIETHKLTFRENAK	P10636-8	1713.95	37.0449	5	343.798	0	-	-	-	-	-	0	MSMS	1	1	1	0	NaN

## Sheet: 3-hT39
File Name	Base Sequence	Full Sequence	Protein Group	Peptide Monoisotopic Mass	MS2 Retention Time	Precursor Charge	Theoretical MZ	Peak intensity	Peak RT Start	Peak RT Apex	Peak RT End	Peak MZ	Peak Charge	Num Charge States Observed	Peak Detection Type	MBR Score	PSMs Mapped	Base Sequences Mapped	Full Sequences Mapped	Peak Split Valley RT	Peak Apex Mass Error (ppm)
2601_Glyco_01-calib	IATPRGAAPPGQK	IATPRGAAPPGQK	P10636-5 - 2N3R (D) (410 aa)	1262.71	30.7929	3	421.91	3223566720	30.0395	30.6166	34.5347	421.911	3	3	MSMS		50	1	1	0	0.260388
2601_Glyco_01-calib	DEVSASLAK	DEVSASLAK	P10636-5 - 2N3R (D) (410 aa)	918.466	39.5285	2	460.24	2448480176	39.3478	39.4158	42.1093	460.24	2	2	MSMS		39	1	1	42.1367	-0.881689
2601_Glyco_01-calib	AEPRQEFEVMEDHAGTYGLG	AEPRQEFEVMEDHAGTYGLG	P10636-5 - 2N3R (D) (410 aa)	2234.99	97.2596	3	746.004	2.43961e+09	97.043	97.6989	100.322	746.34	3	2	MSMS		27	1	1	100.357	2.01956
2601_Glyco_01-calib	VQIVYKPVDLSK	VQIVYKPVDLSK	P10636-5 - 2N3R (D) (410 aa)	1387.81	80.5936	3	463.61	2.34098e+09	79.5404	79.6584	82.6221	463.61	3	2	MSMS		61	1	1	79.5058	-0.208748
2601_Glyco_01-calib	VAVVRTPPKSPSSAK	VAVVRTPPKSPSSAK	P10636-5 - 2N3R (D) (410 aa)	1522.88	30.5775	4	381.728	2227403472	28.787	29.3349	31.0555	381.728	4	3	MSMS		58	1	1	28.7528	0.5737
2601_Glyco_01-calib	STPTAEDVTAPLV	STPTAEDVTAPLV	P10636-5 - 2N3R (D) (410 aa)	1299.66	97.961	2	650.835	2107912512	97.383	97.4509	98.5787	650.836	2	2	MSMS		12	1	1	0	1.52641
2601_Glyco_01-calib	IGSTENLKHQPGGGK	IGSTENLKHQPGGGK	P10636-5 - 2N3R (D) (410 aa)	1521.79	19.5881	4	381.455	1993727208	18.7603	18.9354	20.5242	381.455	4	3	MSMS		66	1	1	0	0.194784
2601_Glyco_01-calib	DTSPRHLSNVSSTGSIDMVDSPQLATLA	DTSPRHLSNVSSTGSIDMVDSPQLATLA	P10636-5 - 2N3R (D) (410 aa)	2898.4	103.358	3	967.142	1.96154e+09	103.218	103.32	104.033	967.476	3	3	MSMS		14	1	1	103.183	0.0733525
2601_Glyco_01-calib	DEAAGHVTQARMVSK	DEAAGHVTQARM[Common Variable:Oxidation on M]VSK	P10636-5 - 2N3R (D) (410 aa)	1614.78	20.9119	4	404.702	1.82941e+09	20.4617	20.5674	21.6265	539.267	3	3	MSMS		27	1	1	21.6409	0.147994
2601_Glyco_01-calib	QAAAQPHTEIPEGTTAEEAGIGDTPSLE	QAAAQPHTEIPEGTTAEEAGIGDTPSLE	P10636-5 - 2N3R (D) (410 aa)	2819.31	94.2384	3	940.777	1.63201e+09	93.9874	94.1618	96.2128	941.112	3	3	MSMS		43	1	1	93.9193	0.818929
2601_Glyco_01-calib	DFKDRVQSK	DFKDRVQSK	P10636-5 - 2N3R (D) (410 aa)	1121.58	19.414	3	374.868	1.42956e+09	19.3799	19.4522	23.0891	374.869	3	4	MSMS		54	1	1	0	0.735701
2601_Glyco_01-calib	KVAVVRTPPKSPSSAK	KVAVVRTPPKSPSSAK	P10636-5 - 2N3R (D) (410 aa)	1650.98	24.1093	5	331.203	1396494968	22.988	23.6724	25.5968	413.752	4	4	MSMS		54	1	1	22.9707	0.558141
2601_Glyco_01-calib	IGSLDNITHVPGGGNKK	IGSLDNITHVPGGGNKK	P10636-5 - 2N3R (D) (410 aa)	1705.91	63.4	4	427.485	1209380680	62.8734	63.271	68.3051	427.485	4	3	MSMS		93	1	1	0	-0.355285
2601_Glyco_01-calib	KVAVVRTPPKSPSSAK	KVAVVRTPPKSPSSAK	P10636-5 - 2N3R (D) (410 aa)	1650.98	24.1517	2	826.496	1033542892	23.8737	23.9087	24.2994	413.752	4	4	MSMS		2	1	1	22.9707	0.0857587
2601_Glyco_01-calib	DTSPRHLSNVSSTGSIDMVDSPQLATLA	DTSPRHLSNVSSTGSIDM[Common Variable:Oxidation on M]VDSPQLATLA	P10636-5 - 2N3R (D) (410 aa)	2914.4	100.055	3	972.473	1.02354e+09	98.5442	98.7197	102.562	972.807	3	4	MSMS		31	1	1	98.5094	-0.153338
2601_Glyco_01-calib	IGSLDNITHVPGGGNK	IGSLDNITHVPGGGNK	P10636-5 - 2N3R (D) (410 aa)	1577.82	73.2569	3	526.946	1.01634e+09	73.1553	73.3397	75.5572	526.946	3	2	MSMS		31	1	1	0	-0.0616132
2601_Glyco_01-calib	TDHGAEIVYKSPVVSG	TDHGAEIVYKSPVVSG	P10636-5 - 2N3R (D) (410 aa)	1657.83	69.2563	3	553.618	9.91366e+08	68.8362	69.166	70.558	553.618	3	2	MSMS		37	1	1	70.5878	1.18407
2601_Glyco_01-calib	DEAAGHVTQARMVSKSK	DEAAGHVTQARMVSKSK	P10636-5 - 2N3R (D) (410 aa)	1813.91	25.355	5	363.789	983494496	24.4445	24.8001	25.5724	454.485	4	4	MSMS		21	1	1	25.7303	0.951753
2601_Glyco_01-calib	AEPRQEFEVMEDHAGTYGLG	AEPRQEFEVM[Common Variable:Oxidation on M]EDHAGTYGLG	P10636-5 - 2N3R (D) (410 aa)	2250.99	84.3304	3	751.336	9.49547e+08	81.5123	82.2011	86.3236	751.67	3	2	MSMS		41	1	1	86.3581	-0.170633
2601_Glyco_01-calib	LTFRENAK	LTFRENAK	P10636-5 - 2N3R (D) (410 aa)	977.529	31.2294	3	326.85	8.89421e+08	30.9088	30.964	34.5706	326.85	3	3	MSMS		35	1	1	0	-0.0604497
2601_Glyco_01-calib	IGSTENLK	IGSTENLK	P10636-5 - 2N3R (D) (410 aa)	860.46	25.6045	2	431.237	888092180	25.5602	25.6578	27.3431	431.237	2	2	MSMS		24	1	1	27.3577	-0.486967
2601_Glyco_01-calib	DEAAGHVTQARMVSK	DEAAGHVTQARMVSK	P10636-5 - 2N3R (D) (410 aa)	1598.78	30.7126	4	400.703	8.84681e+08	30.6672	31.3919	33.9584	533.935	3	3	MSMS		61	1	1	33.9924	0.357
2601_Glyco_01-calib	STPTAEDVTAPLVDEGAPGK	STPTAEDVTAPLVDEGAPGK	P10636-5 - 2N3R (D) (410 aa)	1953.95	91.1157	3	652.325	815323264	90.5254	90.7848	92.5169	978.484	2	2	MSMS		32	1	1	0	-1.34238
2601_Glyco_01-calib	DEAAGHVTQARMVSKSK	DEAAGHVTQARM[Common Variable:Oxidation on M]VSKSK	P10636-5 - 2N3R (D) (410 aa)	1829.91	17.0091	5	366.988	667231084	16.8256	17.0458	18.8041	458.483	4	4	MSMS		33	1	1	0	-0.509057
2601_Glyco_01-calib	GQANATRIPAKTPPAPKTPPSSGEPPK	GQANATRIPAKTPPAPKTPPSSGEPPK	P10636-5 - 2N3R (D) (410 aa)	2694.45	49.2577	5	539.896	655859556	46.2141	48.6488	51.0687	674.869	4	5	MSMS		103	1	1	51.1022	-0.0622882
2601_Glyco_01-calib	SGDRSGYSSPGSPGTPGSRSRTPSLPTPPTREPK	SGDRSGYSSPGSPGTPGSRSRTPSLPTPPTREPK	P10636-5 - 2N3R (D) (410 aa)	3452.7	59.0522	6	576.458	619857712	57.9173	59.0713	61.015	691.748	5	5	MSMS		71	1	1	0	-0.0766011
2601_Glyco_01-calib	DEAAGHVTQARMVSKSK	DEAAGHVTQARM[Common Variable:Oxidation on M]VSKSK	P10636-5 - 2N3R (D) (410 aa)	1829.91	17.3105	2	915.96	594906052	17.1319	17.2124	17.3224	458.483	4	4	MSMS		1	1	1	0	-0.509844
2601_Glyco_01-calib	LTFRENAKAK	LTFRENAKAK	P10636-5 - 2N3R (D) (410 aa)	1176.66	25.0122	4	295.173	544621824	24.1247	24.162	28.0654	393.228	3	3	MSMS		75	1	1	28.0987	0.215542
2601_Glyco_01-calib	QAAAQPHTEIPEGTTAEEAGIGDTPSLEDEAAGHVTQARMVSK	QAAAQPHTEIPEGTTAEEAGIGDTPSLEDEAAGHVTQARMVSK	P10636-5 - 2N3R (D) (410 aa)	4400.08	94.4685	4	1101.03	5.27711e+08	94.3675	94.4936	95.6006	881.426	5	4	MSMS		19	1	1	0	1.47089
2601_Glyco_01-calib	DQGGYTMHQ	DQGGYTMHQ	P10636-5 - 2N3R (D) (410 aa)	1035.41	26.111	2	518.711	517439024	25.8269	25.9389	28.1834	518.711	2	2	MSMS		47	1	1	0	-0.27749
2601_Glyco_01-calib	SGDRSGYSSPGSPGTPGSRSRTPSLPTPPTREPK	SGDRSGYSSPGSPGTPGSRSRTPSLPTPPTREPK	P10636-5 - 2N3R (D) (410 aa)	3452.7	59.2878	7	494.251	5.00708e+08	59.145	59.1582	59.4057	691.749	5	5	MSMS		2	1	1	0	0.11496
2601_Glyco_01-calib	GQANATRIPAKTPPAPKTPPSSGEPPK	GQANATRIPAKTPPAPKTPPSSGEPPK	P10636-5 - 2N3R (D) (410 aa)	2694.45	48.4197	2	1348.23	497651648	48.3996	48.4423	48.4423	674.869	4	5	MSMS		2	1	1	51.1022	0.163829
2601_Glyco_01-calib	GQANATRIPAKTPPAPKTPPSSGEPPK	GQANATRIPAKTPPAPKTPPSSGEPPK	P10636-5 - 2N3R (D) (410 aa)	2694.45	48.7663	2	1348.23	485508858	48.8092	48.8233	48.8233	674.869	4	5	MSMS		3	1	1	51.1022	-0.0932428
2601_Glyco_01-calib	SGDRSGYSSPGSPGTPGSRSRTPSLPTPPTREPKK	SGDRSGYSSPGSPGTPGSRSRTPSLPTPPTREPKK	P10636-5 - 2N3R (D) (410 aa)	3580.8	53.6633	6	597.807	4.69611e+08	51.9732	53.2701	58.6603	717.369	5	6	MSMS		99	1	1	0	1.79281
2601_Glyco_01-calib	DRKDQGGYTMHQ	DRKDQGGYTMHQ	P10636-5 - 2N3R (D) (410 aa)	1434.63	18.5042	3	479.218	4.56394e+08	17.5144	17.6782	18.5452	479.218	3	3	MSMS		18	1	1	18.5622	0.00119259
2601_Glyco_01-calib	IETHKLTFRENAK	IETHKLTFRENAK	P10636-5 - 2N3R (D) (410 aa)	1585.86	37.785	5	318.179	438329904	37.0404	37.1908	39.3478	397.472	4	4	MSMS		74	1	1	0	0.0884599
2601_Glyco_01-calib	SRLQTAPVPMPDLK	SRLQTAPVPMPDLK	P10636-5 - 2N3R (D) (410 aa)	1551.84	90.2161	3	518.289	4.13208e+08	88.9187	89.4665	90.6816	518.289	3	2	MSMS		25	1	1	0	0.105032
2601_Glyco_01-calib	DEGAPGKQAAAQPHTEIPEGTTAEEAGIG	DEGAPGKQAAAQPHTEIPEGTTAEEAGIG	P10636-5 - 2N3R (D) (410 aa)	2831.32	73.8951	3	944.781	4.08506e+08	73.5957	73.8057	75.325	945.115	3	3	MSMS		26	1	1	75.3596	-0.465753
2601_Glyco_01-calib	SGDRSGYSSPGSPGTPGSRSRTPSLPTPPTREPKK	SGDRSGYSSPGSPGTPGSRSRTPSLPTPPTREPKK	P10636-5 - 2N3R (D) (410 aa)	3580.8	53.1484	8	448.607	4.0569e+08	53.1673	53.1881	53.1881	717.369	5	6	MSMS		2	1	1	0	1.86499
2601_Glyco_01-calib	DRSGYSSPGSPGTPGSRSRTPSLPTPPTREPK	DRSGYSSPGSPGTPGSRSRTPSLPTPPTREPK	P10636-5 - 2N3R (D) (410 aa)	3308.65	62.0764	6	552.449	368889996	59.6521	60.7313	62.8734	662.938	5	5	MSMS		61	1	1	0	0.765389
2601_Glyco_01-calib	DHAGTYGLG	DHAGTYGLG	P10636-5 - 2N3R (D) (410 aa)	889.393	44.2823	2	445.704	367215244	43.9882	44.3247	47.1632	445.704	2	2	MSMS		37	1	1	0	-0.372113
2601_Glyco_01-calib	GQANATRIPAKTPPAPKTPPSSGEPPK	GQANATRIPAKTPPAPKTPPSSGEPPK	P10636-5 - 2N3R (D) (410 aa)	2694.45	48.218	2	1348.23	3.57461e+08	48.2975	48.2975	48.2975	540.097	5	5	MSMS		1	1	1	51.1022	0.564468
2601_Glyco_01-calib	LDFKDRVQSK	LDFKDRVQSK	P10636-5 - 2N3R (D) (410 aa)	1234.67	38.9769	4	309.674	3.25661e+08	38.7701	39.004	40.8991	412.563	3	3	MSMS		29	1	1	38.7567	0.0871449
2601_Glyco_01-calib	DEGAPGKQAAAQPHTEIPEGTTAEEAGIGDTPSLE	DEGAPGKQAAAQPHTEIPEGTTAEEAGIGDTPSLE	P10636-5 - 2N3R (D) (410 aa)	3473.61	91.7604	4	869.409	3.07171e+08	91.6275	92.0473	93.6091	1159.21	3	4	MSMS		40	1	1	0	0.222465
2601_Glyco_01-calib	DRSGYSSPGSPGTPGSRSRTPSLPTPPTREPKK	DRSGYSSPGSPGTPGSRSRTPSLPTPPTREPKK	P10636-5 - 2N3R (D) (410 aa)	3436.74	54.8171	6	573.798	3.04118e+08	53.8268	54.8437	59.7344	688.557	5	6	MSMS		91	1	1	0	0.497019
2601_Glyco_01-calib	SGDRSGYSSPGSPGTPGSRSRTPSLPTPPTREPKK	SGDRSGYSSPGSPGTPGSRSRTPSLPTPPTREPKK	P10636-5 - 2N3R (D) (410 aa)	3580.8	53.6547	8	448.607	3.01206e+08	53.5202	53.544	53.5723	717.369	5	6	MSMS		2	1	1	0	2.08566
2601_Glyco_01-calib	TKIATPRGAAPPGQK	TKIATPRGAAPPGQK	P10636-5 - 2N3R (D) (410 aa)	1491.85	29.0964	4	373.97	2.97253e+08	28.5613	29.1821	29.5791	498.291	3	3	MSMS		17	1	1	0	0.00135966
2601_Glyco_01-calib	DRSGYSSPGSPGTPGSRSRTPSLPTPPTREPK	DRSGYSSPGSPGTPGSRSRTPSLPTPPTREPK	P10636-5 - 2N3R (D) (410 aa)	3308.65	60.841	7	473.672	2.83761e+08	60.6526	60.6526	60.6526	662.938	5	4	MSMS		3	1	1	0	0.0710449
2601_Glyco_01-calib	DEGAPGKQAAAQPHTEIPEGTTAEEAGIG	DEGAPGKQAAAQPHTEIPEGTTAEEAGIG	P10636-5 - 2N3R (D) (410 aa)	2831.32	73.7801	2	1416.67	2.72693e+08	73.8392	73.8392	74.1044	945.115	3	3	MSMS		2	1	1	75.3596	-0.0221226
2601_Glyco_01-calib	QAAAQPHTEIPEGTTAEEAGIG	QAAAQPHTEIPEGTTAEEAGIG	P10636-5 - 2N3R (D) (410 aa)	2177.02	75.524	3	726.682	2.6732e+08	74.6543	74.8789	76.0136	727.016	3	2	MSMS		24	1	1	0	0.0753228
2601_Glyco_01-calib	GQANATRIPAKTPPAPKTPPSSGEPPK	GQANATRIPAKTPPAPKTPPSSGEPPK	P10636-5 - 2N3R (D) (410 aa)	2694.45	49.1409	2	1348.23	2.59209e+08	49.1328	49.1328	49.1328	540.097	5	4	MSMS		1	1	1	51.1022	0.470767
2601_Glyco_01-calib	QAAAQPHTEIPEGTTAEEAGIGDTPSLEDEAAGHVTQARMVSK	QAAAQPHTEIPEGTTAEEAGIGDTPSLEDEAAGHVTQARMVSK	P10636-5 - 2N3R (D) (410 aa)	4400.08	94.5125	7	629.591	2.49969e+08	94.5284	94.5921	94.8134	881.426	5	4	MSMS		2	1	1	0	0.828437
2601_Glyco_01-calib	SGDRSGYSSPGSPGTPGSRSRTPSLPTPPTREPK	SGDRSGYSSPGSPGTPGSRSRTPSLPTPPTREPK	P10636-5 - 2N3R (D) (410 aa)	3452.7	59.6117	7	494.251	244867716	59.5119	59.5119	59.8627	691.748	5	5	MSMS		4	1	1	0	-0.103425
2601_Glyco_01-calib	SRLQTAPVPMPDLKNVK	SRLQTAPVPMPDLKNVK	P10636-5 - 2N3R (D) (410 aa)	1893.05	88.0401	4	474.27	237836958	86.2553	86.768	88.671	474.52	4	3	MSMS		40	1	1	86.2209	-0.584747
2601_Glyco_01-calib	DRSGYSSPGSPGTPGSRSRTPSLPTPPTREPKK	DRSGYSSPGSPGTPGSRSRTPSLPTPPTREPKK	P10636-5 - 2N3R (D) (410 aa)	3436.74	54.68	8	430.6	2.23329e+08	54.6183	54.7204	54.7545	688.558	5	6	MSMS		1	1	1	0	1.25155
2601_Glyco_01-calib	AEPRQEFEVME	AEPRQEFEVME	P10636-5 - 2N3R (D) (410 aa)	1363.61	76.198	2	682.811	221474627	76.13	76.3975	77.6308	682.811	2	3	MSMS		17	1	1	0	0.126398
2601_Glyco_01-calib	DVTAPLVDEGAPGK	DVTAPLVDEGAPGK	P10636-5 - 2N3R (D) (410 aa)	1367.69	73.5783	3	456.905	216658330	73.3285	73.5702	74.34	684.854	2	2	MSMS		10	1	1	0	0.111678
2601_Glyco_01-calib	AEPRQEFEVME	AEPRQEFEVME	P10636-5 - 2N3R (D) (410 aa)	1363.61	76.5959	3	455.543	215018118	76.5385	76.5779	76.6795	682.812	2	3	MSMS		1	1	1	0	0.500284
2601_Glyco_01-calib	DEGAPGKQAAAQPHTEIPEGTTAEEAGIGDTPSLE	DEGAPGKQAAAQPHTEIPEGTTAEEAGIGDTPSLE	P10636-5 - 2N3R (D) (410 aa)	3473.61	92.0557	5	695.729	2.03399e+08	91.9531	91.9531	91.9531	1159.21	3	3	MSMS		2	1	1	0	1.40678
2601_Glyco_01-calib	IETHKLTFRENAKAK	IETHKLTFRENAKAK	P10636-5 - 2N3R (D) (410 aa)	1784.99	30.8163	5	358.005	1.91952e+08	30.4264	30.4825	30.8405	358.005	5	5	MSMS		20	1	1	30.8478	-0.174911
2601_Glyco_01-calib	GQANATRIPAKTPPAPKTPPSSGEPPK	GQANATRIPAKTPPAPKTPPSSGEPPK	P10636-5 - 2N3R (D) (410 aa)	2694.45	49.3536	2	1348.23	1.89726e+08	49.3188	49.3188	49.3188	540.098	5	4	MSMS		1	1	1	51.1022	1.676
2601_Glyco_01-calib	SRLQTAPVPMPDLK	SRLQTAPVPM[Common Variable:Oxidation on M]PDLK	P10636-5 - 2N3R (D) (410 aa)	1567.84	72.2025	3	523.62	1.87392e+08	69.7148	70.1859	73.189	523.62	3	2	MSMS		41	1	1	0	-0.0505749
2601_Glyco_01-calib	DTSPRHLSNVSSTGSIDMV	DTSPRHLSNVSSTGSIDMV	P10636-5 - 2N3R (D) (410 aa)	2001.94	82.0789	3	668.321	1.59629e+08	80.8273	80.9624	82.0548	668.656	3	2	MSMS		16	1	1	0	0.163176
2601_Glyco_01-calib	DNITHVPGGGNK	DNITHVPGGGNK	P10636-5 - 2N3R (D) (410 aa)	1207.59	28.3805	3	403.539	130766176	28.3275	28.4749	29.0138	403.539	3	2	MSMS		19	1	1	0	-0.17535
2601_Glyco_01-calib	QAAAQPHTEIPEGTTAEEAGIGDTPSLEDEAAGHVTQARMVSK	QAAAQPHTEIPEGTTAEEAGIGDTPSLEDEAAGHVTQARM[Common Variable:Oxidation on M]VSK	P10636-5 - 2N3R (D) (410 aa)	4416.08	90.6212	4	1105.03	1.28464e+08	90.1804	90.7848	92.2908	884.623	5	4	MSMS		20	1	1	92.3568	-0.841536
2601_Glyco_01-calib	DVTAPLV	DVTAPLV	P10636-5 - 2N3R (D) (410 aa)	713.396	85.6749	1	714.403	125225452	84.9804	85.2764	86.2209	714.403	1	2	MSMS		9	1	1	0	-0.465287
2601_Glyco_01-calib	QAAAQPHTEIPEGTTAEEAGIGDTPSLEDEAAGHVTQARMVSK	QAAAQPHTEIPEGTTAEEAGIGDTPSLEDEAAGHVTQARM[Common Variable:Oxidation on M]VSK	P10636-5 - 2N3R (D) (410 aa)	4416.08	90.695	7	631.876	1.24403e+08	90.6477	90.6477	90.6816	884.623	5	4	MSMS		1	1	1	92.3568	-0.843231
2601_Glyco_01-calib	SRLQTAPVPMPDLKNVK	SRLQTAPVPM[Common Variable:Oxidation on M]PDLKNVK	P10636-5 - 2N3R (D) (410 aa)	1909.05	71.8938	4	478.269	118221046	69.4901	70.1859	72.2968	478.519	4	3	MSMS		52	1	1	72.3313	-0.371689
2601_Glyco_01-calib	IETHKLTFRENAKAK	IETHKLTFRENAKAK	P10636-5 - 2N3R (D) (410 aa)	1784.99	30.4756	6	298.506	1.16648e+08	30.4594	30.4594	30.4594	358.005	5	3	MSMS		2	1	1	30.8478	0.185113
2601_Glyco_01-calib	DNITHVPGGGNKK	DNITHVPGGGNKK	P10636-5 - 2N3R (D) (410 aa)	1335.69	19.8882	3	446.237	111147124	19.7198	19.8523	20.6139	446.238	3	3	MSMS		25	1	1	0	1.07805
2601_Glyco_01-calib	DHGAEIVYKSPVVSG	DHGAEIVYKSPVVSG	P10636-5 - 2N3R (D) (410 aa)	1556.78	71.4138	2	779.399	110878978	70.649	70.889	73.189	519.936	3	2	MSMS		27	1	1	0	0.993621
2601_Glyco_01-calib	SRLQTAPVPMPDLKNVK	SRLQTAPVPM[Common Variable:Oxidation on M]PDLKNVK	P10636-5 - 2N3R (D) (410 aa)	1909.05	70.6791	2	955.53	8.37758e+07	70.473	70.7882	71.1532	478.519	4	3	MSMS		3	1	1	72.3313	-0.233069
2601_Glyco_01-calib	DAGLKESPLQTPTEDGSEEPGSETS	DAGLKESPLQTPTEDGSEEPGSETS	P10636-5 - 2N3R (D) (410 aa)	2560.13	76.1309	3	854.384	8.34598e+07	75.5914	75.8728	77.3903	854.718	3	2	MSMS		17	1	1	75.5572	-0.269887
2601_Glyco_01-calib	QAAAQPHTEIPEGTTAEEAGIGDTPSLE	QAAAQPHTEIPEGTTAEEAGIGDTPSLE	P10636-5 - 2N3R (D) (410 aa)	2819.31	99.3301	2	1410.66	81476730	99.1529	99.3249	99.9497	941.111	3	2	MSMS		9	1	1	0	-0.353658
2601_Glyco_01-calib	DQGGYTMHQDQEG	DQGGYTMHQDQEG	P10636-5 - 2N3R (D) (410 aa)	1464.56	30.0126	2	733.286	8.0723e+07	29.4539	29.5489	29.8527	733.286	2	1	MSMS		6	1	1	0	-0.0829317
2601_Glyco_01-calib	DSPQLATLA	DSPQLATLA	P10636-5 - 2N3R (D) (410 aa)	914.471	83.898	2	458.243	79558932	83.3906	83.5201	85.0396	458.243	2	2	MSMS		17	1	1	0	0.0848223
2601_Glyco_01-calib	VQIVYKPV	VQIVYKPV	P10636-5 - 2N3R (D) (410 aa)	944.57	74.2367	2	473.292	78700962	73.7632	73.8884	74.4079	473.292	2	2	MSMS		6	1	1	0	-0.120477
2601_Glyco_01-calib	IETHKLTFRENAKAK	IETHKLTFRENAKAK	P10636-5 - 2N3R (D) (410 aa)	1784.99	32.3192	5	358.005	71382914	30.8575	31.6773	34.7019	358.005	5	4	MSMS		82	1	1	30.8478	-0.0360351
2601_Glyco_01-calib	GQANATRIPAKTPPAPK	GQANATRIPAKTPPAPK	P10636-5 - 2N3R (D) (410 aa)	1716.96	38.4817	4	430.248	6.96895e+07	37.73	38.2072	38.9717	430.248	4	3	MSMS		22	1	1	0	0.751882
2601_Glyco_01-calib	LTFRENAKAKT	LTFRENAKAKT	P10636-5 - 2N3R (D) (410 aa)	1277.71	29.0215	3	426.91	6.2738e+07	28.1548	28.339	29.3494	426.91	3	3	MSMS		29	1	1	0	-0.536812
2601_Glyco_01-calib	VQIVYKPVDLSKVTSK	VQIVYKPVDLSKVTSK	P10636-5 - 2N3R (D) (410 aa)	1803.05	89.0957	4	451.77	61803459	88.5551	88.7	89.2799	451.77	4	3	MSMS		14	1	1	0	-0.098203
2601_Glyco_01-calib	SRLQTAPVPMP	SRLQTAPVPMP	P10636-5 - 2N3R (D) (410 aa)	1195.64	86.1633	2	598.826	57024974	84.4141	85.3457	86.5303	598.827	2	3	MSMS		20	1	1	0	0.19412
2601_Glyco_01-calib	IETHKLTFRENAKAK	IETHKLTFRENAKAK	P10636-5 - 2N3R (D) (410 aa)	1784.99	31.4248	6	298.506	5.56516e+07	31.4093	31.4093	31.4093	358.005	5	4	MSMS		1	1	1	30.8478	0.221571
2601_Glyco_01-calib	DEAAGHVTQARMVSKSKDGTGS	DEAAGHVTQARMVSKSKDGTGS	P10636-5 - 2N3R (D) (410 aa)	2231.06	28.4367	5	447.219	54536213	28.2564	28.3752	29.0138	559.023	4	3	MSMS		9	1	1	28.2282	-0.233844
2601_Glyco_01-calib	CGSLGNIHHKPGGGQVEVK	CGSLGNIHHKPGGGQVEVK	P10636-5 - 2N3R (D) (410 aa)	1915.97	42.6854	4	479.999	5.26668e+07	42.2437	42.2773	43.6132	480.25	4	2	MSMS		25	1	1	0	-0.919784
2601_Glyco_01-calib	ESPLQTPTEDGSEEPGSETS	ESPLQTPTEDGSEEPGSETS	P10636-5 - 2N3R (D) (410 aa)	2075.87	66.3788	2	1038.94	5.21897e+07	65.6027	66.0162	66.9877	1039.44	2	2	MSMS		14	1	1	0	0.144929
2601_Glyco_01-calib	DVTAPLVDEGAPGKQAAAQPHTEIPEGTTAEEAGIG	DVTAPLVDEGAPGKQAAAQPHTEIPEGTTAEEAGIG	P10636-5 - 2N3R (D) (410 aa)	3526.71	96.6029	3	1176.58	5.16308e+07	96.5293	96.6656	96.9057	1176.91	3	2	MSMS		7	1	1	0	1.19912
2601_Glyco_01-calib	DTSPRHLSNVSSTGSIDMV	DTSPRHLSNVSSTGSIDM[Common Variable:Oxidation on M]V	P10636-5 - 2N3R (D) (410 aa)	2017.94	66.714	3	673.653	5.13541e+07	66.6112	67.1199	68.2363	673.988	3	3	MSMS		15	1	1	0	0.883993
2601_Glyco_01-calib	KIETHKLTFRENAK	KIETHKLTFRENAK	P10636-5 - 2N3R (D) (410 aa)	1713.95	33.7355	5	343.798	4.84591e+07	32.8616	33.2912	34.5706	429.496	4	4	MSMS		44	1	1	0	0.207169
2601_Glyco_01-calib	DRKDQGGYTMHQDQEG	DRKDQGGYTMHQDQEG	P10636-5 - 2N3R (D) (410 aa)	1863.78	20.7273	4	466.952	48179477	20.6905	20.8072	21.5852	622.267	3	3	MSMS		11	1	1	0	-0.0175145
2601_Glyco_01-calib	KIETHKLTFRENAK	KIETHKLTFRENAK	P10636-5 - 2N3R (D) (410 aa)	1713.95	33.3716	2	857.984	45694799	33.3119	33.3119	33.3119	429.496	4	4	MSMS		1	1	1	0	0.500571
2601_Glyco_01-calib	DEAAGHVTQARMVSK	DEAAGHVTQARMVSK	P10636-5 - 2N3R (D) (410 aa)	1598.78	29.3294	3	533.935	3.8542e+07	29.3157	29.3349	29.3802	533.935	3	1	MSMS		4	1	1	0	-0.180943
2601_Glyco_01-calib	DQEGDTDAGLK	DQEGDTDAGLK	P10636-5 - 2N3R (D) (410 aa)	1147.5	23.0961	2	574.757	33021231	22.6364	22.8754	23.1713	574.757	2	2	MSMS		6	1	1	0	0.936798
2601_Glyco_01-calib	QAAAQPHTEIPEGTTAEEAGIGDTPSLEDEAAGHVTQARMVSK	QAAAQPHTEIPEGTTAEEAGIGDTPSLEDEAAGHVTQARM[Common Variable:Oxidation on M]VSK	P10636-5 - 2N3R (D) (410 aa)	4416.08	90.9983	6	737.02	3.19338e+07	90.9742	90.9742	90.9742	884.623	5	3	MSMS		1	1	1	92.3568	-0.897049
2601_Glyco_01-calib	SRLQTAPVPMP	SRLQTAPVPM[Common Variable:Oxidation on M]P	P10636-5 - 2N3R (D) (410 aa)	1211.63	63.6035	2	606.824	2.8192e+07	62.2661	63.271	65.7404	606.823	2	1	MSMS		36	1	1	65.8153	-0.841241
2601_Glyco_01-calib	DTDAGLKESPLQTPTE	DTDAGLKESPLQTPTE	P10636-5 - 2N3R (D) (410 aa)	1700.81	75.3836	2	851.413	2.53483e+07	75.325	75.6355	75.9228	851.413	2	2	MSMS		7	1	1	0	0.725819
2601_Glyco_01-calib	DFKDRVQSK	DFKDRVQSK	P10636-5 - 2N3R (D) (410 aa)	1121.58	23.9309	3	374.868	2.50363e+07	23.822	23.9087	24.094	374.868	3	1	MSMS		5	1	1	0	-0.259295
2601_Glyco_01-calib	AEPRQEFEVMEDHAGTYGLG	AEPRQEFEVMEDHAGTYGLG	P10636-5 - 2N3R (D) (410 aa)	2234.99	94.4758	3	746.004	23329906	94.4278	94.4936	95.1226	746.34	3	2	MSMS		5	1	1	95.1568	1.69791
2601_Glyco_01-calib	DAKSTPTAEDVTAPLV	DAKSTPTAEDVTAPLV	P10636-5 - 2N3R (D) (410 aa)	1613.81	92.9181	3	538.946	2.32116e+07	92.714	92.9623	93.7111	807.916	2	2	MSMS		8	1	1	0	1.22396
2601_Glyco_01-calib	DQGGYTMHQDQEG	DQGGYTM[Common Variable:Oxidation on M]HQDQEG	P10636-5 - 2N3R (D) (410 aa)	1480.55	16.6071	2	741.284	2.25477e+07	16.6019	16.7813	16.989	741.283	2	2	MSMS		8	1	1	0	-0.126505
2601_Glyco_01-calib	IETHKLTFRENAKAK	IETHKLTFRENAKAK	P10636-5 - 2N3R (D) (410 aa)	1784.99	30.8414	3	596.004	21043476	30.8058	30.8154	30.8154	447.255	4	3	MSMS		1	1	1	30.8478	-0.054125
2601_Glyco_01-calib	DQGGYTMHQDQEGDT	DQGGYTM[Common Variable:Oxidation on M]HQDQEGDT	P10636-5 - 2N3R (D) (410 aa)	1696.63	20.8208	2	849.321	2.04157e+07	20.408	20.5674	20.8156	849.32	2	2	MSMS		5	1	1	0	-1.07872
2601_Glyco_01-calib	DTSPRHLSNVSSTGSI	DTSPRHLSNVSSTGSI	P10636-5 - 2N3R (D) (410 aa)	1656.81	55.052	3	553.276	1.95842e+07	54.6183	54.7204	55.3962	553.277	3	2	MSMS		12	1	1	0	1.22112
2601_Glyco_01-calib	VTSKCGSLGNIHHKPGGGQVEVK	VTSKCGSLGNIHHKPGGGQVEVK	P10636-5 - 2N3R (D) (410 aa)	2331.21	41.1253	5	467.25	1.95026e+07	40.9268	41.1642	42.1367	467.45	5	2	MSMS		11	1	1	0	-0.60704
2601_Glyco_01-calib	DRKDQGGYTMHQDQEG	DRKDQGGYTM[Common Variable:Oxidation on M]HQDQEG	P10636-5 - 2N3R (D) (410 aa)	1879.78	12.0359	4	470.951	1.85009e+07	11.9426	12.0573	12.9049	627.599	3	3	MSMS		8	1	1	0	0.0221209
2601_Glyco_01-calib	DGSEEPGSETS	DGSEEPGSETS	P10636-5 - 2N3R (D) (410 aa)	1093.4	14.2953	2	547.71	1.77413e+07	13.7783	14.0025	14.4928	547.71	2	2	MSMS		8	1	1	0	0.671848
2601_Glyco_01-calib	DEAAGHVTQARMVSKSKDGTGS	DEAAGHVTQARM[Common Variable:Oxidation on M]VSKSKDGTGS	P10636-5 - 2N3R (D) (410 aa)	2247.05	20.3922	5	450.418	1.75693e+07	20.2724	20.3626	20.4617	563.022	4	3	MSMS		4	1	1	20.4717	0.111665
2601_Glyco_01-calib	DEAAGHVTQARMVSKSKDGTGS	DEAAGHVTQARM[Common Variable:Oxidation on M]VSKSKDGTGS	P10636-5 - 2N3R (D) (410 aa)	2247.05	20.6544	4	562.771	1.6601e+07	20.4933	20.5471	20.6977	563.021	4	2	MSMS		4	1	1	20.4717	-0.697462
2601_Glyco_01-calib	DTPSLEDEAAGHVTQARMVSK	DTPSLEDEAAGHVTQARMVSK	P10636-5 - 2N3R (D) (410 aa)	2241.07	76.4783	4	561.275	1.62953e+07	76.2718	76.3975	77.6142	561.525	4	2	MSMS		16	1	1	0	0.0296413
2601_Glyco_01-calib	IETHKLTFRENAKAK	IETHKLTFRENAKAK	P10636-5 - 2N3R (D) (410 aa)	1784.99	30.8777	3	596.004	1.62853e+07	30.9279	30.9374	30.9506	447.255	4	3	MSMS		1	1	1	30.8478	-0.104901
2601_Glyco_01-calib	DAGLKESPLQTPTE	DAGLKESPLQTPTE	P10636-5 - 2N3R (D) (410 aa)	1484.74	72.2054	2	743.375	1.61308e+07	72.1607	72.4688	73.1133	743.375	2	2	MSMS		9	1	1	0	0.372978
2601_Glyco_01-calib	DFKDRVQSK	DFKDRVQSK	P10636-5 - 2N3R (D) (410 aa)	1121.58	18.9782	3	374.868	1.60108e+07	18.9701	18.9886	19.0415	374.868	3	1	MSMS		2	1	1	0	0.325709
2601_Glyco_01-calib	SKIGSTENLKHQPGGGK	SKIGSTENLKHQPGGGK	P10636-5 - 2N3R (D) (410 aa)	1736.92	18.598	5	348.391	1.59611e+07	18.4547	18.6213	18.8189	435.236	4	3	MSMS		14	1	1	0	-0.0644115
2601_Glyco_01-calib	DHAGTYGLGDRK	DHAGTYGLGDRK	P10636-5 - 2N3R (D) (410 aa)	1288.62	24.6366	3	430.546	1.56071e+07	24.4352	24.5764	24.7807	430.546	3	3	MSMS		5	1	1	0	0.261739
2601_Glyco_01-calib	DQGGYTMHQDQEGDT	DQGGYTMHQDQEGDT	P10636-5 - 2N3R (D) (410 aa)	1680.63	34.3013	2	841.323	1.55454e+07	33.7159	33.9584	34.5706	841.323	2	2	MSMS		9	1	1	0	-0.0804705
2601_Glyco_01-calib	VAVVRTPPK	VAVVRTPPK	P10636-5 - 2N3R (D) (410 aa)	965.602	28.6752	3	322.875	1.54486e+07	28.4315	28.8421	29.1587	322.875	3	2	MSMS		15	1	1	0	0.0581447
2601_Glyco_01-calib	DTSPRHLSNVSSTGSIDMVDSPQLATLA	DTSPRHLSNVSSTGSIDMVDSPQLATLA	P10636-5 - 2N3R (D) (410 aa)	2898.4	103.075	3	967.142	1.46717e+07	102.207	102.311	103.149	967.476	3	1	MSMS		6	1	1	103.183	0.485713
2601_Glyco_01-calib	AEPRQEFEVMEDHAGTYGLG	AEPRQEFEVMEDHAGTYGLG	P10636-5 - 2N3R (D) (410 aa)	2234.99	94.5773	2	1118.5	14590712	94.5284	94.5284	94.5284	746.339	3	2	MSMS		1	1	1	95.1568	1.36328
2601_Glyco_01-calib	DTPSLEDEAAGHVTQARMVSKSK	DTPSLEDEAAGHVTQARMVSKSK	P10636-5 - 2N3R (D) (410 aa)	2456.2	70.3159	5	492.247	1.4322e+07	70.1299	70.2528	70.9088	615.307	4	3	MSMS		16	1	1	0	-0.637128
2601_Glyco_01-calib	DRKDQGGYTMHQ	DRKDQGGYTM[Common Variable:Oxidation on M]HQ	P10636-5 - 2N3R (D) (410 aa)	1450.63	17.7239	3	484.549	1.40837e+07	17.6452	17.6868	18.2318	484.549	3	3	MSMS		4	1	1	0	-0.972605
2601_Glyco_01-calib	DEAAGHVTQARMVSK	DEAAGHVTQARM[Common Variable:Oxidation on M]VSK	P10636-5 - 2N3R (D) (410 aa)	1614.78	23.6392	3	539.267	1.39445e+07	21.6709	23.3509	23.6523	539.267	3	3	MSMS		16	1	1	21.6409	0.252177
2601_Glyco_01-calib	IGSLDNITHVPGGGNKK	IGSLDNITHVPGGGNKK	P10636-5 - 2N3R (D) (410 aa)	1705.91	58.6034	4	427.485	1.32112e+07	58.1894	58.5922	58.866	427.485	4	3	MSMS		21	1	1	0	0.298448
2601_Glyco_01-calib	DEAAGHVTQARMVSKSK	DEAAGHVTQARM[Common Variable:Oxidation on M]VSKSK	P10636-5 - 2N3R (D) (410 aa)	1829.91	25.0695	4	458.484	1.29442e+07	24.7191	24.8545	25.3332	458.483	4	2	MSMS		6	1	1	0	-0.525084
2601_Glyco_01-calib	DMVDSPQLATLA	DMVDSPQLATLA	P10636-5 - 2N3R (D) (410 aa)	1259.61	103.015	2	630.811	1.28243e+07	102.972	103.074	103.251	630.812	2	2	MSMS		3	1	1	0	1.35737
2601_Glyco_01-calib	TDHGAEIVYKSPVVSG	TDHGAEIVYKSPVVSG	P10636-5 - 2N3R (D) (410 aa)	1657.83	73.0863	3	553.618	1.27936e+07	70.6163	70.7882	73.189	553.618	3	2	MSMS		23	1	1	70.5878	-0.194375
2601_Glyco_01-calib	TPPAPKTPPSSGEPPK	TPPAPKTPPSSGEPPK	P10636-5 - 2N3R (D) (410 aa)	1586.83	34.9492	3	529.951	1.27521e+07	33.4063	34.6038	36.3546	529.951	3	2	MSMS		31	1	1	0	0.754629
2601_Glyco_01-calib	DEAAGHVTQARMVSK	DEAAGHVTQARM[Common Variable:Oxidation on M]VSK	P10636-5 - 2N3R (D) (410 aa)	1614.78	30.9474	3	539.267	1.25712e+07	30.8894	31.1551	31.1551	539.266	3	1	MSMS		2	1	1	31.1827	-0.58401
2601_Glyco_01-calib	DEAAGHVTQARMVSK	DEAAGHVTQARM[Common Variable:Oxidation on M]VSK	P10636-5 - 2N3R (D) (410 aa)	1614.78	25.0012	3	539.267	1.20762e+07	23.7418	23.7418	29.1222	539.267	3	2	MSMS		37	1	1	0	0.275981
2601_Glyco_01-calib	DHAGTYGLGDRK	DHAGTYGLGDRK	P10636-5 - 2N3R (D) (410 aa)	1288.62	24.5888	4	323.161	1.18133e+07	24.5588	24.5588	24.5588	430.546	3	3	MSMS		2	1	1	0	0.626053
2601_Glyco_01-calib	TPPAPKTPPSSGEPPK	TPPAPKTPPSSGEPPK	P10636-5 - 2N3R (D) (410 aa)	1586.83	33.7948	2	794.422	1.17426e+07	33.7428	34.1921	34.5706	529.951	3	2	MSMS		3	1	1	0	0.191402
2601_Glyco_01-calib	GQANATRIPAKTPPAPKTPPSSGEPPK	GQANATRIPAKTPPAPKTPPSSGEPPK	P10636-5 - 2N3R (D) (410 aa)	2694.45	47.6778	3	899.156	1.15401e+07	47.6595	47.6595	47.6595	674.87	4	3	MSMS		1	1	1	51.1022	0.31553
2601_Glyco_01-calib	DEVSASLAK	DEVSASLAK	P10636-5 - 2N3R (D) (410 aa)	918.466	43.2638	2	460.24	1.14442e+07	42.1684	43.3751	47.2988	460.24	2	2	MSMS		44	1	1	42.1367	-0.134553
2601_Glyco_01-calib	IGSLDNITHVPGGGNK	IGSLDNITHVPGGGNK	P10636-5 - 2N3R (D) (410 aa)	1577.82	67.6556	3	526.946	1.12991e+07	67.5751	67.7167	68.3051	526.946	3	2	MSMS		16	1	1	0	0.595919
2601_Glyco_01-calib	DEVSASLAK	DEVSASLAK	P10636-5 - 2N3R (D) (410 aa)	918.466	37.0907	2	460.24	1.12109e+07	36.743	37.2668	37.5854	460.24	2	1	MSMS		7	1	1	0	-0.0859633
2601_Glyco_01-calib	DEAAGHVTQARMVSK	DEAAGHVTQARM[Common Variable:Oxidation on M]VSK	P10636-5 - 2N3R (D) (410 aa)	1614.78	30.7874	3	539.267	1.06006e+07	30.7707	30.8297	30.8575	539.267	3	1	MSMS		1	1	1	0	0.117476
2601_Glyco_01-calib	DEAAGHVTQARMVSK	DEAAGHVTQARM[Common Variable:Oxidation on M]VSK	P10636-5 - 2N3R (D) (410 aa)	1614.78	31.4743	3	539.267	1.04173e+07	31.1957	31.2285	31.4177	539.267	3	1	MSMS		2	1	1	31.4797	-0.259908
2601_Glyco_01-calib	VQIVYKPVDLSK	VQIVYKPVDLSK	P10636-5 - 2N3R (D) (410 aa)	1387.81	79.4127	3	463.61	1.03533e+07	79.2986	79.4025	79.472	463.61	3	2	MSMS		5	1	1	79.5058	0.407666
2601_Glyco_01-calib	GQANATRIPAK	GQANATRIPAK	P10636-5 - 2N3R (D) (410 aa)	1125.63	19.6774	2	563.82	1.01232e+07	19.6009	19.7085	20.3087	376.216	3	2	MSMS		4	1	1	0	0.341094
2601_Glyco_01-calib	IGSTENLKHQPGGGK	IGSTENLKHQPGGGK	P10636-5 - 2N3R (D) (410 aa)	1521.79	21.5356	4	381.455	1.00472e+07	21.2519	21.6709	23.1369	381.455	4	3	MSMS		41	1	1	21.2318	0.447045
2601_Glyco_01-calib	DQGGYTMHQ	DQGGYTM[Common Variable:Oxidation on M]HQ	P10636-5 - 2N3R (D) (410 aa)	1051.4	25.9712	2	526.709	9198928	25.8756	25.9581	25.9581	526.708	2	2	MSMS		2	1	1	0	-1.10925
2601_Glyco_01-calib	DEAAGHVTQARMVSK	DEAAGHVTQARM[Common Variable:Oxidation on M]VSK	P10636-5 - 2N3R (D) (410 aa)	1614.78	31.6427	3	539.267	9.16228e+06	31.5086	31.5451	31.7915	539.266	3	1	MSMS		1	1	1	31.4797	-1.15765
2601_Glyco_01-calib	IGSTENLK	IGSTENLK	P10636-5 - 2N3R (D) (410 aa)	860.46	27.921	2	431.237	8.95228e+06	27.368	27.9024	28.2564	431.238	2	2	MSMS		8	1	1	27.3577	0.67856
2601_Glyco_01-calib	DEAAGHVTQARMVSK	DEAAGHVTQARMVSK	P10636-5 - 2N3R (D) (410 aa)	1598.78	34.5182	4	400.703	8.91852e+06	34.0263	34.4656	34.6862	533.935	3	2	MSMS		6	1	1	33.9924	-0.459868
2601_Glyco_01-calib	AEPRQEFEVMEDHAGTYGLG	AEPRQEFEVM[Common Variable:Oxidation on M]EDHAGTYGLG	P10636-5 - 2N3R (D) (410 aa)	2250.99	83.579	2	1126.5	8.23602e+06	83.4926	83.5201	83.6226	751.67	3	2	MSMS		1	1	1	86.3581	-0.0744561
2601_Glyco_01-calib	HQPGGGKVQIVYKPVDLSK	HQPGGGKVQIVYKPVDLSK	P10636-5 - 2N3R (D) (410 aa)	2049.14	67.2622	5	410.835	8.10633e+06	67.1888	67.2908	68.167	513.543	4	3	MSMS		19	1	1	0	0.725373
2601_Glyco_01-calib	DTPSLEDEAAGHVTQARMVSK	DTPSLEDEAAGHVTQARM[Common Variable:Oxidation on M]VSK	P10636-5 - 2N3R (D) (410 aa)	2257.06	68.6471	4	565.273	7.98629e+06	67.8864	68.6137	68.9631	565.525	4	2	MSMS		13	1	1	0	1.86217
2601_Glyco_01-calib	DEAAGHVTQARMVSKSK	DEAAGHVTQARMVSKSK	P10636-5 - 2N3R (D) (410 aa)	1813.91	24.3471	4	454.485	7.48343e+06	24.074	24.162	24.3365	454.485	4	2	MSMS		4	1	1	0	0.920098
2601_Glyco_01-calib	DEAAGHVTQARMVSK	DEAAGHVTQARM[Common Variable:Oxidation on M]VSK	P10636-5 - 2N3R (D) (410 aa)	1614.78	18.5172	3	539.267	7.36393e+06	18.4358	18.6213	18.8041	539.267	3	2	MSMS		3	1	1	0	0.123775
2601_Glyco_01-calib	DEAAGHVTQARMVSKSK	DEAAGHVTQARMVSKSK	P10636-5 - 2N3R (D) (410 aa)	1813.91	26.2916	4	454.485	7.01026e+06	25.7545	26.0149	27.4033	454.485	4	3	MSMS		17	1	1	27.415	-0.342108
2601_Glyco_01-calib	VQIVYKPVDLSKVTSK	VQIVYKPVDLSKVTSK	P10636-5 - 2N3R (D) (410 aa)	1803.05	82.1577	4	451.77	6.98106e+06	82.1758	82.2011	82.4175	451.77	4	2	MSMS		5	1	1	0	-0.292708
2601_Glyco_01-calib	ESPLQTPTE	ESPLQTPTE	P10636-5 - 2N3R (D) (410 aa)	1000.47	57.0936	2	501.243	6.79616e+06	56.921	57.1571	57.6078	501.243	2	2	MSMS		6	1	1	0	0.16069
2601_Glyco_01-calib	DTSPRHLSNVSSTGSIDMVDSPQLATLA	DTSPRHLSNVSSTGSIDMVDSPQLATLA	P10636-5 - 2N3R (D) (410 aa)	2898.4	105.425	3	967.142	6.6507e+06	104.102	104.267	110.505	967.477	3	2	MSMS		31	1	1	110.513	1.27519
2601_Glyco_01-calib	DEAAGHVTQARMVSKSK	DEAAGHVTQARM[Common Variable:Oxidation on M]VSKSK	P10636-5 - 2N3R (D) (410 aa)	1829.91	16.3982	4	458.484	6.53915e+06	15.8793	16.1744	16.5138	458.483	4	3	MSMS		2	1	1	0	-0.567748
2601_Glyco_01-calib	DTSPRHLSNVSSTGSIDMVDSPQLATLA	DTSPRHLSNVSSTGSIDM[Common Variable:Oxidation on M]VDSPQLATLA	P10636-5 - 2N3R (D) (410 aa)	2914.4	102.543	3	972.473	6.29796e+06	102.387	102.662	103.005	972.808	3	1	MSMS		3	1	1	103.039	0.282678
2601_Glyco_01-calib	DTSPRHLSNVSSTGSIDMVDSPQLATLA	DTSPRHLSNVSSTGSIDM[Common Variable:Oxidation on M]VDSPQLATLA	P10636-5 - 2N3R (D) (410 aa)	2914.4	99.8661	4	729.607	6.28684e+06	99.8133	99.8133	99.8133	972.808	3	2	MSMS		1	1	1	98.5094	0.628612
2601_Glyco_01-calib	DEVSASLAK	DEVSASLAK	P10636-5 - 2N3R (D) (410 aa)	918.466	32.2522	2	460.24	6.2739e+06	32.0042	32.1483	32.3704	460.24	2	1	MSMS		6	1	1	0	-0.117735
2601_Glyco_01-calib	AEPRQEFEVMEDHAGTYGLG	AEPRQEFEVM[Common Variable:Oxidation on M]EDHAGTYGLG	P10636-5 - 2N3R (D) (410 aa)	2250.99	92.3877	3	751.336	5.94043e+06	92.4026	94.5921	97.18	751.67	3	2	MSMS		37	1	1	92.3568	-0.150962
2601_Glyco_01-calib	DMVDSPQLATLA	DM[Common Variable:Oxidation on M]VDSPQLATLA	P10636-5 - 2N3R (D) (410 aa)	1275.6	95.7538	2	638.808	5.69153e+06	95.7037	95.9063	96.179	638.809	2	1	MSMS		5	1	1	0	1.13667
2601_Glyco_01-calib	DEAAGHVTQARMVSKSK	DEAAGHVTQARMVSKSK	P10636-5 - 2N3R (D) (410 aa)	1813.91	22.9498	4	454.485	5.63435e+06	22.9231	23.0241	23.1169	454.485	4	3	MSMS		6	1	1	0	1.32624
2601_Glyco_01-calib	AEPRQEFEVMEDHAGTYGLG	AEPRQEFEVM[Common Variable:Oxidation on M]EDHAGTYGLG	P10636-5 - 2N3R (D) (410 aa)	2250.99	88.7548	3	751.336	5.55106e+06	86.3925	89.8506	92.3254	751.669	3	2	MSMS		50	1	1	92.3568	-1.10422
2601_Glyco_01-calib	DNITHVPGGGNKK	DNITHVPGGGNKK	P10636-5 - 2N3R (D) (410 aa)	1335.69	23.3869	4	334.93	5.36126e+06	23.3023	23.3581	23.4879	446.237	3	2	MSMS		4	1	1	0	0.579519
2601_Glyco_01-calib	AEPRQEFEVMEDHAGTYGLG	AEPRQEFEVM[Common Variable:Oxidation on M]EDHAGTYGLG	P10636-5 - 2N3R (D) (410 aa)	2250.99	97.8706	3	751.336	5.28335e+06	97.2479	97.712	97.8596	751.67	3	1	MSMS		4	1	1	97.2136	-0.463588
2601_Glyco_01-calib	DQGGYTMHQDQEGDT	DQGGYTM[Common Variable:Oxidation on M]HQDQEGDT	P10636-5 - 2N3R (D) (410 aa)	1696.63	20.5568	3	566.55	5.16688e+06	20.4405	20.5242	20.5242	849.321	2	2	MSMS		1	1	1	0	-0.342925
2601_Glyco_01-calib	DNITHVPGGGNKK	DNITHVPGGGNKK	P10636-5 - 2N3R (D) (410 aa)	1335.69	63.0578	2	668.852	5.16558e+06	63.0165	63.0404	63.0404	668.853	2	1	MSMS		2	1	1	0	0.705019
2601_Glyco_01-calib	DEAAGHVTQARMVSK	DEAAGHVTQARM[Common Variable:Oxidation on M]VSK	P10636-5 - 2N3R (D) (410 aa)	1614.78	22.5552	4	404.702	5.16475e+06	21.6903	23.1169	23.1369	539.267	3	3	MSMS		8	1	1	21.6409	0.501478
2601_Glyco_01-calib	DTPSLEDEAAGHVTQARMVSKSK	DTPSLEDEAAGHVTQARM[Common Variable:Oxidation on M]VSKSK	P10636-5 - 2N3R (D) (410 aa)	2472.19	63.6209	4	619.055	4.95417e+06	63.5005	63.5005	63.6959	619.306	4	2	MSMS		2	1	1	0	0.262241
2601_Glyco_01-calib	DEAAGHVTQARMVSKSKDGTGS	DEAAGHVTQARMVSKSKDGTGS	P10636-5 - 2N3R (D) (410 aa)	2231.06	28.1162	4	558.772	4.89978e+06	27.967	28.1207	28.2099	559.023	4	3	MSMS		10	1	1	28.2282	-0.539383
2601_Glyco_01-calib	DFKDRVQSK	DFKDRVQSK	P10636-5 - 2N3R (D) (410 aa)	1121.58	39.0103	3	374.868	4.89634e+06	38.7701	39.0193	39.3478	374.868	3	2	MSMS		6	1	1	0	-0.5015
2601_Glyco_01-calib	DTPSLEDEAAGHVTQARMVSKSK	DTPSLEDEAAGHVTQARM[Common Variable:Oxidation on M]VSKSK	P10636-5 - 2N3R (D) (410 aa)	2472.19	64.1439	5	495.446	4.65502e+06	63.9832	64.1358	64.3829	619.307	4	2	MSMS		9	1	1	0	1.23414
2601_Glyco_01-calib	LTFRENAK	LTFRENAK	P10636-5 - 2N3R (D) (410 aa)	977.529	28.5968	3	326.85	4.50921e+06	28.5416	28.6244	28.7528	326.85	3	2	MSMS		5	1	1	28.787	-0.129479
2601_Glyco_01-calib	KVAVVRTPPKSPSSAK	KVAVVRTPPKSPSSAK	P10636-5 - 2N3R (D) (410 aa)	1650.98	24.9786	3	551.333	4.44331e+06	24.9578	24.9578	24.9578	551.334	3	2	MSMS		1	1	1	22.9707	0.964814
2601_Glyco_01-calib	SKIGSTENLK	SKIGSTENLK	P10636-5 - 2N3R (D) (410 aa)	1075.59	23.4765	3	359.536	4.38662e+06	23.4296	23.5714	23.6437	359.537	3	2	MSMS		2	1	1	0	0.751972
2601_Glyco_01-calib	TPPSSGEPPKSGDRSGYSSPGSPGTPGSRSRTPSLPTPPTREPK	TPPSSGEPPKSGDRSGYSSPGSPGTPGSRSRTPSLPTPPTREPK	P10636-5 - 2N3R (D) (410 aa)	4430.19	59.1525	6	739.371	4.35448e+06	58.0522	59.1066	59.965	739.706	6	3	MSMS		15	1	1	0	-0.124038
2601_Glyco_01-calib	KVAVVRTPPKSPSSAK	KVAVVRTPPKSPSSAK	P10636-5 - 2N3R (D) (410 aa)	1650.98	22.5304	5	331.203	4.30257e+06	22.3718	22.6007	22.962	413.752	4	3	MSMS		12	1	1	22.3649	0.819545
2601_Glyco_01-calib	DHAGTYGLGDRKDQGGYTMHQ	DHAGTYGLGDRKDQGGYTMHQ	P10636-5 - 2N3R (D) (410 aa)	2306.01	48.5369	4	577.511	4.26273e+06	48.4885	48.6488	48.6488	577.761	4	1	MSMS		3	1	1	0	-0.415636
2601_Glyco_01-calib	DRKDQGGYTMHQ	DRKDQGGYTMHQ	P10636-5 - 2N3R (D) (410 aa)	1434.63	18.8287	3	479.218	4.23862e+06	18.6339	18.8189	18.8189	479.218	3	3	MSMS		4	1	1	18.5622	-0.0106501
2601_Glyco_01-calib	QAAAQPHTEIPEGTTAEEAGIG	QAAAQPHTEIPEGTTAEEAGIG	P10636-5 - 2N3R (D) (410 aa)	2177.02	86.5748	2	1089.52	4.12055e+06	86.1178	86.3925	86.6264	727.016	3	2	MSMS		9	1	1	0	0.130687
2601_Glyco_01-calib	AEPRQEFEVME	AEPRQEFEVM[Common Variable:Oxidation on M]E	P10636-5 - 2N3R (D) (410 aa)	1379.6	63.5693	2	690.809	4.06468e+06	63.5574	63.5574	63.767	690.808	2	1	MSMS		3	1	1	0	-0.813602
2601_Glyco_01-calib	DEAAGHVTQARMVSKSK	DEAAGHVTQARMVSKSK	P10636-5 - 2N3R (D) (410 aa)	1813.91	27.535	4	454.485	4.05546e+06	27.4296	27.6141	28.1548	454.485	4	3	MSMS		8	1	1	27.415	-0.598155
2601_Glyco_01-calib	TDHGAEIVYK	TDHGAEIVYK	P10636-5 - 2N3R (D) (410 aa)	1131.56	34.7472	3	378.193	4.02857e+06	34.1227	34.6376	34.958	378.193	3	2	MSMS		13	1	1	0	-0.114651
2601_Glyco_01-calib	SRLQTAPVPMPDLK	SRLQTAPVPM[Common Variable:Oxidation on M]PDLK	P10636-5 - 2N3R (D) (410 aa)	1567.84	89.5976	3	523.62	3.98268e+06	89.4481	89.4481	89.6812	523.62	3	1	MSMS		2	1	1	0	-1.00491
2601_Glyco_01-calib	KVAVVRTPPK	KVAVVRTPPK	P10636-5 - 2N3R (D) (410 aa)	1093.7	21.1335	3	365.573	3792203	20.9452	21.1491	21.8265	365.573	3	3	MSMS		13	1	1	0	0.246467
2601_Glyco_01-calib	DTPSLEDEAAGHVTQARMVSKSK	DTPSLEDEAAGHVTQARM[Common Variable:Oxidation on M]VSKSK	P10636-5 - 2N3R (D) (410 aa)	2472.19	63.6518	5	495.446	3.77049e+06	63.5872	63.6102	63.6509	619.306	4	2	MSMS		2	1	1	0	0.239326
2601_Glyco_01-calib	DRVQSKIGSLDNITHVPGGGNK	DRVQSKIGSLDNITHVPGGGNK	P10636-5 - 2N3R (D) (410 aa)	2291.2	74.7767	4	573.807	3.63543e+06	74.7464	74.7464	74.9135	574.057	4	2	MSMS		3	1	1	74.9478	-0.284133
2601_Glyco_01-calib	DRVQSKIGSLDNITHVPGGGNK	DRVQSKIGSLDNITHVPGGGNK	P10636-5 - 2N3R (D) (410 aa)	2291.2	74.7971	3	764.74	3.63306e+06	74.8106	74.8443	74.8443	574.058	4	2	MSMS		1	1	1	74.9478	0.24143
2601_Glyco_01-calib	TDHGAEIVYK	TDHGAEIVYK	P10636-5 - 2N3R (D) (410 aa)	1131.56	34.2869	2	566.785	3.56627e+06	34.1227	34.2616	34.5706	378.193	3	2	MSMS		3	1	1	0	1.1167
2601_Glyco_01-calib	VAVVRTPPKSPSSAK	VAVVRTPPKSPSSAK	P10636-5 - 2N3R (D) (410 aa)	1522.88	31.0056	3	508.635	3.52974e+06	31.019	31.019	31.019	381.728	4	2	MSMS		1	1	1	28.7528	0.281281
2601_Glyco_01-calib	DEAAGHVTQARMVSKSK	DEAAGHVTQARM[Common Variable:Oxidation on M]VSKSK	P10636-5 - 2N3R (D) (410 aa)	1829.91	19.4962	4	458.484	3.36217e+06	19.4414	20.0125	20.5242	458.483	4	3	MSMS		17	1	1	0	-0.313125
2601_Glyco_01-calib	TPPAPKTPPSSGEPPKSG	TPPAPKTPPSSGEPPKSG	P10636-5 - 2N3R (D) (410 aa)	1730.88	32.9724	3	577.969	3.28738e+06	32.7328	33.4771	34.5706	577.968	3	1	MSMS		8	1	1	0	-0.333481
2601_Glyco_01-calib	SEKLDFK	SEKLDFK	P10636-5 - 2N3R (D) (410 aa)	865.455	36.3046	2	433.735	3.27566e+06	36.1232	36.2924	36.7724	289.492	3	2	MSMS		5	1	1	0	0.406803
2601_Glyco_01-calib	DEAAGHVTQARMVSKSK	DEAAGHVTQARM[Common Variable:Oxidation on M]VSKSK	P10636-5 - 2N3R (D) (410 aa)	1829.91	18.5201	5	366.988	3.2494e+06	18.4358	18.681	18.8041	458.484	4	3	MSMS		2	1	1	0	0.143745
2601_Glyco_01-calib	DEAAGHVTQARMVSKSK	DEAAGHVTQARM[Common Variable:Oxidation on M]VSKSK	P10636-5 - 2N3R (D) (410 aa)	1829.91	19.7008	3	610.976	3.18922e+06	19.6805	19.7085	19.7198	458.484	4	2	MSMS		1	1	1	0	0.290775
2601_Glyco_01-calib	DRVQSKIGSLDNITHVPGGGNK	DRVQSKIGSLDNITHVPGGGNK	P10636-5 - 2N3R (D) (410 aa)	2291.2	74.9749	4	573.807	3.17344e+06	74.9824	75.0178	75.6355	574.057	4	3	MSMS		4	1	1	74.9478	-0.165972
2601_Glyco_01-calib	VAVVRTPPKSPSSAK	VAVVRTPPKSPSSAK	P10636-5 - 2N3R (D) (410 aa)	1522.88	28.4415	4	381.728	3.15475e+06	28.4134	28.5125	28.7188	381.728	4	2	MSMS		9	1	1	28.7528	0.111223
2601_Glyco_01-calib	LDFKDRVQSK	LDFKDRVQSK	P10636-5 - 2N3R (D) (410 aa)	1234.67	38.2153	4	309.674	3.14554e+06	38.1475	38.2072	38.7395	412.563	3	3	MSMS		7	1	1	38.7567	0.707792
2601_Glyco_01-calib	DEAAGHVTQARMVSK	DEAAGHVTQARM[Common Variable:Oxidation on M]VSK	P10636-5 - 2N3R (D) (410 aa)	1614.78	31.9471	3	539.267	3.13707e+06	31.9262	31.9391	31.9391	539.266	3	1	MSMS		1	1	1	0	-0.740565
2601_Glyco_01-calib	LTFRENAKAKT	LTFRENAKAKT	P10636-5 - 2N3R (D) (410 aa)	1277.71	25.0664	3	426.91	3113986	25.0725	25.0725	25.0725	426.91	3	1	MSMS		2	1	1	0	-0.274543
2601_Glyco_01-calib	DGSEEPGSETS	DGSEEPGSETS	P10636-5 - 2N3R (D) (410 aa)	1093.4	15.5181	2	547.71	3108203	15.0274	15.4245	15.9167	547.709	2	2	MSMS		7	1	1	0	-0.62867
2601_Glyco_01-calib	IGSTENLKHQPGGGK	IGSTENLKHQPGGGK	P10636-5 - 2N3R (D) (410 aa)	1521.79	18.0417	4	381.455	3.10276e+06	17.888	18.0502	18.2842	381.455	4	3	MSMS		10	1	1	0	0.989332
2601_Glyco_01-calib	DEAAGHVTQARMVSKSK	DEAAGHVTQARM[Common Variable:Oxidation on M]VSKSK	P10636-5 - 2N3R (D) (410 aa)	1829.91	22.1221	4	458.484	3.08041e+06	20.7069	20.8156	22.3863	458.484	4	3	MSMS		15	1	1	22.3936	0.0637721
2601_Glyco_01-calib	DEAAGHVTQARMVSK	DEAAGHVTQARM[Common Variable:Oxidation on M]VSK	P10636-5 - 2N3R (D) (410 aa)	1614.78	27.1612	4	404.702	3.0458e+06	26.1491	26.4814	28.1548	539.266	3	3	MSMS		8	1	1	0	-0.6853
2601_Glyco_01-calib	AEPRQEFEVME	AEPRQEFEVM[Common Variable:Oxidation on M]E	P10636-5 - 2N3R (D) (410 aa)	1379.6	76.8238	2	690.809	2.93168e+06	76.2229	76.4313	76.8513	690.808	2	1	MSMS		3	1	1	0	-0.685187
2601_Glyco_01-calib	DRKDQGGYTMHQDQEG	DRKDQGGYTM[Common Variable:Oxidation on M]HQDQEG	P10636-5 - 2N3R (D) (410 aa)	1879.78	20.7854	3	627.599	2.93125e+06	20.7646	20.7646	20.7646	627.599	3	1	MSMS		1	1	1	0	-0.620568
2601_Glyco_01-calib	DEAAGHVTQARMVSKSK	DEAAGHVTQARM[Common Variable:Oxidation on M]VSKSK	P10636-5 - 2N3R (D) (410 aa)	1829.91	17.9658	5	366.988	2.89119e+06	17.9418	17.9605	18.2842	458.484	4	3	MSMS		3	1	1	0	0.131292
2601_Glyco_01-calib	DTSPRHLSNVSSTGSIDMVDSPQLATLA	DTSPRHLSNVSSTGSIDM[Common Variable:Oxidation on M]VDSPQLATLA	P10636-5 - 2N3R (D) (410 aa)	2914.4	98.1861	3	972.473	2.85545e+06	98.1305	98.2639	98.4756	972.809	3	1	MSMS		3	1	1	98.5094	1.26925
2601_Glyco_01-calib	DEAAGHVTQARMVSKSKDGTGS	DEAAGHVTQARM[Common Variable:Oxidation on M]VSKSKDGTGS	P10636-5 - 2N3R (D) (410 aa)	2247.05	19.9154	4	562.771	2.8242e+06	19.6805	19.7198	20.0936	563.022	4	1	MSMS		1	1	1	0	0.777746
2601_Glyco_01-calib	AEPRQEFEVMEDHAGTYGLGDRK	AEPRQEFEVMEDHAGTYGLGDRK	P10636-5 - 2N3R (D) (410 aa)	2634.21	85.4224	4	659.561	2.77608e+06	85.3109	85.6886	86.5303	659.811	4	3	MSMS		18	1	1	0	-0.195172
2601_Glyco_01-calib	DEAAGHVTQARMVSKSK	DEAAGHVTQARMVSKSK	P10636-5 - 2N3R (D) (410 aa)	1813.91	26.0835	5	363.789	2.75808e+06	26.1196	26.1196	26.1196	454.485	4	2	MSMS		2	1	1	27.415	-0.538318
2601_Glyco_01-calib	DQGGYTMHQ	DQGGYTM[Common Variable:Oxidation on M]HQ	P10636-5 - 2N3R (D) (410 aa)	1051.4	26.2667	2	526.709	2.75208e+06	26.0149	26.0628	26.7734	526.708	2	1	MSMS		4	1	1	0	-1.52465
2601_Glyco_01-calib	AEPRQEFEVME	AEPRQEFEVM[Common Variable:Oxidation on M]E	P10636-5 - 2N3R (D) (410 aa)	1379.6	65.5425	2	690.809	2.74767e+06	63.8237	63.8237	68.9631	690.81	2	1	MSMS		46	1	1	0	1.26501
2601_Glyco_01-calib	VAVVRTPPKSPSSAK	VAVVRTPPKSPSSAK	P10636-5 - 2N3R (D) (410 aa)	1522.88	23.9096	3	508.635	2.68335e+06	23.9003	23.9087	23.9087	508.634	3	1	MSMS		1	1	1	0	-1.62964
2601_Glyco_01-calib	DHAGTYGLGDRKDQGGYTMHQ	DHAGTYGLGDRKDQGGYTM[Common Variable:Oxidation on M]HQ	P10636-5 - 2N3R (D) (410 aa)	2322.01	37.5554	4	581.509	2.61566e+06	37.5087	37.5854	37.773	581.76	4	2	MSMS		1	1	1	0	-0.00687862
2601_Glyco_01-calib	DEAAGHVTQARMVSKSK	DEAAGHVTQARM[Common Variable:Oxidation on M]VSKSK	P10636-5 - 2N3R (D) (410 aa)	1829.91	20.419	5	366.988	2.60146e+06	20.3087	20.4237	20.5121	458.483	4	3	MSMS		1	1	1	0	-0.427987
2601_Glyco_01-calib	DNITHVPGGGNKK	DNITHVPGGGNKK	P10636-5 - 2N3R (D) (410 aa)	1335.69	63.3449	2	668.852	2.54962e+06	63.3071	63.3071	63.3071	668.852	2	1	MSMS		1	1	1	0	-0.128077
2601_Glyco_01-calib	SRLQTAPVPMPDLK	SRLQTAPVPM[Common Variable:Oxidation on M]PDLK	P10636-5 - 2N3R (D) (410 aa)	1567.84	82.1952	3	523.62	2.50168e+06	82.0721	82.2011	82.2267	523.62	3	1	MSMS		1	1	1	0	-1.29017
2601_Glyco_01-calib	DTSPRHLSNVSSTGSIDMVDSPQLATLA	DTSPRHLSNVSSTGSIDM[Common Variable:Oxidation on M]VDSPQLATLA	P10636-5 - 2N3R (D) (410 aa)	2914.4	103.26	3	972.473	2.49765e+06	103.074	103.453	104.068	972.807	3	1	MSMS		2	1	1	103.039	-0.39234
2601_Glyco_01-calib	DEAAGHVTQARMVSKSK	DEAAGHVTQARM[Common Variable:Oxidation on M]VSKSK	P10636-5 - 2N3R (D) (410 aa)	1829.91	14.9794	4	458.484	2.48732e+06	14.8963	15.071	15.3448	458.484	4	3	MSMS		7	1	1	0	-0.22839
2601_Glyco_01-calib	AEPRQEFEVME	AEPRQEFEVM[Common Variable:Oxidation on M]E	P10636-5 - 2N3R (D) (410 aa)	1379.6	72.3022	2	690.809	2.3389e+06	69.3633	69.4974	73.189	690.808	2	1	MSMS		17	1	1	0	-1.31058
2601_Glyco_01-calib	IETHKLTFRENAK	IETHKLTFRENAK	P10636-5 - 2N3R (D) (410 aa)	1585.86	35.7133	4	397.472	2.29516e+06	35.545	35.6979	36.2924	397.472	4	3	MSMS		9	1	1	0	0.52169
2601_Glyco_01-calib	DEAAGHVTQARMVSKSK	DEAAGHVTQARM[Common Variable:Oxidation on M]VSKSK	P10636-5 - 2N3R (D) (410 aa)	1829.91	25.2696	3	610.976	2.29445e+06	25.2952	25.2952	25.2952	458.483	4	2	MSMS		2	1	1	0	-0.444124
2601_Glyco_01-calib	LTFRENAKAKT	LTFRENAKAKT	P10636-5 - 2N3R (D) (410 aa)	1277.71	30.3766	4	320.435	2.28065e+06	30.0395	30.3308	30.3439	426.91	3	2	MSMS		5	1	1	0	-0.302451
2601_Glyco_01-calib	SRLQTAPVPMPDLKNVK	SRLQTAPVPMPDLKNVK	P10636-5 - 2N3R (D) (410 aa)	1893.05	86.1603	4	474.27	2.25841e+06	85.5859	85.9833	86.1867	474.52	4	2	MSMS		11	1	1	86.2209	-0.306463
2601_Glyco_01-calib	KVAVVRTPPKSPSSAK	KVAVVRTPPKSPSSAK	P10636-5 - 2N3R (D) (410 aa)	1650.98	25.3672	5	331.203	2.25673e+06	25.2952	25.2952	25.2952	413.752	4	2	MSMS		1	1	1	22.9707	-0.627589
2601_Glyco_01-calib	VQIVYKPVDLSKVTSK	VQIVYKPVDLSKVTSK	P10636-5 - 2N3R (D) (410 aa)	1803.05	86.6496	4	451.77	2.25265e+06	86.5985	86.6444	86.9169	451.769	4	2	MSMS		3	1	1	0	-1.20217
2601_Glyco_01-calib	DHGAEIVYK	DHGAEIVYK	P10636-5 - 2N3R (D) (410 aa)	1030.51	34.6959	2	516.261	2.19445e+06	34.7019	34.7019	34.8164	516.261	2	1	MSMS		1	1	1	0	-0.779367
2601_Glyco_01-calib	DQGGYTMHQ	DQGGYTM[Common Variable:Oxidation on M]HQ	P10636-5 - 2N3R (D) (410 aa)	1051.4	17.1612	2	526.709	2.18886e+06	17.1145	17.185	17.185	526.708	2	1	MSMS		1	1	1	0	-1.13342
2601_Glyco_01-calib	DEVSASLAKQGL	DEVSASLAKQGL	P10636-5 - 2N3R (D) (410 aa)	1216.63	81.5584	2	609.322	2.1773e+06	81.4785	81.7409	82.1047	609.323	2	2	MSMS		7	1	1	0	1.16869
2601_Glyco_01-calib	DTSPRHLSNVSSTGSIDMV	DTSPRHLSNVSSTGSIDM[Common Variable:Oxidation on M]V	P10636-5 - 2N3R (D) (410 aa)	2017.94	81.0698	3	673.653	2.15899e+06	81.0059	81.0059	81.1218	673.987	3	1	MSMS		1	1	1	0	-0.529086
2601_Glyco_01-calib	VAVVRTPPKSPSSAK	VAVVRTPPKSPSSAK	P10636-5 - 2N3R (D) (410 aa)	1522.88	31.3395	4	381.728	2.12986e+06	31.2843	31.306	31.306	381.728	4	1	MSMS		1	1	1	0	0.153045
2601_Glyco_01-calib	STPTAEDVTAPLVDEGAPGK	STPTAEDVTAPLVDEGAPGK	P10636-5 - 2N3R (D) (410 aa)	1953.95	85.0449	2	977.984	2.12972e+06	84.9804	85.2078	85.79	978.484	2	2	MSMS		6	1	1	0	-1.07623
2601_Glyco_01-calib	GQANATRIPAKTPPAPKTPPSSGEPPK	GQANATRIPAKTPPAPKTPPSSGEPPK	P10636-5 - 2N3R (D) (410 aa)	2694.45	51.2053	5	539.896	2.07407e+06	51.1371	51.4287	58.2912	674.867	4	3	MSMS		24	1	1	51.1022	-3.87628
2601_Glyco_01-calib	DEAAGHVTQARMVSK	DEAAGHVTQARM[Common Variable:Oxidation on M]VSK	P10636-5 - 2N3R (D) (410 aa)	1614.78	32.2493	3	539.267	2.07006e+06	32.0467	32.0467	32.3434	539.266	3	1	MSMS		2	1	1	0	-0.533057
2601_Glyco_01-calib	GQANATRIPAKTPPAPKTPPSSGEPPK	GQANATRIPAKTPPAPKTPPSSGEPPK	P10636-5 - 2N3R (D) (410 aa)	2694.45	54.2104	5	539.896	2.06675e+06	53.4883	53.4883	54.341	540.094	5	1	MSMS		1	1	1	51.1022	-4.83118
2601_Glyco_01-calib	VQIVYKPVDLSK	VQIVYKPVDLSK	P10636-5 - 2N3R (D) (410 aa)	1387.81	82.7551	3	463.61	2.06308e+06	82.6703	83.1432	83.2247	463.609	3	1	MSMS		5	1	1	82.6478	-1.38868
2601_Glyco_01-calib	DEAAGHVTQARMVSK	DEAAGHVTQARM[Common Variable:Oxidation on M]VSK	P10636-5 - 2N3R (D) (410 aa)	1614.78	30.1099	3	539.267	1.98472e+06	29.9836	30.0993	30.3308	539.267	3	1	MSMS		1	1	1	0	-0.0614259
2601_Glyco_01-calib	VAVVRTPPKSPSSAK	VAVVRTPPKSPSSAK	P10636-5 - 2N3R (D) (410 aa)	1522.88	31.4405	4	381.728	1.97147e+06	31.3735	31.3735	31.4691	381.728	4	1	MSMS		1	1	1	0	0.863919
2601_Glyco_01-calib	IETHKLTFRENAKAK	IETHKLTFRENAKAK	P10636-5 - 2N3R (D) (410 aa)	1784.99	35.001	5	358.005	1.9337e+06	34.8066	34.9383	37.0068	447.255	4	2	MSMS		2	1	1	0	0.540099
2601_Glyco_01-calib	DRVQSKIGSL	DRVQSKIGSL	P10636-5 - 2N3R (D) (410 aa)	1101.61	53.6365	3	368.212	1.93062e+06	53.4534	53.5202	53.6789	551.815	2	2	MSMS		5	1	1	0	1.305
2601_Glyco_01-calib	IETHKLTFRENAKAK	IETHKLTFRENAKAK	P10636-5 - 2N3R (D) (410 aa)	1784.99	35.011	5	358.005	1.92454e+06	34.8066	35.0237	37.0068	447.255	4	2	MSMS		3	1	1	0	-0.121799
2601_Glyco_01-calib	DEAAGHVTQARMVSKSK	DEAAGHVTQARM[Common Variable:Oxidation on M]VSKSK	P10636-5 - 2N3R (D) (410 aa)	1829.91	23.0584	4	458.484	1.91378e+06	22.4023	23.3324	23.5203	458.484	4	3	MSMS		11	1	1	22.3936	0.349088
2601_Glyco_01-calib	DEAAGHVTQARMVSK	DEAAGHVTQARM[Common Variable:Oxidation on M]VSK	P10636-5 - 2N3R (D) (410 aa)	1614.78	28.2403	4	404.702	1.90358e+06	28.0987	28.1207	28.1548	539.266	3	2	MSMS		1	1	1	0	-0.472402
2601_Glyco_01-calib	DEGAPGKQAAAQPHTEIPEGTTAEEAGIGDTPSLE	DEGAPGKQAAAQPHTEIPEGTTAEEAGIGDTPSLE	P10636-5 - 2N3R (D) (410 aa)	3473.61	93.8886	3	1158.88	1.89884e+06	93.8144	93.8833	94.0211	1159.21	3	2	MSMS		3	1	1	0	0.300078
2601_Glyco_01-calib	DEAAGHVTQARMVSKSK	DEAAGHVTQARM[Common Variable:Oxidation on M]VSKSK	P10636-5 - 2N3R (D) (410 aa)	1829.91	19.9607	5	366.988	1.88729e+06	19.9347	19.9347	19.9554	458.484	4	3	MSMS		1	1	1	0	0.262735
2601_Glyco_01-calib	IATPRGAAPPGQK	IATPRGAAPPGQK	P10636-5 - 2N3R (D) (410 aa)	1262.71	30.0141	3	421.91	1.87437e+06	29.9943	29.9943	29.9943	421.91	3	1	MSMS		1	1	1	0	-0.621646
2601_Glyco_01-calib	DEAAGHVTQARMVSKSK	DEAAGHVTQARM[Common Variable:Oxidation on M]VSKSK	P10636-5 - 2N3R (D) (410 aa)	1829.91	20.0192	5	366.988	1.84489e+06	20.0936	20.0936	20.0936	458.484	4	2	MSMS		1	1	1	0	0.128016
2601_Glyco_01-calib	IGSTENLKHQPGGGK	IGSTENLKHQPGGGK	P10636-5 - 2N3R (D) (410 aa)	1521.79	20.7729	3	508.271	1.84169e+06	20.7546	20.7546	20.7546	508.271	3	1	MSMS		1	1	1	21.2318	0.0370874
2601_Glyco_01-calib	DQGGYTMHQ	DQGGYTMHQ	P10636-5 - 2N3R (D) (410 aa)	1035.41	29.0594	2	518.711	1.8291e+06	28.7528	29.1222	29.1222	518.711	2	1	MSMS		2	1	1	0	-0.247767
2601_Glyco_01-calib	DNITHVPGGGNK	DNITHVPGGGNK	P10636-5 - 2N3R (D) (410 aa)	1207.59	31.8793	3	403.539	1.82591e+06	31.8241	31.8241	31.8849	403.539	3	1	MSMS		2	1	1	0	0.100276
2601_Glyco_01-calib	QAAAQPHTEIPEGTTAEEAGIGDTPSLE	QAAAQPHTEIPEGTTAEEAGIGDTPSLE	P10636-5 - 2N3R (D) (410 aa)	2819.31	93.4068	3	940.777	1.81436e+06	92.9343	93.5402	93.7451	941.113	3	1	MSMS		3	1	1	93.9193	2.10944
2601_Glyco_01-calib	AEPRQEFEVME	AEPRQEFEVM[Common Variable:Oxidation on M]E	P10636-5 - 2N3R (D) (410 aa)	1379.6	73.4477	2	690.809	1.79923e+06	73.4292	73.4292	73.4292	690.808	2	1	MSMS		1	1	1	0	-0.816831
2601_Glyco_01-calib	DAGLKESPLQTPTEDGSEEPGSETS	DAGLKESPLQTPTEDGSEEPGSETS	P10636-5 - 2N3R (D) (410 aa)	2560.13	75.028	3	854.384	1.7887e+06	74.9824	75.1205	75.523	854.718	3	2	MSMS		5	1	1	75.5572	-0.2984
2601_Glyco_01-calib	LTFRENAKAK	LTFRENAKAK	P10636-5 - 2N3R (D) (410 aa)	1176.66	26.0526	2	589.338	1.78468e+06	26.0329	26.0329	26.0329	393.228	3	3	MSMS		1	1	1	28.0987	-0.351467
2601_Glyco_01-calib	DEAAGHVTQARMVSK	DEAAGHVTQARM[Common Variable:Oxidation on M]VSK	P10636-5 - 2N3R (D) (410 aa)	1614.78	30.1642	3	539.267	1.78105e+06	30.1474	30.1474	30.3308	539.267	3	1	MSMS		4	1	1	0	0.712659
2601_Glyco_01-calib	DQGGYTMHQ	DQGGYTM[Common Variable:Oxidation on M]HQ	P10636-5 - 2N3R (D) (410 aa)	1051.4	23.1378	2	526.709	1.77598e+06	22.5643	23.3023	23.3023	526.709	2	1	MSMS		3	1	1	22.5482	0.342508
2601_Glyco_01-calib	DTSPRHLSNVSSTGSIDMV	DTSPRHLSNVSSTGSIDMV	P10636-5 - 2N3R (D) (410 aa)	2001.94	82.2654	3	668.321	1.73755e+06	82.2267	82.2267	82.3198	668.655	3	1	MSMS		1	1	1	0	-0.817464
2601_Glyco_01-calib	DQGGYTMHQ	DQGGYTM[Common Variable:Oxidation on M]HQ	P10636-5 - 2N3R (D) (410 aa)	1051.4	14.2545	2	526.709	1.71719e+06	14.2624	16.6019	16.989	526.708	2	1	MSMS		20	1	1	14.2492	-1.14954
2601_Glyco_01-calib	DQGGYTMHQ	DQGGYTM[Common Variable:Oxidation on M]HQ	P10636-5 - 2N3R (D) (410 aa)	1051.4	17.3556	2	526.709	1.70096e+06	17.3096	17.3324	17.5934	526.708	2	1	MSMS		1	1	1	0	-0.534923
2601_Glyco_01-calib	KIETHKLTFRENAK	KIETHKLTFRENAK	P10636-5 - 2N3R (D) (410 aa)	1713.95	35.1531	4	429.495	1.68982e+06	34.7905	34.7905	36.8701	429.495	4	3	MSMS		10	1	1	0	-1.15311
2601_Glyco_01-calib	DEAAGHVTQARMVSKSKDGTGS	DEAAGHVTQARM[Common Variable:Oxidation on M]VSKSKDGTGS	P10636-5 - 2N3R (D) (410 aa)	2247.05	28.4143	4	562.771	1.66495e+06	28.39	28.39	28.5897	563.021	4	1	MSMS		1	1	1	0	-1.3217
2601_Glyco_01-calib	DHGAEIVYK	DHGAEIVYK	P10636-5 - 2N3R (D) (410 aa)	1030.51	34.592	2	516.261	1.66357e+06	32.4696	33.4063	34.5706	516.261	2	2	MSMS		1	1	1	0	-1.65517
2601_Glyco_01-calib	GQANATRIPAKTPPAPKTPPSSGEPPK	GQANATRIPAKTPPAPKTPPSSGEPPK	P10636-5 - 2N3R (D) (410 aa)	2694.45	43.7445	5	539.896	1.65189e+06	43.5189	44.3247	44.5508	540.097	5	2	MSMS		2	1	1	44.5755	-0.332084
2601_Glyco_01-calib	SGDRSGYSSPGSPGTPGSRSRTPSLPTPPTREPK	SGDRSGYSSPGSPGTPGSRSRTPSLPTPPTREPK	P10636-5 - 2N3R (D) (410 aa)	3452.7	60.9249	5	691.548	1.63232e+06	60.9482	61.015	62.8391	576.625	6	2	MSMS		1	1	1	0	-0.756167
2601_Glyco_01-calib	DQGGYTMHQ	DQGGYTM[Common Variable:Oxidation on M]HQ	P10636-5 - 2N3R (D) (410 aa)	1051.4	17.7623	2	526.709	1.48429e+06	17.7318	17.7318	18.8041	526.709	2	1	MSMS		10	1	1	0	-0.113012
2601_Glyco_01-calib	DTSPRHLSNVSSTGSIDMV	DTSPRHLSNVSSTGSIDM[Common Variable:Oxidation on M]V	P10636-5 - 2N3R (D) (410 aa)	2017.94	80.9539	3	673.653	1.48375e+06	80.9203	80.9203	80.9203	673.988	3	1	MSMS		2	1	1	0	0.42124
2601_Glyco_01-calib	DEGAPGKQAAAQPHTEIPEGTTAEEAGIGDTPSLE	DEGAPGKQAAAQPHTEIPEGTTAEEAGIGDTPSLE	P10636-5 - 2N3R (D) (410 aa)	3473.61	91.0505	3	1158.88	1.47526e+06	91.0027	91.0027	91.3437	1159.21	3	1	MSMS		2	1	1	0	0.394177
2601_Glyco_01-calib	IETHKLTFRENAKAK	IETHKLTFRENAKAK	P10636-5 - 2N3R (D) (410 aa)	1784.99	34.7212	4	447.255	1.47393e+06	34.7019	34.7019	34.7144	447.255	4	2	MSMS		1	1	1	30.8478	0.105256
2601_Glyco_01-calib	LTFRENAKAK	LTFRENAKAK	P10636-5 - 2N3R (D) (410 aa)	1176.66	21.32	4	295.173	1.46396e+06	21.2103	21.3477	21.8062	393.228	3	3	MSMS		10	1	1	0	0.82345
2601_Glyco_01-calib	SRLQTAPVPMPDLK	SRLQTAPVPM[Common Variable:Oxidation on M]PDLK	P10636-5 - 2N3R (D) (410 aa)	1567.84	73.4534	3	523.62	1.43019e+06	73.4365	73.4365	73.4365	523.621	3	1	MSMS		1	1	1	0	0.90822
2601_Glyco_01-calib	KIETHKLTFRENAK	KIETHKLTFRENAK	P10636-5 - 2N3R (D) (410 aa)	1713.95	35.2722	5	343.798	1.42034e+06	35.0694	35.2189	36.9388	429.495	4	3	MSMS		7	1	1	0	-0.719415
2601_Glyco_01-calib	SRLQTAPVPMPDLKNVK	SRLQTAPVPM[Common Variable:Oxidation on M]PDLKNVK	P10636-5 - 2N3R (D) (410 aa)	1909.05	82.4462	4	478.269	1.41788e+06	82.3547	82.3547	82.4743	478.519	4	1	MSMS		1	1	1	0	-0.172563
2601_Glyco_01-calib	VAVVRTPPKSPSSAK	VAVVRTPPKSPSSAK	P10636-5 - 2N3R (D) (410 aa)	1522.88	32.9955	4	381.728	1.41307e+06	31.8037	33.1584	34.5347	508.635	3	2	MSMS		18	1	1	0	-0.3309
2601_Glyco_01-calib	DQGGYTMHQ	DQGGYTM[Common Variable:Oxidation on M]HQ	P10636-5 - 2N3R (D) (410 aa)	1051.4	19.7445	2	526.709	1.36636e+06	19.7198	19.9347	20.5242	526.709	2	1	MSMS		6	1	1	0	-0.17994
2601_Glyco_01-calib	DEAAGHVTQARMVSKSK	DEAAGHVTQARM[Common Variable:Oxidation on M]VSKSK	P10636-5 - 2N3R (D) (410 aa)	1829.91	21.6719	3	610.976	1.35273e+06	21.0296	21.8797	22.3863	458.483	4	3	MSMS		7	1	1	22.3936	-0.735828
2601_Glyco_01-calib	CGSLGNIHHKPGGGQVEVKSEK	CGSLGNIHHKPGGGQVEVKSEK	P10636-5 - 2N3R (D) (410 aa)	2260.14	36.3649	5	453.035	1.35269e+06	36.3263	36.3893	36.8014	453.236	5	2	MSMS		7	1	1	0	1.04588
2601_Glyco_01-calib	DQGGYTMHQDQEGDT	DQGGYTM[Common Variable:Oxidation on M]HQDQEGDT	P10636-5 - 2N3R (D) (410 aa)	1696.63	20.9693	2	849.321	1.35022e+06	20.888	20.9207	21.4118	849.321	2	1	MSMS		1	1	1	0	-0.195016
2601_Glyco_01-calib	IETHKLTFRENAK	IETHKLTFRENAK	P10636-5 - 2N3R (D) (410 aa)	1585.86	39.2195	3	529.626	1.34824e+06	39.1369	39.1549	39.328	397.472	4	3	MSMS		2	1	1	0	-0.239783
2601_Glyco_01-calib	AEPRQEFEVME	AEPRQEFEVM[Common Variable:Oxidation on M]E	P10636-5 - 2N3R (D) (410 aa)	1379.6	69.1527	2	690.809	1.30031e+06	69.1787	69.1787	69.1787	690.81	2	1	MSMS		2	1	1	0	1.61443
2601_Glyco_01-calib	SGDRSGYSSPGSPGTPGSRSRTPSLPTPPTREPK	SGDRSGYSSPGSPGTPGSRSRTPSLPTPPTREPK	P10636-5 - 2N3R (D) (410 aa)	3452.7	61.4106	5	691.548	1.29071e+06	60.9482	61.1095	62.8391	576.624	6	2	MSMS		5	1	1	0	-1.26059
2601_Glyco_01-calib	DEAAGHVTQARMVSKSK	DEAAGHVTQARMVSKSK	P10636-5 - 2N3R (D) (410 aa)	1813.91	18.7312	4	454.485	1.27469e+06	18.726	18.726	18.8041	454.485	4	3	MSMS		4	1	1	0	0.343629
2601_Glyco_01-calib	IGSTENLKHQPGGGK	IGSTENLKHQPGGGK	P10636-5 - 2N3R (D) (410 aa)	1521.79	20.7151	4	381.455	1.27398e+06	20.7801	20.9566	21.2103	381.455	4	2	MSMS		8	1	1	21.2318	0.494753
2601_Glyco_01-calib	DEAAGHVTQARMVSKSKDGTGS	DEAAGHVTQARM[Common Variable:Oxidation on M]VSKSKDGTGS	P10636-5 - 2N3R (D) (410 aa)	2247.05	20.835	4	562.771	1.24795e+06	20.8341	20.8341	20.8341	563.021	4	1	MSMS		1	1	1	0	-1.82971
2601_Glyco_01-calib	LTFRENAKAK	LTFRENAKAK	P10636-5 - 2N3R (D) (410 aa)	1176.66	28.2374	4	295.173	1.24616e+06	28.1207	28.2757	29.1222	393.228	3	2	MSMS		10	1	1	28.0987	-0.0103538
2601_Glyco_01-calib	QAAAQPHTEIPEGTTAEEAGIGDTPSLEDEAAGHVTQARMVSK	QAAAQPHTEIPEGTTAEEAGIGDTPSLEDEAAGHVTQARMVSK	P10636-5 - 2N3R (D) (410 aa)	4400.08	87.8625	5	881.024	1.23756e+06	87.7204	87.8507	88.1246	881.425	5	3	MSMS		5	1	1	0	0.648848
2601_Glyco_01-calib	AEPRQEFEVME	AEPRQEFEVM[Common Variable:Oxidation on M]E	P10636-5 - 2N3R (D) (410 aa)	1379.6	73.8976	2	690.809	1.22532e+06	73.8057	73.8057	73.8541	690.807	2	1	MSMS		1	1	1	0	-2.45895
2601_Glyco_01-calib	DEAAGHVTQARMVSKSK	DEAAGHVTQARM[Common Variable:Oxidation on M]VSKSK	P10636-5 - 2N3R (D) (410 aa)	1829.91	22.7415	3	610.976	1.22227e+06	22.4023	23.1169	23.1369	458.484	4	3	MSMS		5	1	1	22.3936	0.278268
2601_Glyco_01-calib	SRLQTAPVPMPDLK	SRLQTAPVPM[Common Variable:Oxidation on M]PDLK	P10636-5 - 2N3R (D) (410 aa)	1567.84	76.1431	3	523.62	1.20962e+06	76.1113	76.1113	76.1113	523.621	3	1	MSMS		2	1	1	0	0.461267
2601_Glyco_01-calib	DHGAEIVYKSPVVSG	DHGAEIVYKSPVVSG	P10636-5 - 2N3R (D) (410 aa)	1556.78	73.9146	3	519.935	1.20601e+06	73.7196	73.7196	74.4079	519.935	3	1	MSMS		2	1	1	0	0.225912
2601_Glyco_01-calib	DNITHVPGGGNKK	DNITHVPGGGNKK	P10636-5 - 2N3R (D) (410 aa)	1335.69	63.6819	2	668.852	1.19213e+06	63.6283	63.7519	63.7519	668.852	2	1	MSMS		1	1	1	0	-0.570849
2601_Glyco_01-calib	DEAAGHVTQARMVSKSK	DEAAGHVTQARM[Common Variable:Oxidation on M]VSKSK	P10636-5 - 2N3R (D) (410 aa)	1829.91	21.8115	5	366.988	1.18867e+06	21.1938	21.6265	21.7868	458.484	4	3	MSMS		3	1	1	22.3936	0.683361
2601_Glyco_01-calib	SRLQTAPVPMPDLKNVK	SRLQTAPVPM[Common Variable:Oxidation on M]PDLKNVK	P10636-5 - 2N3R (D) (410 aa)	1909.05	87.0284	4	478.269	1.17546e+06	86.9876	86.9876	87.0867	478.519	4	2	MSMS		2	1	1	0	-1.447
2601_Glyco_01-calib	SGDRSGYSSPGSPGTPGSRSRTPSLPTPPTREPK	SGDRSGYSSPGSPGTPGSRSRTPSLPTPPTREPK	P10636-5 - 2N3R (D) (410 aa)	3452.7	62.0625	5	691.548	1.17079e+06	60.9482	61.082	62.8391	691.748	5	3	MSMS		10	1	1	0	-0.343718
2601_Glyco_01-calib	TDHGAEIVYKSPVVSG	TDHGAEIVYKSPVVSG	P10636-5 - 2N3R (D) (410 aa)	1657.83	71.8669	2	829.923	1.1512e+06	71.8539	71.8539	72.4342	553.618	3	2	MSMS		3	1	1	70.5878	0.448044
2601_Glyco_01-calib	DGKTKIATPRGAAPPGQK	DGKTKIATPRGAAPPGQK	P10636-5 - 2N3R (D) (410 aa)	1792	28.6681	4	449.006	1.14914e+06	28.5125	28.5897	29.0483	449.006	4	2	MSMS		4	1	1	0	0.0250333
2601_Glyco_01-calib	IETHKLTFRENAKAK	IETHKLTFRENAKAK	P10636-5 - 2N3R (D) (410 aa)	1784.99	29.0264	4	447.255	1.14753e+06	28.6244	28.9802	29.1222	447.255	4	3	MSMS		4	1	1	0	0.128524
2601_Glyco_01-calib	DQGGYTMHQ	DQGGYTM[Common Variable:Oxidation on M]HQ	P10636-5 - 2N3R (D) (410 aa)	1051.4	20.8933	2	526.709	1.14146e+06	20.8795	20.9897	22.5351	526.709	2	1	MSMS		12	1	1	22.5482	0.14153
2601_Glyco_01-calib	DEAAGHVTQARMVSK	DEAAGHVTQARMVSK	P10636-5 - 2N3R (D) (410 aa)	1598.78	38.9683	3	533.935	1.1397e+06	38.3886	39.0961	39.1103	533.935	3	1	MSMS		1	1	1	0	-0.432859
2601_Glyco_01-calib	SRLQTAPVPMPDLKNVK	SRLQTAPVPM[Common Variable:Oxidation on M]PDLKNVK	P10636-5 - 2N3R (D) (410 aa)	1909.05	75.3822	4	478.269	1.1347e+06	74.5338	74.5338	75.7033	478.52	4	2	MSMS		6	1	1	0	1.35271
2601_Glyco_01-calib	DRKDQGGYTMHQ	DRKDQGGYTM[Common Variable:Oxidation on M]HQ	P10636-5 - 2N3R (D) (410 aa)	1450.63	11.0645	3	484.549	1.12757e+06	10.0114	11.2366	16.4364	484.549	3	2	MSMS		53	1	1	16.445	-0.679591
2601_Glyco_01-calib	DEAAGHVTQARMVSK	DEAAGHVTQARMVSK	P10636-5 - 2N3R (D) (410 aa)	1598.78	32.9444	4	400.703	1.1257e+06	32.8937	32.9526	33.0144	533.935	3	2	MSMS		1	1	1	33.9924	0.238782
2601_Glyco_01-calib	AEPRQEFEVME	AEPRQEFEVM[Common Variable:Oxidation on M]E	P10636-5 - 2N3R (D) (410 aa)	1379.6	62.8097	2	690.809	1.12556e+06	61.2007	62.0811	62.8734	690.809	2	1	MSMS		15	1	1	0	0.386248
2601_Glyco_01-calib	DGKTKIATPRGAAPPGQK	DGKTKIATPRGAAPPGQK	P10636-5 - 2N3R (D) (410 aa)	1792	28.6893	3	598.339	1.12296e+06	28.6244	28.6926	28.8773	449.007	4	2	MSMS		1	1	1	0	1.15094
2601_Glyco_01-calib	DEAAGHVTQARMVSKSKDGTGS	DEAAGHVTQARM[Common Variable:Oxidation on M]VSKSKDGTGS	P10636-5 - 2N3R (D) (410 aa)	2247.05	28.5513	4	562.771	1.11474e+06	28.4511	28.4749	28.5897	563.021	4	1	MSMS		1	1	1	0	-0.601237
2601_Glyco_01-calib	TKIATPRGAAPPGQK	TKIATPRGAAPPGQK	P10636-5 - 2N3R (D) (410 aa)	1491.85	30.1859	3	498.291	1.1127e+06	30.1721	30.1721	30.1721	498.291	3	1	MSMS		1	1	1	0	-0.0336993
2601_Glyco_01-calib	QAAAQPHTEIPEGTTAEEAGIGDTPSLEDEAAGHVTQARMVSK	QAAAQPHTEIPEGTTAEEAGIGDTPSLEDEAAGHVTQARM[Common Variable:Oxidation on M]VSK	P10636-5 - 2N3R (D) (410 aa)	4416.08	93.8642	5	884.223	1.10931e+06	92.4026	93.3517	94.0211	884.624	5	3	MSMS		12	1	1	92.3568	0.389928
2601_Glyco_01-calib	DHGAEIVYKSPVVSGDTSPRHLSNVSSTGSI	DHGAEIVYKSPVVSGDTSPRHLSNVSSTGSI	P10636-5 - 2N3R (D) (410 aa)	3195.58	85.8044	5	640.123	1.10354e+06	85.5165	85.7563	86.0499	800.153	4	2	MSMS		5	1	1	0	-0.393556
2601_Glyco_01-calib	SRLQTAPVPMPDLK	SRLQTAPVPM[Common Variable:Oxidation on M]PDLK	P10636-5 - 2N3R (D) (410 aa)	1567.84	85.249	3	523.62	1.09709e+06	83.17	86.5649	88.385	523.62	3	2	MSMS		27	1	1	0	-0.0482448
2601_Glyco_01-calib	AEPRQEFEVMEDHAGTYGLG	AEPRQEFEVMEDHAGTYGLG	P10636-5 - 2N3R (D) (410 aa)	2234.99	100.612	3	746.004	1.08856e+06	100.391	100.695	101.44	746.338	3	1	MSMS		5	1	1	100.357	0.0805622
2601_Glyco_01-calib	SRLQTAPVPMPDLK	SRLQTAPVPM[Common Variable:Oxidation on M]PDLK	P10636-5 - 2N3R (D) (410 aa)	1567.84	82.5217	3	523.62	1.08217e+06	82.4743	82.6221	83.0746	523.62	3	1	MSMS		3	1	1	0	-0.636349
2601_Glyco_01-calib	ESPLQTPTEDGSEEPGSETS	ESPLQTPTEDGSEEPGSETS	P10636-5 - 2N3R (D) (410 aa)	2075.87	64.6656	2	1038.94	1.07377e+06	64.611	64.8161	65.2287	1039.44	2	2	MSMS		4	1	1	0	1.31185
2601_Glyco_01-calib	DEAAGHVTQARMVSKSK	DEAAGHVTQARM[Common Variable:Oxidation on M]VSKSK	P10636-5 - 2N3R (D) (410 aa)	1829.91	20.9034	3	610.976	1.05104e+06	20.888	20.911	20.911	610.976	3	2	MSMS		1	1	1	22.3936	0.74502
2601_Glyco_01-calib	VQIVYKPVDLSKVTSK	VQIVYKPVDLSKVTSK	P10636-5 - 2N3R (D) (410 aa)	1803.05	76.0145	4	451.77	1.0486e+06	75.9576	75.9576	76.0136	451.769	4	1	MSMS		1	1	1	0	-1.58806
2601_Glyco_01-calib	DEGAPGKQAAAQPHTEIPEGTTAEEAGIG	DEGAPGKQAAAQPHTEIPEGTTAEEAGIG	P10636-5 - 2N3R (D) (410 aa)	2831.32	76.0502	3	944.781	1.04269e+06	76.0136	76.0319	76.0319	945.113	3	1	MSMS		1	1	1	0	-2.54532
2601_Glyco_01-calib	SRLQTAPVPMPDLK	SRLQTAPVPM[Common Variable:Oxidation on M]PDLK	P10636-5 - 2N3R (D) (410 aa)	1567.84	81.3849	3	523.62	1.03691e+06	81.0932	81.0932	81.5468	523.621	3	1	MSMS		4	1	1	81.5817	0.785633
2601_Glyco_01-calib	DRVQSKIGSLDNITHVPGGGNK	DRVQSKIGSLDNITHVPGGGNK	P10636-5 - 2N3R (D) (410 aa)	2291.2	72.2108	5	459.247	1.02518e+06	72.0621	72.2371	72.4342	574.059	4	3	MSMS		6	1	1	0	2.08854
2601_Glyco_01-calib	SRLQTAPVPMPDLKNVK	SRLQTAPVPM[Common Variable:Oxidation on M]PDLKNVK	P10636-5 - 2N3R (D) (410 aa)	1909.05	80.8861	3	637.356	1.02511e+06	80.8597	80.8597	80.8597	637.691	3	1	MSMS		1	1	1	0	1.7375
2601_Glyco_01-calib	SRLQTAPVPMPDLK	SRLQTAPVPM[Common Variable:Oxidation on M]PDLK	P10636-5 - 2N3R (D) (410 aa)	1567.84	81.8317	3	523.62	1.00777e+06	81.6163	81.8493	81.8493	523.62	3	2	MSMS		3	1	1	81.5817	-0.599666
2601_Glyco_01-calib	SRLQTAPVPMPDLK	SRLQTAPVPM[Common Variable:Oxidation on M]PDLK	P10636-5 - 2N3R (D) (410 aa)	1567.84	75.7837	3	523.62	997166	74.5579	75.7724	75.8056	523.621	3	2	MSMS		6	1	1	0	1.13371
2601_Glyco_01-calib	AEPRQEFEVMEDHAGTYGLGDRK	AEPRQEFEVM[Common Variable:Oxidation on M]EDHAGTYGLGDRK	P10636-5 - 2N3R (D) (410 aa)	2650.21	65.6962	4	663.559	994870	65.6698	65.7874	66.6112	663.811	4	3	MSMS		10	1	1	65.6479	1.95249
2601_Glyco_01-calib	SRLQTAPVPMPDLK	SRLQTAPVPM[Common Variable:Oxidation on M]PDLK	P10636-5 - 2N3R (D) (410 aa)	1567.84	87.7996	3	523.62	992510	87.0669	87.1446	88.385	523.619	3	1	MSMS		9	1	1	88.4533	-1.9309
2601_Glyco_01-calib	SRLQTAPVPMPDLKNVK	SRLQTAPVPM[Common Variable:Oxidation on M]PDLKNVK	P10636-5 - 2N3R (D) (410 aa)	1909.05	73.4492	4	478.269	984143	73.4292	73.4292	73.4292	478.519	4	1	MSMS		1	1	1	0	-0.805618
2601_Glyco_01-calib	VAVVRTPPKSPSSAK	VAVVRTPPKSPSSAK	P10636-5 - 2N3R (D) (410 aa)	1522.88	33.8289	4	381.728	978228	32.766	33.2912	34.5347	381.728	4	2	MSMS		3	1	1	32.7328	-0.583732
2601_Glyco_01-calib	TDHGAEIVYK	TDHGAEIVYK	P10636-5 - 2N3R (D) (410 aa)	1131.56	35.4468	3	378.193	970412	35.2511	35.379	35.545	378.193	3	1	MSMS		3	1	1	0	-0.251898
2601_Glyco_01-calib	AEPRQEFEVMEDHAGTYGLG	AEPRQEFEVM[Common Variable:Oxidation on M]EDHAGTYGLG	P10636-5 - 2N3R (D) (410 aa)	2250.99	98.4472	3	751.336	958444	98.2292	98.2292	98.5442	751.67	3	1	MSMS		3	1	1	0	0.566838
2601_Glyco_01-calib	AEPRQEFEVMEDHAGTYGLGDRK	AEPRQEFEVM[Common Variable:Oxidation on M]EDHAGTYGLGDRK	P10636-5 - 2N3R (D) (410 aa)	2650.21	65.3389	4	663.559	948489	65.1943	65.4349	65.6218	663.811	4	3	MSMS		6	1	1	65.6479	1.72721
2601_Glyco_01-calib	VQIVYKPVDLSKVTSK	VQIVYKPVDLSKVTSK	P10636-5 - 2N3R (D) (410 aa)	1803.05	83.4735	4	451.77	939077	83.4244	83.5201	83.6226	451.77	4	2	MSMS		2	1	1	0	0.68299
2601_Glyco_01-calib	DRVQSKIGSLDNITHVPGGGNK	DRVQSKIGSLDNITHVPGGGNK	P10636-5 - 2N3R (D) (410 aa)	2291.2	75.0379	5	459.247	928432	75.0861	75.155	75.2911	574.058	4	3	MSMS		1	1	1	74.9478	0.586878
2601_Glyco_01-calib	VAVVRTPPKSPSSAK	VAVVRTPPKSPSSAK	P10636-5 - 2N3R (D) (410 aa)	1522.88	31.9105	4	381.728	898539	31.8037	31.8037	32.6984	381.728	4	2	MSMS		5	1	1	32.7328	-1.08196
2601_Glyco_01-calib	SRLQTAPVPMPDLK	SRLQTAPVPM[Common Variable:Oxidation on M]PDLK	P10636-5 - 2N3R (D) (410 aa)	1567.84	73.7544	3	523.62	898297	73.7196	73.7196	73.7196	523.62	3	1	MSMS		1	1	1	0	-0.12673
2601_Glyco_01-calib	KVAVVRTPPKSPSSAK	KVAVVRTPPKSPSSAK	P10636-5 - 2N3R (D) (410 aa)	1650.98	25.9058	4	413.752	897864	25.7303	25.7303	25.9389	413.752	4	2	MSMS		1	1	1	0	0.873142
2601_Glyco_01-calib	SRLQTAPVPMPDLK	SRLQTAPVPM[Common Variable:Oxidation on M]PDLK	P10636-5 - 2N3R (D) (410 aa)	1567.84	78.1319	3	523.62	878715	76.2229	76.7142	79.5058	523.62	3	2	MSMS		24	1	1	0	-0.499499
2601_Glyco_01-calib	AEPRQEFEVMEDHAGTYGLG	AEPRQEFEVMEDHAGTYGLG	P10636-5 - 2N3R (D) (410 aa)	2234.99	95.3493	3	746.004	870396	95.1911	95.4634	95.8029	746.34	3	1	MSMS		2	1	1	95.1568	1.64446
2601_Glyco_01-calib	SRLQTAPVPMPDLKNVK	SRLQTAPVPM[Common Variable:Oxidation on M]PDLKNVK	P10636-5 - 2N3R (D) (410 aa)	1909.05	86.4546	4	478.269	867233	86.2209	86.5985	86.5985	478.519	4	2	MSMS		2	1	1	86.1178	-1.3419
2601_Glyco_01-calib	VAVVRTPPKSPSSAK	VAVVRTPPKSPSSAK	P10636-5 - 2N3R (D) (410 aa)	1522.88	31.7704	4	381.728	856751	31.7447	31.758	31.758	381.728	4	1	MSMS		1	1	1	0	0.20176
2601_Glyco_01-calib	DEGAPGKQAAAQPHTEIPEGTTAEEAGIG	DEGAPGKQAAAQPHTEIPEGTTAEEAGIG	P10636-5 - 2N3R (D) (410 aa)	2831.32	76.37	3	944.781	854681	76.2229	76.2229	76.2229	945.115	3	1	MSMS		1	1	1	0	0.159197
2601_Glyco_01-calib	SRLQTAPVPMPDLKNVK	SRLQTAPVPM[Common Variable:Oxidation on M]PDLKNVK	P10636-5 - 2N3R (D) (410 aa)	1909.05	87.078	3	637.356	846684	87.0431	87.0431	87.0431	478.519	4	2	MSMS		2	1	1	0	-1.7644
2601_Glyco_01-calib	DEAAGHVTQARMVSKSK	DEAAGHVTQARM[Common Variable:Oxidation on M]VSKSK	P10636-5 - 2N3R (D) (410 aa)	1829.91	22.1739	5	366.988	839425	22.0372	22.0372	22.3718	458.484	4	3	MSMS		2	1	1	22.3936	0.805181
2601_Glyco_01-calib	DTSPRHLSNVSSTGSIDMV	DTSPRHLSNVSSTGSIDMV	P10636-5 - 2N3R (D) (410 aa)	2001.94	83.4749	3	668.321	837078	83.4244	83.4244	83.5887	668.657	3	1	MSMS		1	1	1	0	1.33949
2601_Glyco_01-calib	SRLQTAPVPMPDLKNVK	SRLQTAPVPM[Common Variable:Oxidation on M]PDLKNVK	P10636-5 - 2N3R (D) (410 aa)	1909.05	73.8156	4	478.269	824811	73.7196	73.7196	73.7196	478.52	4	1	MSMS		1	1	1	0	0.755416
2601_Glyco_01-calib	SRLQTAPVPMPDLKNVK	SRLQTAPVPM[Common Variable:Oxidation on M]PDLKNVK	P10636-5 - 2N3R (D) (410 aa)	1909.05	82.9531	4	478.269	803492	82.5918	82.6221	82.9424	478.519	4	2	MSMS		2	1	1	0	-1.18233
2601_Glyco_01-calib	DEAAGHVTQARMVSKSK	DEAAGHVTQARMVSKSK	P10636-5 - 2N3R (D) (410 aa)	1813.91	18.7464	3	605.644	797906	18.7603	18.7603	18.8041	454.485	4	3	MSMS		2	1	1	0	1.28587
2601_Glyco_01-calib	SGDRSGYSSPGSPGTPGSRSRTPSLPTPPTREPKK	SGDRSGYSSPGSPGTPGSRSRTPSLPTPPTREPKK	P10636-5 - 2N3R (D) (410 aa)	3580.8	56.9324	6	597.807	794305	56.5888	56.7574	58.7287	597.974	6	3	MSMS		7	1	1	0	-0.078743
2601_Glyco_01-calib	TDHGAEIVYKSPVVSG	TDHGAEIVYKSPVVSG	P10636-5 - 2N3R (D) (410 aa)	1657.83	75.6408	3	553.618	785668	74.5579	74.6167	75.6689	553.618	3	1	MSMS		5	1	1	0	0.0749416
2601_Glyco_01-calib	SGDRSGYSSPGSPGTPGSRSRTPSLPTPPTREPKK	SGDRSGYSSPGSPGTPGSRSRTPSLPTPPTREPKK	P10636-5 - 2N3R (D) (410 aa)	3580.8	57.1483	7	512.55	779174	56.8527	56.9895	58.3936	597.974	6	3	MSMS		1	1	1	0	0.374352
2601_Glyco_01-calib	TDHGAEIVYKSPVVSG	TDHGAEIVYKSPVVSG	P10636-5 - 2N3R (D) (410 aa)	1657.83	74.0809	3	553.618	777772	73.7632	73.7718	74.3739	553.618	3	2	MSMS		6	1	1	0	0.359867
2601_Glyco_01-calib	SRLQTAPVPMPDLKNVK	SRLQTAPVPM[Common Variable:Oxidation on M]PDLKNVK	P10636-5 - 2N3R (D) (410 aa)	1909.05	76.3024	4	478.269	739922	76.1881	76.1881	76.1881	478.518	4	1	MSMS		1	1	1	0	-2.87716
2601_Glyco_01-calib	QAAAQPHTEIPEGTTAEEAGIGDTPSLE	QAAAQPHTEIPEGTTAEEAGIGDTPSLE	P10636-5 - 2N3R (D) (410 aa)	2819.31	96.5438	3	940.777	734955	96.4612	96.6656	96.8717	941.114	3	1	MSMS		3	1	1	0	2.17821
2601_Glyco_01-calib	SRLQTAPVPMPDLKNVK	SRLQTAPVPM[Common Variable:Oxidation on M]PDLKNVK	P10636-5 - 2N3R (D) (410 aa)	1909.05	73.9817	4	478.269	683714	73.8884	73.8884	74.34	478.519	4	2	MSMS		5	1	1	0	-0.255967
2601_Glyco_01-calib	AEPRQEFEVMEDHAGTYGLG	AEPRQEFEVMEDHAGTYGLG	P10636-5 - 2N3R (D) (410 aa)	2234.99	96.8097	3	746.004	681800	96.7681	96.8023	96.8717	746.339	3	1	MSMS		1	1	1	0	1.54331
2601_Glyco_01-calib	SRLQTAPVPMPDLK	SRLQTAPVPM[Common Variable:Oxidation on M]PDLK	P10636-5 - 2N3R (D) (410 aa)	1567.84	90.2352	3	523.62	672924	90.1123	90.2152	90.422	523.62	3	1	MSMS		1	1	1	0	-0.883372
2601_Glyco_01-calib	SPVVSGDTSPRHLSNVSSTGSIDMV	SPVVSGDTSPRHLSNVSSTGSIDMV	P10636-5 - 2N3R (D) (410 aa)	2528.22	88.801	3	843.747	672921	88.8226	88.8506	88.9862	844.081	3	1	MSMS		1	1	1	0	-0.305203
2601_Glyco_01-calib	DTSPRHLSNVSSTGSIDMV	DTSPRHLSNVSSTGSIDM[Common Variable:Oxidation on M]V	P10636-5 - 2N3R (D) (410 aa)	2017.94	70.1239	3	673.653	661760	70.0303	70.0303	70.1154	673.986	3	1	MSMS		1	1	1	0	-2.61097
2601_Glyco_01-calib	AEPRQEFEVME	AEPRQEFEVM[Common Variable:Oxidation on M]E	P10636-5 - 2N3R (D) (410 aa)	1379.6	74.2585	2	690.809	661195	74.0446	74.0696	74.4079	690.81	2	1	MSMS		1	1	1	0	1.32885
2601_Glyco_01-calib	SRLQTAPVPMPDLK	SRLQTAPVPM[Common Variable:Oxidation on M]PDLK	P10636-5 - 2N3R (D) (410 aa)	1567.84	80.6799	3	523.62	650574	80.6447	80.6447	80.6447	523.621	3	1	MSMS		1	1	1	0	0.388543
2601_Glyco_01-calib	DTSPRHLSNVSSTGSIDMV	DTSPRHLSNVSSTGSIDM[Common Variable:Oxidation on M]V	P10636-5 - 2N3R (D) (410 aa)	2017.94	76.2685	3	673.653	636698	76.2229	76.2229	76.2229	673.988	3	1	MSMS		1	1	1	0	0.42849
2601_Glyco_01-calib	KVAVVRTPPKSPSSAK	KVAVVRTPPKSPSSAK	P10636-5 - 2N3R (D) (410 aa)	1650.98	26.7217	4	413.752	627140	26.0628	26.1772	27.8662	413.751	4	3	MSMS		12	1	1	27.8735	-0.925384
2601_Glyco_01-calib	VQIVYKPVDLSKVTSK	VQIVYKPVDLSKVTSK	P10636-5 - 2N3R (D) (410 aa)	1803.05	86.6529	3	602.024	625097	86.7476	86.7476	86.7476	602.024	3	1	MSMS		2	1	1	0	-0.799529
2601_Glyco_01-calib	DQGGYTMHQ	DQGGYTM[Common Variable:Oxidation on M]HQ	P10636-5 - 2N3R (D) (410 aa)	1051.4	13.9148	2	526.709	617106	13.2879	13.7347	14.2347	526.709	2	1	MSMS		5	1	1	14.2492	0.765902
2601_Glyco_01-calib	VQIVYKPVDLSK	VQIVYKPVDLSK	P10636-5 - 2N3R (D) (410 aa)	1387.81	83.6701	3	463.61	612163	83.4926	83.6561	86.5303	463.61	3	2	MSMS		14	1	1	0	-0.458225
2601_Glyco_01-calib	SRLQTAPVPMPDLKNVK	SRLQTAPVPM[Common Variable:Oxidation on M]PDLKNVK	P10636-5 - 2N3R (D) (410 aa)	1909.05	78.3353	4	478.269	606859	77.9167	77.9505	79.5058	478.52	4	2	MSMS		8	1	1	0	0.492579
2601_Glyco_01-calib	IETHKLTFRENAK	IETHKLTFRENAK	P10636-5 - 2N3R (D) (410 aa)	1585.86	41.0354	4	397.472	595096	40.1542	40.1542	42.2437	397.472	4	3	MSMS		6	1	1	0	-0.172767
2601_Glyco_01-calib	SRLQTAPVPMPDLK	SRLQTAPVPM[Common Variable:Oxidation on M]PDLK	P10636-5 - 2N3R (D) (410 aa)	1567.84	89.2426	3	523.62	589074	88.4873	89.1871	89.2217	523.62	3	1	MSMS		8	1	1	88.4533	0.0421272
2601_Glyco_01-calib	SRLQTAPVPMPDLKNVK	SRLQTAPVPM[Common Variable:Oxidation on M]PDLKNVK	P10636-5 - 2N3R (D) (410 aa)	1909.05	76.9115	4	478.269	582451	76.3762	76.4992	77.6308	478.519	4	2	MSMS		7	1	1	0	-1.61165
2601_Glyco_01-calib	QAAAQPHTEIPEGTTAEEAGIGDTPSLE	QAAAQPHTEIPEGTTAEEAGIGDTPSLE	P10636-5 - 2N3R (D) (410 aa)	2819.31	98.8431	3	940.777	579782	98.8161	98.8161	98.8161	941.112	3	1	MSMS		1	1	1	0	0.749796
2601_Glyco_01-calib	DTSPRHLSNVSSTGSIDMV	DTSPRHLSNVSSTGSIDM[Common Variable:Oxidation on M]V	P10636-5 - 2N3R (D) (410 aa)	2017.94	71.3444	3	673.653	578020	71.0842	71.3822	71.3822	673.988	3	1	MSMS		2	1	1	0	1.01046
2601_Glyco_01-calib	SRLQTAPVPMPDLK	SRLQTAPVPM[Common Variable:Oxidation on M]PDLK	P10636-5 - 2N3R (D) (410 aa)	1567.84	74.384	3	523.62	577422	73.9048	74.1679	74.3739	523.62	3	1	MSMS		4	1	1	0	0.134075
2601_Glyco_01-calib	TPPSSGEPPK	TPPSSGEPPK	P10636-5 - 2N3R (D) (410 aa)	995.492	15.813	2	498.753	576176	14.8719	15.9486	16.9773	498.753	2	1	MSMS		10	1	1	0	-0.702333
2601_Glyco_01-calib	SGDRSGYSSPGSPGTPGSRSRTPSLPTPPTREPK	SGDRSGYSSPGSPGTPGSRSRTPSLPTPPTREPK	P10636-5 - 2N3R (D) (410 aa)	3452.7	62.7851	6	576.458	563024	61.9468	62.0811	62.8391	691.749	5	2	MSMS		5	1	1	0	1.05298
2601_Glyco_01-calib	DEAAGHVTQARMVSKSK	DEAAGHVTQARMVSKSK	P10636-5 - 2N3R (D) (410 aa)	1813.91	18.7848	5	363.789	558088	18.775	18.775	18.8041	454.485	4	3	MSMS		1	1	1	0	1.27922
2601_Glyco_01-calib	VQIVYKPVDLSK	VQIVYKPVDLSK	P10636-5 - 2N3R (D) (410 aa)	1387.81	86.8133	3	463.61	557690	86.768	86.768	86.768	463.609	3	1	MSMS		1	1	1	0	-1.80256
2601_Glyco_01-calib	DAGLKESPLQTPTEDGSEEPGSETS	DAGLKESPLQTPTEDGSEEPGSETS	P10636-5 - 2N3R (D) (410 aa)	2560.13	78.4786	3	854.384	556208	78.4335	78.4335	78.7095	854.719	3	1	MSMS		1	1	1	0	0.590918
2601_Glyco_01-calib	SRLQTAPVPMPDLKNVK	SRLQTAPVPM[Common Variable:Oxidation on M]PDLKNVK	P10636-5 - 2N3R (D) (410 aa)	1909.05	81.6723	4	478.269	553102	81.0277	81.4111	81.9162	478.519	4	2	MSMS		5	1	1	0	-0.301681
2601_Glyco_01-calib	SRLQTAPVPMPDLKNVK	SRLQTAPVPM[Common Variable:Oxidation on M]PDLKNVK	P10636-5 - 2N3R (D) (410 aa)	1909.05	74.088	3	637.356	546630	74.0446	74.0446	74.34	478.52	4	2	MSMS		2	1	1	0	0.78325
2601_Glyco_01-calib	SRLQTAPVPMPDLKNVK	SRLQTAPVPM[Common Variable:Oxidation on M]PDLKNVK	P10636-5 - 2N3R (D) (410 aa)	1909.05	87.41	4	478.269	539686	87.2708	87.3635	87.6307	478.519	4	2	MSMS		3	1	1	0	-0.955458
2601_Glyco_01-calib	SKIGSTENLKHQPGGGK	SKIGSTENLKHQPGGGK	P10636-5 - 2N3R (D) (410 aa)	1736.92	20.3964	4	435.237	535327	20.3794	20.4405	20.4405	435.237	4	2	MSMS		2	1	1	0	0.453222
2601_Glyco_01-calib	SKIGSTENLKHQPGGGK	SKIGSTENLKHQPGGGK	P10636-5 - 2N3R (D) (410 aa)	1736.92	20.4557	5	348.391	530387	20.4237	20.4237	20.4237	435.236	4	2	MSMS		2	1	1	0	-0.51345
2601_Glyco_01-calib	QAAAQPHTEIPEGTTAEEAGIGDTPSLE	QAAAQPHTEIPEGTTAEEAGIGDTPSLE	P10636-5 - 2N3R (D) (410 aa)	2819.31	87.7085	3	940.777	529761	87.5963	87.7789	88.1062	941.112	3	1	MSMS		2	1	1	0	0.225275
2601_Glyco_01-calib	SKIGSTENLK	SKIGSTENLK	P10636-5 - 2N3R (D) (410 aa)	1075.59	25.7383	3	359.536	527298	25.6578	25.6578	25.7074	359.536	3	1	MSMS		1	1	1	0	-2.11239
2601_Glyco_01-calib	DRSGYSSPGSPGTPGSRSRTPSLPTPPTREPKK	DRSGYSSPGSPGTPGSRSRTPSLPTPPTREPKK	P10636-5 - 2N3R (D) (410 aa)	3436.74	49.8186	5	688.356	522834	49.751	49.8348	49.8348	688.557	5	1	MSMS		1	1	1	0	-0.411094
2601_Glyco_01-calib	LTFRENAKAKT	LTFRENAKAKT	P10636-5 - 2N3R (D) (410 aa)	1277.71	32.8064	4	320.435	519701	31.8994	31.8994	34.2616	320.435	4	2	MSMS		14	1	1	0	-0.176523
2601_Glyco_01-calib	SRLQTAPVPMPDLKNVK	SRLQTAPVPM[Common Variable:Oxidation on M]PDLKNVK	P10636-5 - 2N3R (D) (410 aa)	1909.05	84.1513	4	478.269	519539	83.4244	84.0012	86.0835	478.519	4	2	MSMS		25	1	1	86.1178	-0.955967
2601_Glyco_01-calib	DTSPRHLSNVSSTGSIDMVDSPQLATLA	DTSPRHLSNVSSTGSIDMVDSPQLATLA	P10636-5 - 2N3R (D) (410 aa)	2898.4	100.781	4	725.608	516937	100.728	100.762	100.829	725.86	4	1	MSMS		1	1	1	0	1.54253
2601_Glyco_01-calib	DTSPRHLSNVSSTGSIDMV	DTSPRHLSNVSSTGSIDM[Common Variable:Oxidation on M]V	P10636-5 - 2N3R (D) (410 aa)	2017.94	71.9664	3	673.653	516375	71.5372	71.5372	73.189	673.989	3	1	MSMS		8	1	1	0	2.29544
2601_Glyco_01-calib	KVAVVRTPPKSPSSAK	KVAVVRTPPKSPSSAK	P10636-5 - 2N3R (D) (410 aa)	1650.98	26.5072	3	551.333	508633	26.358	26.6471	27.5414	413.752	4	3	MSMS		1	1	1	27.8735	-0.123915
2601_Glyco_01-calib	SGDRSGYSSPGSPGTPGSRSRTPSLPTPPTREPKK	SGDRSGYSSPGSPGTPGSRSRTPSLPTPPTREPKK	P10636-5 - 2N3R (D) (410 aa)	3580.8	60.0854	6	597.807	505581	59.9994	60.3709	60.521	717.365	5	3	MSMS		2	1	1	0	-3.35216
2601_Glyco_01-calib	IGSLDNITHVPGGGNKK	IGSLDNITHVPGGGNKK	P10636-5 - 2N3R (D) (410 aa)	1705.91	59.8441	4	427.485	501107	59.7953	59.7953	59.8627	427.485	4	2	MSMS		1	1	1	0	-0.937533
2601_Glyco_01-calib	DEAAGHVTQARMVSK	DEAAGHVTQARMVSK	P10636-5 - 2N3R (D) (410 aa)	1598.78	39.2587	3	533.935	497518	39.2071	39.2071	39.3478	533.934	3	1	MSMS		1	1	1	0	-2.44904
2601_Glyco_01-calib	AEPRQEFEVMEDHAGTYGLG	AEPRQEFEVMEDHAGTYGLG	P10636-5 - 2N3R (D) (410 aa)	2234.99	102.704	3	746.004	492731	102.731	102.766	103.251	746.34	3	1	MSMS		3	1	1	0	2.62821
2601_Glyco_01-calib	IGSTENLK	IGSTENLK	P10636-5 - 2N3R (D) (410 aa)	860.46	28.5311	2	431.237	489034	28.4998	28.4998	28.4998	431.237	2	1	MSMS		1	1	1	0	-1.92745
2601_Glyco_01-calib	SRLQTAPVPMPDLKNVK	SRLQTAPVPM[Common Variable:Oxidation on M]PDLKNVK	P10636-5 - 2N3R (D) (410 aa)	1909.05	72.4131	4	478.269	483834	72.3508	72.5363	73.189	478.519	4	2	MSMS		11	1	1	72.3313	-0.965788
2601_Glyco_01-calib	IATPRGAAPPGQK	IATPRGAAPPGQK	P10636-5 - 2N3R (D) (410 aa)	1262.71	35.8842	3	421.91	483786	35.6979	35.6979	36.8358	421.911	3	1	MSMS		4	1	1	0	0.56135
2601_Glyco_01-calib	SRLQTAPVPMPDLKNVK	SRLQTAPVPM[Common Variable:Oxidation on M]PDLKNVK	P10636-5 - 2N3R (D) (410 aa)	1909.05	75.506	3	637.356	483003	74.9824	75.1205	75.6689	478.518	4	2	MSMS		2	1	1	0	-1.83009
2601_Glyco_01-calib	SRLQTAPVPMPDLK	SRLQTAPVPMPDLK	P10636-5 - 2N3R (D) (410 aa)	1551.84	84.2956	3	518.289	475279	84.1038	84.1729	84.5613	518.289	3	1	MSMS		3	1	1	0	0.101691
2601_Glyco_01-calib	SRLQTAPVPMPDLKNVK	SRLQTAPVPM[Common Variable:Oxidation on M]PDLKNVK	P10636-5 - 2N3R (D) (410 aa)	1909.05	77.3048	3	637.356	470733	77.0498	77.0498	77.6308	478.52	4	2	MSMS		3	1	1	0	0.713968
2601_Glyco_01-calib	LTFRENAK	LTFRENAK	P10636-5 - 2N3R (D) (410 aa)	977.529	28.9976	3	326.85	468974	28.821	29.0483	29.0483	326.85	3	2	MSMS		2	1	1	28.787	0.016563
2601_Glyco_01-calib	QAAAQPHTEIPEGTTAEEAGIGDTPSLE	QAAAQPHTEIPEGTTAEEAGIGDTPSLE	P10636-5 - 2N3R (D) (410 aa)	2819.31	98.3248	3	940.777	466587	98.2639	98.2639	98.5787	941.112	3	1	MSMS		1	1	1	0	0.948046
2601_Glyco_01-calib	VQIVYKPVDLSK	VQIVYKPVDLSK	P10636-5 - 2N3R (D) (410 aa)	1387.81	87.7391	3	463.61	464038	87.2424	87.2424	88.9523	463.609	3	2	MSMS		9	1	1	0	-0.993973
2601_Glyco_01-calib	DEGAPGKQAAAQPHTEIPEGTTAEEAGIGDTPSLE	DEGAPGKQAAAQPHTEIPEGTTAEEAGIGDTPSLE	P10636-5 - 2N3R (D) (410 aa)	3473.61	90.5108	3	1158.88	455293	90.422	90.6816	90.6816	1159.21	3	2	MSMS		1	1	1	0	0.0334056
2601_Glyco_01-calib	NVKSKIGSTENLK	NVKSKIGSTENLK	P10636-5 - 2N3R (D) (410 aa)	1416.79	27.8167	3	473.272	454666	27.7056	27.8254	27.9869	473.272	3	1	MSMS		3	1	1	0	0.330694
2601_Glyco_01-calib	LTFRENAKAKT	LTFRENAKAKT	P10636-5 - 2N3R (D) (410 aa)	1277.71	31.74	3	426.91	447361	31.7915	31.7915	31.7915	426.91	3	1	MSMS		1	1	1	0	-0.884675
2601_Glyco_01-calib	IETHKLTFRENAKAK	IETHKLTFRENAKAK	P10636-5 - 2N3R (D) (410 aa)	1784.99	38.8477	4	447.255	428705	37.8557	37.8557	38.9717	447.255	4	3	MSMS		3	1	1	0	0.382875
2601_Glyco_01-calib	LTFRENAK	LTFRENAK	P10636-5 - 2N3R (D) (410 aa)	977.529	32.967	2	489.772	425234	32.6378	33.1584	33.1893	326.85	3	2	MSMS		1	1	1	0	-0.251231
2601_Glyco_01-calib	DRKDQGGYTMHQ	DRKDQGGYTM[Common Variable:Oxidation on M]HQ	P10636-5 - 2N3R (D) (410 aa)	1450.63	17.4314	3	484.549	423984	17.4132	17.5934	17.5934	484.548	3	1	MSMS		3	1	1	0	-2.02736
2601_Glyco_01-calib	IETHKLTFRENAKAK	IETHKLTFRENAKAK	P10636-5 - 2N3R (D) (410 aa)	1784.99	39.1877	5	358.005	421898	39.0961	39.0961	39.1869	358.005	5	1	MSMS		1	1	1	0	0.116916
2601_Glyco_01-calib	IETHKLTFRENAKAK	IETHKLTFRENAKAK	P10636-5 - 2N3R (D) (410 aa)	1784.99	27.2934	4	447.255	421854	27.1645	27.3052	27.9024	447.255	4	3	MSMS		10	1	1	0	0.090664
2601_Glyco_01-calib	QAAAQPHTEIPEGTTAEEAGIGDTPSLE	QAAAQPHTEIPEGTTAEEAGIGDTPSLE	P10636-5 - 2N3R (D) (410 aa)	2819.31	92.2174	3	940.777	419481	92.2093	92.2717	92.4313	941.112	3	1	MSMS		2	1	1	0	0.634199
2601_Glyco_01-calib	DEAAGHVTQARMVSK	DEAAGHVTQARM[Common Variable:Oxidation on M]VSK	P10636-5 - 2N3R (D) (410 aa)	1614.78	20.1035	3	539.267	418916	20.0936	20.0936	20.1662	539.267	3	1	MSMS		2	1	1	0	0.538104
2601_Glyco_01-calib	DTSPRHLSNVSSTGSIDMV	DTSPRHLSNVSSTGSIDM[Common Variable:Oxidation on M]V	P10636-5 - 2N3R (D) (410 aa)	2017.94	81.284	3	673.653	412464	81.2454	81.2454	81.3087	673.987	3	1	MSMS		1	1	1	0	-0.246182
2601_Glyco_01-calib	LDFKDRVQSK	LDFKDRVQSK	P10636-5 - 2N3R (D) (410 aa)	1234.67	33.0456	3	412.563	398783	32.8616	33.2581	33.9924	412.563	3	2	MSMS		7	1	1	0	0.0683473
2601_Glyco_01-calib	SRLQTAPVPMPDLKNVK	SRLQTAPVPM[Common Variable:Oxidation on M]PDLKNVK	P10636-5 - 2N3R (D) (410 aa)	1909.05	79.4833	3	637.356	394144	78.4335	78.6412	79.5058	478.519	4	2	MSMS		3	1	1	0	-0.352114
2601_Glyco_01-calib	LTFRENAKAKT	LTFRENAKAKT	P10636-5 - 2N3R (D) (410 aa)	1277.71	32.6937	3	426.91	392746	32.1483	32.2282	34.1572	426.91	3	2	MSMS		4	1	1	0	-1.49518
2601_Glyco_01-calib	DNITHVPGGGNKK	DNITHVPGGGNKK	P10636-5 - 2N3R (D) (410 aa)	1335.69	23.151	3	446.237	391412	22.1315	22.9072	23.1369	446.237	3	1	MSMS		1	1	1	0	0.335667
2601_Glyco_01-calib	QAAAQPHTEIPEGTTAEEAGIGDTPSLE	QAAAQPHTEIPEGTTAEEAGIGDTPSLE	P10636-5 - 2N3R (D) (410 aa)	2819.31	97.3403	3	940.777	383946	97.18	97.18	97.383	941.114	3	1	MSMS		1	1	1	0	2.59344
2601_Glyco_01-calib	ESPLQTPTEDGSEEPGSETSDAK	ESPLQTPTEDGSEEPGSETSDAK	P10636-5 - 2N3R (D) (410 aa)	2390.02	59.7876	3	797.682	375757	59.8276	59.8276	59.9313	798.016	3	1	MSMS		1	1	1	0	-0.358712
2601_Glyco_01-calib	IETHKLTFRENAKAK	IETHKLTFRENAKAK	P10636-5 - 2N3R (D) (410 aa)	1784.99	37.5993	5	358.005	374931	37.5397	37.5769	37.5769	358.005	5	1	MSMS		1	1	1	0	-1.66949
2601_Glyco_01-calib	SRLQTAPVPMPDLK	SRLQTAPVPM[Common Variable:Oxidation on M]PDLK	P10636-5 - 2N3R (D) (410 aa)	1567.84	67.6297	3	523.62	368721	67.5412	67.7167	67.7858	523.621	3	1	MSMS		1	1	1	0	0.759941
2601_Glyco_01-calib	VTSKCGSLGNIHHKPGGGQVEVKSEK	VTSKCGSLGNIHHKPGGGQVEVKSEK	P10636-5 - 2N3R (D) (410 aa)	2675.38	36.1059	5	536.084	361849	36.089	36.089	36.089	447.072	6	2	MSMS		1	1	1	0	1.22655
2601_Glyco_01-calib	DEAAGHVTQARMVSKSK	DEAAGHVTQARMVSKSK	P10636-5 - 2N3R (D) (410 aa)	1813.91	22.3394	4	454.485	346670	22.2439	22.3863	22.6855	454.485	4	2	MSMS		5	1	1	0	0.802158
2601_Glyco_01-calib	DNITHVPGGGNKKIETHK	DNITHVPGGGNKKIETHK	P10636-5 - 2N3R (D) (410 aa)	1944.02	27.069	4	487.012	345032	26.9663	27.062	27.2453	487.262	4	3	MSMS		4	1	1	0	0.16979
2601_Glyco_01-calib	DHGAEIVYK	DHGAEIVYK	P10636-5 - 2N3R (D) (410 aa)	1030.51	34.5962	3	344.51	342695	34.5706	34.5706	34.5706	516.261	2	2	MSMS		1	1	1	0	0.0801687
2601_Glyco_01-calib	DQGGYTMHQDQEGDT	DQGGYTM[Common Variable:Oxidation on M]HQDQEGDT	P10636-5 - 2N3R (D) (410 aa)	1696.63	21.1307	2	849.321	339897	21.0194	21.0194	21.4118	849.32	2	1	MSMS		1	1	1	0	-0.811508
2601_Glyco_01-calib	DEGAPGKQAAAQPHTEIPEGTTAEEAGIGDTPSLE	DEGAPGKQAAAQPHTEIPEGTTAEEAGIGDTPSLE	P10636-5 - 2N3R (D) (410 aa)	3473.61	90.6077	4	869.409	338157	90.5254	90.5802	90.5802	869.661	4	2	MSMS		2	1	1	0	1.54224
2601_Glyco_01-calib	SRLQTAPVPMP	SRLQTAPVPM[Common Variable:Oxidation on M]P	P10636-5 - 2N3R (D) (410 aa)	1211.63	81.6737	2	606.824	334841	81.2454	81.2745	81.8307	606.824	2	1	MSMS		3	1	1	0	0.666835
2601_Glyco_01-calib	AEPRQEFEVMEDHAGTYGLG	AEPRQEFEVM[Common Variable:Oxidation on M]EDHAGTYGLG	P10636-5 - 2N3R (D) (410 aa)	2250.99	99.8294	3	751.336	333875	99.6683	99.6683	99.8477	751.674	3	1	MSMS		1	1	1	0	4.88464
2601_Glyco_01-calib	AEPRQEFEVMEDHAGTYGLG	AEPRQEFEVMEDHAGTYGLG	P10636-5 - 2N3R (D) (410 aa)	2234.99	104.059	3	746.004	332678	103.542	103.542	104.838	746.339	3	1	MSMS		7	1	1	104.969	0.77985
2601_Glyco_01-calib	IETHKLTFRENAKAK	IETHKLTFRENAKAK	P10636-5 - 2N3R (D) (410 aa)	1784.99	38.1305	5	358.005	331498	38.025	38.2862	38.9717	358.005	5	3	MSMS		3	1	1	0	0.38253
2601_Glyco_01-calib	IETHKLTFRENAK	IETHKLTFRENAK	P10636-5 - 2N3R (D) (410 aa)	1585.86	40.4187	3	529.626	329936	40.3748	40.3748	40.41	397.472	4	2	MSMS		1	1	1	0	0.692438
2601_Glyco_01-calib	AEPRQEFEVMEDHAGTYGLG	AEPRQEFEVM[Common Variable:Oxidation on M]EDHAGTYGLG	P10636-5 - 2N3R (D) (410 aa)	2250.99	100.543	3	751.336	322593	100.155	100.795	101.44	751.667	3	1	MSMS		7	1	1	0	-3.94598
2601_Glyco_01-calib	IATPRGAAPPGQK	IATPRGAAPPGQK	P10636-5 - 2N3R (D) (410 aa)	1262.71	35.4823	3	421.91	321172	35.1367	35.406	35.6166	421.911	3	1	MSMS		3	1	1	0	0.18355
2601_Glyco_01-calib	SGDRSGYSSPGSPGTPGSRSRTPSLPTPPTREPKK	SGDRSGYSSPGSPGTPGSRSRTPSLPTPPTREPKK	P10636-5 - 2N3R (D) (410 aa)	3580.8	57.8259	7	512.55	317852	57.1919	57.6427	58.6603	597.973	6	3	MSMS		8	1	1	0	-1.92567
2601_Glyco_01-calib	IGSLDNITHVPGGGNKK	IGSLDNITHVPGGGNKK	P10636-5 - 2N3R (D) (410 aa)	1705.91	70.9909	4	427.485	313430	70.9428	70.9428	70.9428	427.485	4	1	MSMS		1	1	1	0	-0.435114
2601_Glyco_01-calib	VQIVYKPVDLSK	VQIVYKPVDLSK	P10636-5 - 2N3R (D) (410 aa)	1387.81	78.032	3	463.61	311034	78.0533	78.0533	78.1219	463.61	3	1	MSMS		1	1	1	0	0.502945
2601_Glyco_01-calib	DRKDQGGYTMHQ	DRKDQGGYTM[Common Variable:Oxidation on M]HQ	P10636-5 - 2N3R (D) (410 aa)	1450.63	16.5626	3	484.549	309428	16.4607	16.7062	16.989	484.548	3	1	MSMS		1	1	1	16.445	-1.65448
2601_Glyco_01-calib	TDHGAEIVYKSPVVSG	TDHGAEIVYKSPVVSG	P10636-5 - 2N3R (D) (410 aa)	1657.83	77.4891	3	553.618	307254	76.5779	76.5779	77.6308	553.618	3	1	MSMS		5	1	1	0	0.575221
2601_Glyco_01-calib	IETHKLTFRENAKAK	IETHKLTFRENAKAK	P10636-5 - 2N3R (D) (410 aa)	1784.99	39.3174	4	447.255	304214	39.2718	39.2936	39.3823	358.005	5	2	MSMS		3	1	1	0	-0.499066
2601_Glyco_01-calib	AEPRQEFEVMEDHAGTYGLG	AEPRQEFEVM[Common Variable:Oxidation on M]EDHAGTYGLG	P10636-5 - 2N3R (D) (410 aa)	2250.99	105.674	3	751.336	300614	104.559	105.563	110.468	751.67	3	1	MSMS		20	1	1	110.476	0.516733
2601_Glyco_01-calib	AEPRQEFEVMEDHAGTYGLG	AEPRQEFEVMEDHAGTYGLG	P10636-5 - 2N3R (D) (410 aa)	2234.99	102.063	3	746.004	292054	102.001	102.001	102.242	746.34	3	1	MSMS		1	1	1	0	2.01428
2601_Glyco_01-calib	IETHKLTFRENAKAK	IETHKLTFRENAKAK	P10636-5 - 2N3R (D) (410 aa)	1784.99	42.1231	4	447.255	291624	40.228	41.3274	42.2437	447.255	4	2	MSMS		11	1	1	0	0.678808
2601_Glyco_01-calib	IETHKLTFRENAK	IETHKLTFRENAK	P10636-5 - 2N3R (D) (410 aa)	1585.86	43.0279	4	397.472	290546	42.7436	43.1464	44.1859	397.471	4	3	MSMS		4	1	1	0	-1.03649
2601_Glyco_01-calib	DGSEEPGSETSDAK	DGSEEPGSETSDAK	P10636-5 - 2N3R (D) (410 aa)	1407.56	14.6499	2	704.789	289409	14.6539	14.6539	14.9049	704.788	2	1	MSMS		1	1	1	0	-1.43583
2601_Glyco_01-calib	SRLQTAPVPMP	SRLQTAPVPM[Common Variable:Oxidation on M]P	P10636-5 - 2N3R (D) (410 aa)	1211.63	78.6676	2	606.824	289367	78.4335	78.5034	79.5058	606.823	2	1	MSMS		3	1	1	0	-1.75927
2601_Glyco_01-calib	DTSPRHLSNVSSTGSIDMVDSPQLATLA	DTSPRHLSNVSSTGSIDMVDSPQLATLA	P10636-5 - 2N3R (D) (410 aa)	2898.4	100.339	4	725.608	288719	100.223	100.425	100.456	725.859	4	2	MSMS		3	1	1	0	0.482197
2601_Glyco_01-calib	KVAVVRTPPKSPSSAK	KVAVVRTPPKSPSSAK	P10636-5 - 2N3R (D) (410 aa)	1650.98	28.2894	4	413.752	287265	27.8937	28.0654	28.2282	413.752	4	2	MSMS		1	1	1	27.8735	-0.433141
2601_Glyco_01-calib	LTFRENAKAK	LTFRENAKAK	P10636-5 - 2N3R (D) (410 aa)	1176.66	32.3135	4	295.173	287082	32.1848	32.2098	33.2581	295.173	4	2	MSMS		4	1	1	0	-0.381693
2601_Glyco_01-calib	TDHGAEIVYKSPVVSG	TDHGAEIVYKSPVVSG	P10636-5 - 2N3R (D) (410 aa)	1657.83	79.0699	3	553.618	287006	78.1219	78.4335	79.5058	553.618	3	1	MSMS		6	1	1	0	0.487357
2601_Glyco_01-calib	DTSPRHLSNVSSTGSIDMV	DTSPRHLSNVSSTGSIDM[Common Variable:Oxidation on M]V	P10636-5 - 2N3R (D) (410 aa)	2017.94	74.2975	3	673.653	286821	74.1044	74.1044	74.34	673.988	3	1	MSMS		2	1	1	0	0.377469
2601_Glyco_01-calib	DTSPRHLSNVSSTGSIDMV	DTSPRHLSNVSSTGSIDM[Common Variable:Oxidation on M]V	P10636-5 - 2N3R (D) (410 aa)	2017.94	75.5344	3	673.653	284078	75.0861	75.7033	75.7033	673.987	3	1	MSMS		1	1	1	0	-0.925677
2601_Glyco_01-calib	SRLQTAPVPMPDLKNVK	SRLQTAPVPM[Common Variable:Oxidation on M]PDLKNVK	P10636-5 - 2N3R (D) (410 aa)	1909.05	78.3147	3	637.356	283566	78.0189	78.0189	78.0189	637.691	3	1	MSMS		2	1	1	0	1.26905
2601_Glyco_01-calib	IETHKLTFRENAK	IETHKLTFRENAK	P10636-5 - 2N3R (D) (410 aa)	1585.86	34.3463	4	397.472	283034	34.227	34.4309	34.4309	397.472	4	2	MSMS		2	1	1	0	0.867873
2601_Glyco_01-calib	SRLQTAPVPMP	SRLQTAPVPM[Common Variable:Oxidation on M]P	P10636-5 - 2N3R (D) (410 aa)	1211.63	85.3601	2	606.824	279268	84.4141	85.1407	85.5165	606.824	2	1	MSMS		2	1	1	0	0.707551
2601_Glyco_01-calib	IATPRGAAPPGQKGQANATRIPAK	IATPRGAAPPGQKGQANATRIPAK	P10636-5 - 2N3R (D) (410 aa)	2370.32	43.0321	5	475.072	279122	42.8443	42.9918	43.2293	475.273	5	2	MSMS		6	1	1	0	-0.441695
2601_Glyco_01-calib	QAAAQPHTEIPEGTTAEEAGIGDTPSLEDEAAGHVTQARMVSK	QAAAQPHTEIPEGTTAEEAGIGDTPSLEDEAAGHVTQARM[Common Variable:Oxidation on M]VSK	P10636-5 - 2N3R (D) (410 aa)	4416.08	95.151	5	884.223	276243	95.0195	95.088	95.2254	884.627	5	2	MSMS		1	1	1	0	3.23236
2601_Glyco_01-calib	DTSPRHLSNVSSTGSIDMV	DTSPRHLSNVSSTGSIDM[Common Variable:Oxidation on M]V	P10636-5 - 2N3R (D) (410 aa)	2017.94	70.6901	3	673.653	273116	70.6666	70.6666	70.6666	673.989	3	1	MSMS		1	1	1	0	1.6857
2601_Glyco_01-calib	SRLQTAPVPMPDLKNVK	SRLQTAPVPM[Common Variable:Oxidation on M]PDLKNVK	P10636-5 - 2N3R (D) (410 aa)	1909.05	82.9716	3	637.356	269455	82.9424	82.9424	82.9424	478.519	4	2	MSMS		1	1	1	0	0.154672
2601_Glyco_01-calib	SRLQTAPVPMP	SRLQTAPVPM[Common Variable:Oxidation on M]P	P10636-5 - 2N3R (D) (410 aa)	1211.63	77.5924	2	606.824	265138	76.8513	76.9531	77.6308	606.824	2	1	MSMS		3	1	1	0	0.51813
2601_Glyco_01-calib	AEPRQEFEVMEDHAGTYGLG	AEPRQEFEVM[Common Variable:Oxidation on M]EDHAGTYGLG	P10636-5 - 2N3R (D) (410 aa)	2250.99	102.164	3	751.336	263189	101.932	101.932	102.242	751.67	3	1	MSMS		1	1	1	0	-0.288099
2601_Glyco_01-calib	IGSTENLKHQPGGGKVQIVYKPV	IGSTENLKHQPGGGKVQIVYKPV	P10636-5 - 2N3R (D) (410 aa)	2448.35	68.024	5	490.677	260421	67.9791	68.0713	68.2363	613.346	4	3	MSMS		2	1	1	0	0.672953
2601_Glyco_01-calib	DEAAGHVTQARMVSKSKDGTGS	DEAAGHVTQARM[Common Variable:Oxidation on M]VSKSKDGTGS	P10636-5 - 2N3R (D) (410 aa)	2247.05	21.0677	4	562.771	254801	21.0194	21.0194	21.7868	563.022	4	1	MSMS		2	1	1	0	0.580918
2601_Glyco_01-calib	AKTDHGAEIVYK	AKTDHGAEIVYK	P10636-5 - 2N3R (D) (410 aa)	1330.69	27.2683	3	444.57	247790	27.1645	27.2335	27.5414	444.57	3	2	MSMS		3	1	1	0	0.625978
2601_Glyco_01-calib	DTSPRHLSNVSSTGSIDMV	DTSPRHLSNVSSTGSIDM[Common Variable:Oxidation on M]V	P10636-5 - 2N3R (D) (410 aa)	2017.94	64.6308	3	673.653	247258	64.5769	64.5769	64.5769	673.987	3	1	MSMS		1	1	1	0	-0.419851
2601_Glyco_01-calib	DEAAGHVTQARMVSK	DEAAGHVTQARMVSK	P10636-5 - 2N3R (D) (410 aa)	1598.78	35.9246	3	533.935	245181	35.4398	35.4398	36.5501	533.935	3	1	MSMS		6	1	1	0	0.325793
2601_Glyco_01-calib	IGSLDNITHVPGGGNK	IGSLDNITHVPGGGNK	P10636-5 - 2N3R (D) (410 aa)	1577.82	78.5963	3	526.946	242810	78.5373	78.5373	79.5058	526.946	3	1	MSMS		1	1	1	0	0.295701
2601_Glyco_01-calib	DQGGYTMHQDQEG	DQGGYTMHQDQEG	P10636-5 - 2N3R (D) (410 aa)	1464.56	32.7483	2	733.286	238105	32.6984	32.6984	32.6984	733.285	2	1	MSMS		1	1	1	0	-1.33547
2601_Glyco_01-calib	SRLQTAPVPMP	SRLQTAPVPM[Common Variable:Oxidation on M]P	P10636-5 - 2N3R (D) (410 aa)	1211.63	66.3915	2	606.824	237437	65.8696	66.3508	66.4082	606.824	2	1	MSMS		1	1	1	65.8153	0.670523
2601_Glyco_01-calib	QAAAQPHTEIPEGTTAEEAGIGDTPSLE	QAAAQPHTEIPEGTTAEEAGIGDTPSLE	P10636-5 - 2N3R (D) (410 aa)	2819.31	82.9027	3	940.777	236875	82.8384	82.8384	82.8728	941.109	3	1	MSMS		1	1	1	0	-2.8268
2601_Glyco_01-calib	DTSPRHLSNVSSTGSIDMV	DTSPRHLSNVSSTGSIDM[Common Variable:Oxidation on M]V	P10636-5 - 2N3R (D) (410 aa)	2017.94	78.6689	3	673.653	236577	78.5034	78.5373	79.1152	673.987	3	1	MSMS		2	1	1	0	0.064643
2601_Glyco_01-calib	DRKDQGGYTMHQ	DRKDQGGYTMHQ	P10636-5 - 2N3R (D) (410 aa)	1434.63	20.5017	3	479.218	235139	20.4717	20.4717	20.4717	479.217	3	1	MSMS		1	1	1	0	-1.43417
2601_Glyco_01-calib	DEAAGHVTQARMVSKSKDGTGS	DEAAGHVTQARM[Common Variable:Oxidation on M]VSKSKDGTGS	P10636-5 - 2N3R (D) (410 aa)	2247.05	22.3234	4	562.771	233928	22.2439	22.3718	23.0703	563.022	4	3	MSMS		2	1	1	22.2322	0.800321
2601_Glyco_01-calib	DRSGYSSPGSPGTPGSRSRTPSLPTPPTREPK	DRSGYSSPGSPGTPGSRSRTPSLPTPPTREPK	P10636-5 - 2N3R (D) (410 aa)	3308.65	64.364	5	662.737	233847	64.3135	64.3135	66.3169	662.936	5	2	MSMS		3	1	1	0	-3.12097
2601_Glyco_01-calib	IGSLDNITHVPGGGNK	IGSLDNITHVPGGGNK	P10636-5 - 2N3R (D) (410 aa)	1577.82	77.5718	3	526.946	231336	77.5382	77.6308	77.6308	526.946	3	1	MSMS		2	1	1	77.4982	-0.21181
2601_Glyco_01-calib	VAVVRTPPKSPSSAK	VAVVRTPPKSPSSAK	P10636-5 - 2N3R (D) (410 aa)	1522.88	35.683	4	381.728	230310	35.659	35.659	35.659	381.729	4	1	MSMS		1	1	1	0	1.29006
2601_Glyco_01-calib	SRLQTAPVPMP	SRLQTAPVPM[Common Variable:Oxidation on M]P	P10636-5 - 2N3R (D) (410 aa)	1211.63	67.5936	2	606.824	228968	66.679	66.679	68.3051	606.823	2	1	MSMS		5	1	1	0	-1.05923
2601_Glyco_01-calib	TDHGAEIVYKSPVVSG	TDHGAEIVYKSPVVSG	P10636-5 - 2N3R (D) (410 aa)	1657.83	81.4659	3	553.618	228149	81.1869	81.4111	81.8307	553.618	3	1	MSMS		2	1	1	0	-0.135185
2601_Glyco_01-calib	AEPRQEFEVME	AEPRQEFEVME	P10636-5 - 2N3R (D) (410 aa)	1363.61	79.5012	2	682.811	225433	78.5721	79.5058	79.5058	682.811	2	1	MSMS		2	1	1	0	-0.2255
2601_Glyco_01-calib	QAAAQPHTEIPEGTTAEEAGIG	QAAAQPHTEIPEGTTAEEAGIG	P10636-5 - 2N3R (D) (410 aa)	2177.02	77.2184	3	726.682	220512	76.5779	76.5779	77.6308	727.016	3	2	MSMS		3	1	1	0	-0.44716
2601_Glyco_01-calib	STPTAEDVTAPLV	STPTAEDVTAPLV	P10636-5 - 2N3R (D) (410 aa)	1299.66	96.1029	2	650.835	216697	96.008	96.1445	96.1445	650.836	2	1	MSMS		3	1	1	0	1.33722
2601_Glyco_01-calib	AEPRQEFEVMEDHAGTYGLG	AEPRQEFEVM[Common Variable:Oxidation on M]EDHAGTYGLG	P10636-5 - 2N3R (D) (410 aa)	2250.99	103.718	3	751.336	215952	103.532	103.828	104.334	751.671	3	1	MSMS		2	1	1	0	0.974246
2601_Glyco_01-calib	SRLQTAPVPMPDLKNVK	SRLQTAPVPM[Common Variable:Oxidation on M]PDLKNVK	P10636-5 - 2N3R (D) (410 aa)	1909.05	85.6706	3	637.356	213049	85.4138	85.4473	85.9153	478.519	4	2	MSMS		1	1	1	86.1178	-1.26695
2601_Glyco_01-calib	DEAAGHVTQARMVSKSK	DEAAGHVTQARM[Common Variable:Oxidation on M]VSKSK	P10636-5 - 2N3R (D) (410 aa)	1829.91	14.604	4	458.484	212609	14.5601	14.6368	14.687	458.483	4	1	MSMS		1	1	1	0	-0.451658
2601_Glyco_01-calib	DTSPRHLSNVSSTGSIDMV	DTSPRHLSNVSSTGSIDM[Common Variable:Oxidation on M]V	P10636-5 - 2N3R (D) (410 aa)	2017.94	77.1998	3	673.653	212451	76.6795	77.0498	77.6308	673.988	3	1	MSMS		4	1	1	0	0.722093
2601_Glyco_01-calib	SGDRSGYSSPGSPGTPGSRSRTPSLPTPPTREPK	SGDRSGYSSPGSPGTPGSRSRTPSLPTPPTREPK	P10636-5 - 2N3R (D) (410 aa)	3452.7	65.236	5	691.548	209538	64.7478	66.5094	66.5094	691.75	5	3	MSMS		7	1	1	0	1.82215
2601_Glyco_01-calib	SRLQTAPVPMP	SRLQTAPVPM[Common Variable:Oxidation on M]P	P10636-5 - 2N3R (D) (410 aa)	1211.63	72.7597	2	606.824	207625	71.8539	71.9577	73.189	606.825	2	1	MSMS		4	1	1	0	1.05922
2601_Glyco_01-calib	SRLQTAPVPMP	SRLQTAPVPM[Common Variable:Oxidation on M]P	P10636-5 - 2N3R (D) (410 aa)	1211.63	74.1881	2	606.824	206958	74.1339	74.1339	74.2704	606.824	2	1	MSMS		1	1	1	0	-0.0961101
2601_Glyco_01-calib	TDHGAEIVYKSPVVSG	TDHGAEIVYKSPVVSG	P10636-5 - 2N3R (D) (410 aa)	1657.83	84.8487	3	553.618	204910	83.6902	83.9667	85.8496	553.618	3	1	MSMS		8	1	1	0	1.07244
2601_Glyco_01-calib	AEPRQEFEVMEDHAGTYGLG	AEPRQEFEVMEDHAGTYGLG	P10636-5 - 2N3R (D) (410 aa)	2234.99	106.627	3	746.004	202675	104.99	106.14	110.09	746.339	3	1	MSMS		14	1	1	104.969	0.627946
2601_Glyco_01-calib	DQGGYTMHQ	DQGGYTM[Common Variable:Oxidation on M]HQ	P10636-5 - 2N3R (D) (410 aa)	1051.4	12.6536	2	526.709	202332	12.6255	12.7629	13.0087	526.709	2	1	MSMS		1	1	1	0	0.367758
2601_Glyco_01-calib	AEPRQEFEVMEDHAGTYGLG	AEPRQEFEVM[Common Variable:Oxidation on M]EDHAGTYGLG	P10636-5 - 2N3R (D) (410 aa)	2250.99	102.755	3	751.336	200283	102.8	102.904	102.904	751.67	3	1	MSMS		1	1	1	0	0.569852
2601_Glyco_01-calib	DEAAGHVTQARMVSKSKDGTGS	DEAAGHVTQARM[Common Variable:Oxidation on M]VSKSKDGTGS	P10636-5 - 2N3R (D) (410 aa)	2247.05	21.9598	4	562.771	199154	22.001	22.001	22.2132	563.022	4	1	MSMS		2	1	1	22.2322	0.547166
2601_Glyco_01-calib	DTSPRHLSNVSSTGSIDMV	DTSPRHLSNVSSTGSIDM[Common Variable:Oxidation on M]V	P10636-5 - 2N3R (D) (410 aa)	2017.94	76.5944	3	673.653	198974	76.6795	76.6795	76.8513	673.989	3	1	MSMS		1	1	1	0	1.70711
2601_Glyco_01-calib	VQIVYKPVDLSK	VQIVYKPVDLSK	P10636-5 - 2N3R (D) (410 aa)	1387.81	72.1712	3	463.61	197248	71.9231	72.1316	72.3508	463.61	3	3	MSMS		3	1	1	0	1.05901
2601_Glyco_01-calib	SRLQTAPVPMPDLKNVK	SRLQTAPVPM[Common Variable:Oxidation on M]PDLKNVK	P10636-5 - 2N3R (D) (410 aa)	1909.05	86.5879	3	637.356	196389	86.5303	86.5303	86.5303	478.519	4	2	MSMS		1	1	1	86.1178	0.255706
2601_Glyco_01-calib	TPPSSGEPPKSG	TPPSSGEPPKSG	P10636-5 - 2N3R (D) (410 aa)	1139.55	15.6856	2	570.78	194761	14.8146	15.6459	16.3842	570.78	2	1	MSMS		6	1	1	0	-0.955375
2601_Glyco_01-calib	IETHKLTFRENAK	IETHKLTFRENAK	P10636-5 - 2N3R (D) (410 aa)	1585.86	40.983	3	529.626	192133	40.8991	40.8991	40.8991	397.471	4	3	MSMS		1	1	1	0	-0.654353
2601_Glyco_01-calib	DEVSASLAK	DEVSASLAK	P10636-5 - 2N3R (D) (410 aa)	918.466	32.5887	2	460.24	186830	32.5385	32.5385	32.573	460.241	2	1	MSMS		1	1	1	0	0.880123
2601_Glyco_01-calib	KVAVVRTPPKSPSSAK	KVAVVRTPPKSPSSAK	P10636-5 - 2N3R (D) (410 aa)	1650.98	26.4368	5	331.203	182282	27.1291	27.1541	27.1823	413.752	4	3	MSMS		1	1	1	27.8735	0.501988
2601_Glyco_01-calib	AEPRQEFEVMEDHAGTYGLG	AEPRQEFEVM[Common Variable:Oxidation on M]EDHAGTYGLG	P10636-5 - 2N3R (D) (410 aa)	2250.99	103.213	3	751.336	180094	103.039	103.149	103.149	751.672	3	1	MSMS		1	1	1	0	2.55635
2601_Glyco_01-calib	LDFKDRVQSK	LDFKDRVQSK	P10636-5 - 2N3R (D) (410 aa)	1234.67	41.3163	3	412.563	178994	41.1297	41.9633	42.2437	412.563	3	2	MSMS		3	1	1	0	-0.648286
2601_Glyco_01-calib	CGSLGNIHHKPGGGQVEVK	CGSLGNIHHKPGGGQVEVK	P10636-5 - 2N3R (D) (410 aa)	1915.97	51.513	4	479.999	178460	50.0594	51.0003	52.7656	639.996	3	2	MSMS		5	1	1	0	-2.00007
2601_Glyco_01-calib	SRLQTAPVPMP	SRLQTAPVPM[Common Variable:Oxidation on M]P	P10636-5 - 2N3R (D) (410 aa)	1211.63	75.6577	2	606.824	177266	75.1888	75.1888	75.6689	606.825	2	1	MSMS		2	1	1	0	1.01089
2601_Glyco_01-calib	VAVVRTPPKSPSSAK	VAVVRTPPKSPSSAK	P10636-5 - 2N3R (D) (410 aa)	1522.88	33.7733	3	508.635	173745	33.7159	33.7428	34.5706	381.728	4	2	MSMS		1	1	1	32.7328	0.093202
2601_Glyco_01-calib	DTSPRHLSNVSSTGSIDMV	DTSPRHLSNVSSTGSIDM[Common Variable:Oxidation on M]V	P10636-5 - 2N3R (D) (410 aa)	2017.94	79.3963	3	673.653	169376	79.3677	79.472	79.5058	673.988	3	1	MSMS		1	1	1	0	0.225613
2601_Glyco_01-calib	KVAVVRTPPKSPSSAK	KVAVVRTPPKSPSSAK	P10636-5 - 2N3R (D) (410 aa)	1650.98	28.7795	4	413.752	167282	28.5897	28.5897	28.9465	413.752	4	1	MSMS		3	1	1	0	-0.110768
2601_Glyco_01-calib	DNITHVPGGGNKK	DNITHVPGGGNKK	P10636-5 - 2N3R (D) (410 aa)	1335.69	21.0736	3	446.237	165719	21.0296	21.0296	21.2318	446.238	3	1	MSMS		1	1	1	0	1.41859
2601_Glyco_01-calib	DEGAPGKQAAAQPHTEIPEGTTAEEAGIGDTPSLE	DEGAPGKQAAAQPHTEIPEGTTAEEAGIGDTPSLE	P10636-5 - 2N3R (D) (410 aa)	3473.61	85.9091	4	869.409	165173	85.79	85.9153	85.949	869.66	4	1	MSMS		1	1	1	0	-0.279329
2601_Glyco_01-calib	IATPRGAAPPGQK	IATPRGAAPPGQK	P10636-5 - 2N3R (D) (410 aa)	1262.71	37.9627	3	421.91	164462	37.9125	37.9125	37.9125	421.911	3	1	MSMS		1	1	1	0	2.46159
2601_Glyco_01-calib	DTSPRHLSNVSSTGSIDMV	DTSPRHLSNVSSTGSIDMV	P10636-5 - 2N3R (D) (410 aa)	2001.94	78.9059	3	668.321	164354	78.7095	78.8773	79.0284	668.657	3	1	MSMS		2	1	1	0	1.55889
2601_Glyco_01-calib	VQIVYKPVDLSKVTSK	VQIVYKPVDLSKVTSK	P10636-5 - 2N3R (D) (410 aa)	1803.05	91.5866	4	451.77	164165	91.5385	91.5943	91.785	602.024	3	2	MSMS		4	1	1	0	0.492396
2601_Glyco_01-calib	IGSTENLKHQPGGGK	IGSTENLKHQPGGGK	P10636-5 - 2N3R (D) (410 aa)	1521.79	26.4308	4	381.455	161839	26.1491	26.3845	27.9452	381.454	4	2	MSMS		13	1	1	27.967	-1.04676
2601_Glyco_01-calib	SPVVSGDTSPRHLSNVSSTGSIDMV	SPVVSGDTSPRHLSNVSSTGSIDM[Common Variable:Oxidation on M]V	P10636-5 - 2N3R (D) (410 aa)	2544.21	77.5113	3	849.078	161737	77.4513	77.6308	77.6308	849.412	3	1	MSMS		1	1	1	0	-0.20471
2601_Glyco_01-calib	DQGGYTMHQDQEGDT	DQGGYTM[Common Variable:Oxidation on M]HQDQEGDT	P10636-5 - 2N3R (D) (410 aa)	1696.63	33.9151	2	849.321	160653	33.8553	33.8898	33.9924	849.321	2	1	MSMS		1	1	1	0	-0.0959005
2601_Glyco_01-calib	VAVVRTPPKSPSSAK	VAVVRTPPKSPSSAK	P10636-5 - 2N3R (D) (410 aa)	1522.88	36.5963	4	381.728	158355	35.7737	36.1907	36.5749	381.728	4	2	MSMS		4	1	1	36.6038	0.529111
2601_Glyco_01-calib	DAGLKESPLQTPTEDGSEEPGSETS	DAGLKESPLQTPTEDGSEEPGSETS	P10636-5 - 2N3R (D) (410 aa)	2560.13	77.4411	3	854.384	157807	77.1871	77.1871	77.3903	854.72	3	1	MSMS		1	1	1	0	2.30307
2601_Glyco_01-calib	SRLQTAPVPMPDLK	SRLQTAPVPMPDLK	P10636-5 - 2N3R (D) (410 aa)	1551.84	91.4387	3	518.289	155817	91.2521	91.2521	91.785	518.288	3	1	MSMS		4	1	1	0	-0.803311
2601_Glyco_01-calib	VQIVYKPVDLSK	VQIVYKPVDLSK	P10636-5 - 2N3R (D) (410 aa)	1387.81	90.2972	3	463.61	154012	89.9069	90.0104	90.5254	463.609	3	1	MSMS		2	1	1	0	-1.46186
2601_Glyco_01-calib	SRLQTAPVPMP	SRLQTAPVPM[Common Variable:Oxidation on M]P	P10636-5 - 2N3R (D) (410 aa)	1211.63	78.2804	2	606.824	153119	78.2251	78.2251	78.2251	606.824	2	1	MSMS		1	1	1	0	0.616975
2601_Glyco_01-calib	AEPRQEFEVMEDHAGTYGLG	AEPRQEFEVMEDHAGTYGLG	P10636-5 - 2N3R (D) (410 aa)	2234.99	93.0028	4	559.755	152099	92.9343	93.1682	93.4509	746.342	3	2	MSMS		1	1	1	0	4.58557
2601_Glyco_01-calib	DEAAGHVTQARMVSK	DEAAGHVTQARMVSK	P10636-5 - 2N3R (D) (410 aa)	1598.78	26.5297	4	400.703	150829	26.4814	26.4814	26.5502	400.703	4	2	MSMS		1	1	1	0	-0.876265
2601_Glyco_01-calib	DRKDQGGYTMHQ	DRKDQGGYTMHQ	P10636-5 - 2N3R (D) (410 aa)	1434.63	20.1328	3	479.218	147723	20.0936	20.0936	20.0936	479.217	3	1	MSMS		1	1	1	0	-0.39388
2601_Glyco_01-calib	VAVVRTPPKSPSSAK	VAVVRTPPKSPSSAK	P10636-5 - 2N3R (D) (410 aa)	1522.88	35.4865	4	381.728	144133	35.406	35.406	35.4398	381.728	4	1	MSMS		1	1	1	0	-0.566689
2601_Glyco_01-calib	DEGAPGKQAAAQPHTEIPEGTTAEEAGIGDTPSLE	DEGAPGKQAAAQPHTEIPEGTTAEEAGIGDTPSLE	P10636-5 - 2N3R (D) (410 aa)	3473.61	95.4937	3	1158.88	142984	95.3274	95.3274	95.396	1159.21	3	1	MSMS		1	1	1	0	1.21736
2601_Glyco_01-calib	QAAAQPHTEIPEGTTAEEAGIGDTPSLE	QAAAQPHTEIPEGTTAEEAGIGDTPSLE	P10636-5 - 2N3R (D) (410 aa)	2819.31	83.8538	3	940.777	142914	83.8278	83.8278	84.036	941.112	3	1	MSMS		1	1	1	0	0.251149
2601_Glyco_01-calib	LTFRENAKAKT	LTFRENAKAKT	P10636-5 - 2N3R (D) (410 aa)	1277.71	35.5573	4	320.435	142753	35.3962	35.3962	35.5111	320.435	4	2	MSMS		1	1	1	0	0.720506
2601_Glyco_01-calib	IETHKLTFRENAKAK	IETHKLTFRENAKAK	P10636-5 - 2N3R (D) (410 aa)	1784.99	47.3266	4	447.255	140222	45.1612	45.1958	47.2644	358.005	5	2	MSMS		4	1	1	0	-0.884671
2601_Glyco_01-calib	DEAAGHVTQARMVSK	DEAAGHVTQARMVSK	P10636-5 - 2N3R (D) (410 aa)	1598.78	40.8145	3	533.935	138148	40.7628	40.7628	40.7628	533.936	3	1	MSMS		1	1	1	0	0.843786
2601_Glyco_01-calib	IETHKLTFRENAKAK	IETHKLTFRENAKAK	P10636-5 - 2N3R (D) (410 aa)	1784.99	43.0847	4	447.255	137578	42.7917	42.8258	44.1859	447.255	4	2	MSMS		4	1	1	0	-0.182639
2601_Glyco_01-calib	IETHKLTFRENAK	IETHKLTFRENAK	P10636-5 - 2N3R (D) (410 aa)	1585.86	32.7829	4	397.472	135621	32.5031	33.0144	33.1893	397.472	4	2	MSMS		2	1	1	0	0.378554
2601_Glyco_01-calib	IETHKLTFRENAK	IETHKLTFRENAK	P10636-5 - 2N3R (D) (410 aa)	1585.86	45.8135	4	397.472	133844	45.1958	45.1958	47.1632	397.472	4	1	MSMS		2	1	1	0	0.0840764
2601_Glyco_01-calib	IGSTENLKHQPGGGK	IGSTENLKHQPGGGK	P10636-5 - 2N3R (D) (410 aa)	1521.79	28.2054	4	381.455	133830	27.9869	28.2564	28.2564	381.455	4	2	MSMS		1	1	1	27.967	0.340799
2601_Glyco_01-calib	CGSLGNIHHKPGGGQVEVK	CGSLGNIHHKPGGGQVEVK	P10636-5 - 2N3R (D) (410 aa)	1915.97	33.0343	3	639.663	133498	32.8616	32.9801	33.1167	639.998	3	1	MSMS		1	1	1	0	0.591915
2601_Glyco_01-calib	SRLQTAPVPMPDLKNVK	SRLQTAPVPM[Common Variable:Oxidation on M]PDLKNVK	P10636-5 - 2N3R (D) (410 aa)	1909.05	81.2392	3	637.356	132973	81.1218	81.1218	81.1218	637.691	3	1	MSMS		1	1	1	0	1.52055
2601_Glyco_01-calib	LTFRENAKAKT	LTFRENAKAKT	P10636-5 - 2N3R (D) (410 aa)	1277.71	35.7601	3	426.91	131980	35.7191	35.7191	36.9388	426.91	3	2	MSMS		1	1	1	0	-0.0269782
2601_Glyco_01-calib	TDHGAEIVYKSPVVSG	TDHGAEIVYKSPVVSG	P10636-5 - 2N3R (D) (410 aa)	1657.83	88.8068	3	553.618	128186	88.8226	89.0198	89.0198	553.618	3	1	MSMS		1	1	1	0	-0.0100734
2601_Glyco_01-calib	LTFRENAKAKT	LTFRENAKAKT	P10636-5 - 2N3R (D) (410 aa)	1277.71	35.8703	4	320.435	126831	35.746	35.9865	37.0068	426.911	3	2	MSMS		1	1	1	0	1.52205
2601_Glyco_01-calib	TDHGAEIVYKSPVVSG	TDHGAEIVYKSPVVSG	P10636-5 - 2N3R (D) (410 aa)	1657.83	93.3456	3	553.618	126324	92.9343	93.8144	93.9874	553.618	3	1	MSMS		1	1	1	0	0.41504
2601_Glyco_01-calib	IETHKLTFRENAKAK	IETHKLTFRENAKAK	P10636-5 - 2N3R (D) (410 aa)	1784.99	43.2781	5	358.005	123862	42.9123	43.7322	43.7825	358.005	5	2	MSMS		2	1	1	0	0.254329
2601_Glyco_01-calib	IATPRGAAPPGQK	IATPRGAAPPGQK	P10636-5 - 2N3R (D) (410 aa)	1262.71	18.2095	3	421.91	123824	18.0673	18.2769	18.2769	421.911	3	2	MSMS		3	1	1	0	0.651626
2601_Glyco_01-calib	DRKDQGGYTMHQDQEG	DRKDQGGYTMHQDQEG	P10636-5 - 2N3R (D) (410 aa)	1863.78	21.9554	3	622.267	122824	22.001	22.001	22.3006	622.268	3	1	MSMS		1	1	1	0	0.698091
2601_Glyco_01-calib	DTSPRHLSNVSSTGSIDMV	DTSPRHLSNVSSTGSIDM[Common Variable:Oxidation on M]V	P10636-5 - 2N3R (D) (410 aa)	2017.94	68.9142	3	673.653	121694	68.929	68.929	68.929	673.987	3	1	MSMS		1	1	1	0	-0.357502
2601_Glyco_01-calib	DGSEEPGSETS	DGSEEPGSETS	P10636-5 - 2N3R (D) (410 aa)	1093.4	14.6638	2	547.71	121553	14.6368	14.6368	14.7622	547.709	2	1	MSMS		1	1	1	0	-0.280117
2601_Glyco_01-calib	TDHGAEIVYKSPVVSG	TDHGAEIVYKSPVVSG	P10636-5 - 2N3R (D) (410 aa)	1657.83	90.4808	3	553.618	120939	90.2152	90.5802	90.5802	553.618	3	1	MSMS		1	1	1	0	0.0558065
2601_Glyco_01-calib	SRLQTAPVPMP	SRLQTAPVPM[Common Variable:Oxidation on M]P	P10636-5 - 2N3R (D) (410 aa)	1211.63	85.7453	2	606.824	119484	85.6886	85.6886	85.79	606.824	2	1	MSMS		1	1	1	0	-0.320195
2601_Glyco_01-calib	DAKSTPTAEDVTAPLV	DAKSTPTAEDVTAPLV	P10636-5 - 2N3R (D) (410 aa)	1613.81	91.591	2	807.915	118656	91.4774	91.5385	91.6615	807.916	2	1	MSMS		1	1	1	0	1.59462
2601_Glyco_01-calib	DEAAGHVTQARMVSKSK	DEAAGHVTQARM[Common Variable:Oxidation on M]VSKSK	P10636-5 - 2N3R (D) (410 aa)	1829.91	27.621	4	458.484	117238	27.5926	27.5926	27.6283	458.483	4	1	MSMS		1	1	1	0	-0.870614
2601_Glyco_01-calib	DTSPRHLSNVSSTGSI	DTSPRHLSNVSSTGSI	P10636-5 - 2N3R (D) (410 aa)	1656.81	52.3061	3	553.276	116915	52.2666	52.3211	52.3713	553.278	3	1	MSMS		1	1	1	0	2.46544
2601_Glyco_01-calib	DTSPRHLSNVSSTGSIDMV	DTSPRHLSNVSSTGSIDMV	P10636-5 - 2N3R (D) (410 aa)	2001.94	77.5171	3	668.321	116429	77.4238	77.6142	77.6142	668.656	3	1	MSMS		1	1	1	0	0.582745
2601_Glyco_01-calib	LTFRENAKAK	LTFRENAKAK	P10636-5 - 2N3R (D) (410 aa)	1176.66	23.1781	4	295.173	116414	23.0703	23.1369	23.1369	295.173	4	2	MSMS		1	1	1	0	0.439973
2601_Glyco_01-calib	IETHKLTFRENAK	IETHKLTFRENAK	P10636-5 - 2N3R (D) (410 aa)	1585.86	44.6521	4	397.472	114887	44.6096	44.6096	44.8262	397.472	4	1	MSMS		1	1	1	0	-0.230911
2601_Glyco_01-calib	TDHGAEIVYKSPVVSG	TDHGAEIVYKSPVVSG	P10636-5 - 2N3R (D) (410 aa)	1657.83	86.0351	3	553.618	113575	86.0499	86.0499	86.496	553.618	3	1	MSMS		1	1	1	0	0.977367
2601_Glyco_01-calib	DEVSASLAK	DEVSASLAK	P10636-5 - 2N3R (D) (410 aa)	918.466	57.6378	2	460.24	111849	57.4015	57.4015	57.4015	460.24	2	1	MSMS		1	1	1	0	0.648236
2601_Glyco_01-calib	VAVVRTPPKSPSSAK	VAVVRTPPKSPSSAK	P10636-5 - 2N3R (D) (410 aa)	1522.88	105.373	3	508.635	110850	105.237	105.331	105.512	508.636	3	1	MSMS		2	1	1	0	1.15232
2601_Glyco_01-calib	SRLQTAPVPMPDLK	SRLQTAPVPM[Common Variable:Oxidation on M]PDLK	P10636-5 - 2N3R (D) (410 aa)	1567.84	68.9185	3	523.62	109131	68.8697	68.8697	68.8697	523.62	3	1	MSMS		3	1	1	0	-0.421777
2601_Glyco_01-calib	STPTAEDVTAPLV	STPTAEDVTAPLV	P10636-5 - 2N3R (D) (410 aa)	1299.66	95.2538	2	650.835	107720	95.3613	95.3613	95.3613	650.836	2	1	MSMS		1	1	1	0	1.63678
2601_Glyco_01-calib	DTPSLEDEAAGHVTQARMVSK	DTPSLEDEAAGHVTQARMVSK	P10636-5 - 2N3R (D) (410 aa)	2241.07	62.6806	4	561.275	107438	62.5659	62.6339	62.6339	561.526	4	1	MSMS		2	1	1	0	1.55385
2601_Glyco_01-calib	VAVVRTPPKSPSSAK	VAVVRTPPKSPSSAK	P10636-5 - 2N3R (D) (410 aa)	1522.88	41.9642	4	381.728	107175	41.8588	41.8588	42.0207	381.728	4	1	MSMS		1	1	1	0	-1.21493
2601_Glyco_01-calib	VQIVYKPVDLSK	VQIVYKPVDLSK	P10636-5 - 2N3R (D) (410 aa)	1387.81	91.4741	3	463.61	106231	91.3097	91.5943	91.7243	463.61	3	1	MSMS		2	1	1	0	0.276858
2601_Glyco_01-calib	IGSLDNITHVPGGGNKK	IGSLDNITHVPGGGNKK	P10636-5 - 2N3R (D) (410 aa)	1705.91	45.744	4	427.485	106166	45.7162	45.7162	46.0385	427.485	4	2	MSMS		4	1	1	0	-0.107718
2601_Glyco_01-calib	SRLQTAPVPMP	SRLQTAPVPM[Common Variable:Oxidation on M]P	P10636-5 - 2N3R (D) (410 aa)	1211.63	68.9927	2	606.824	105815	68.8697	68.8697	68.8697	606.825	2	1	MSMS		1	1	1	0	1.07004
2601_Glyco_01-calib	DEAAGHVTQARMVSK	DEAAGHVTQARM[Common Variable:Oxidation on M]VSK	P10636-5 - 2N3R (D) (410 aa)	1614.78	43.717	3	539.267	105741	43.7042	43.7042	43.947	539.266	3	1	MSMS		3	1	1	0	-0.944835
2601_Glyco_01-calib	IGSLDNITHVPGGGNKK	IGSLDNITHVPGGGNKK	P10636-5 - 2N3R (D) (410 aa)	1705.91	72.8398	4	427.485	98537	72.4053	73.1553	73.1553	569.645	3	2	MSMS		4	1	1	0	0.754666
2601_Glyco_01-calib	IGSLDNITHVPGGGNKK	IGSLDNITHVPGGGNKK	P10636-5 - 2N3R (D) (410 aa)	1705.91	77.2156	4	427.485	97042.3	76.6455	77.1871	77.5808	427.485	4	2	MSMS		2	1	1	0	0.625545
2601_Glyco_01-calib	QAAAQPHTEIPEGTTAEEAGIGDTPSLE	QAAAQPHTEIPEGTTAEEAGIGDTPSLE	P10636-5 - 2N3R (D) (410 aa)	2819.31	100.451	3	940.777	96813.1	100.155	100.155	100.357	941.113	3	1	MSMS		1	1	1	0	2.02405
2601_Glyco_01-calib	DEVSASLAK	DEVSASLAK	P10636-5 - 2N3R (D) (410 aa)	918.466	50.4142	2	460.24	96796.1	50.3526	51.1952	51.8715	460.241	2	1	MSMS		1	1	1	0	2.33052
2601_Glyco_01-calib	SGDRSGYSSPGSPGTPGSRSRTPSLPTPPTREPK	SGDRSGYSSPGSPGTPGSRSRTPSLPTPPTREPK	P10636-5 - 2N3R (D) (410 aa)	3452.7	65.418	6	576.458	96223.4	65.1114	65.2929	65.5352	691.75	5	2	MSMS		1	1	1	0	1.62645
2601_Glyco_01-calib	KIETHKLTFRENAK	KIETHKLTFRENAK	P10636-5 - 2N3R (D) (410 aa)	1713.95	38.81	4	429.495	94092.2	38.4131	38.4131	38.927	429.496	4	2	MSMS		2	1	1	0	0.831934
2601_Glyco_01-calib	DGKTKIATPRGAAPPGQK	DGKTKIATPRGAAPPGQK	P10636-5 - 2N3R (D) (410 aa)	1792	27.331	4	449.006	93726.4	27.1115	27.3577	27.5926	449.006	4	1	MSMS		3	1	1	0	0.128375
2601_Glyco_01-calib	IGSTENLKHQPGGGK	IGSTENLKHQPGGGK	P10636-5 - 2N3R (D) (410 aa)	1521.79	26.4112	3	508.271	93373.4	26.6858	26.758	27.5605	381.454	4	2	MSMS		1	1	1	27.967	-1.22958
2601_Glyco_01-calib	CGSLGNIHHKPGGGQVEVK	CGSLGNIHHKPGGGQVEVK	P10636-5 - 2N3R (D) (410 aa)	1915.97	47.1142	4	479.999	93017.3	46.9177	47.1382	47.1865	480.25	4	1	MSMS		1	1	1	0	-0.565598
2601_Glyco_01-calib	IGSLDNITHVPGGGNKK	IGSLDNITHVPGGGNKK	P10636-5 - 2N3R (D) (410 aa)	1705.91	74.3942	4	427.485	87960.9	74.1679	74.3739	74.3739	427.485	4	1	MSMS		1	1	1	0	0.797063
2601_Glyco_01-calib	TDHGAEIVYKSPVVSG	TDHGAEIVYKSPVVSG	P10636-5 - 2N3R (D) (410 aa)	1657.83	91.4947	3	553.618	87740.1	91.4466	91.5943	91.7514	553.618	3	1	MSMS		1	1	1	0	-0.0175828
2601_Glyco_01-calib	IGSLDNITHVPGGGNKK	IGSLDNITHVPGGGNKK	P10636-5 - 2N3R (D) (410 aa)	1705.91	72.2803	4	427.485	86169.2	72.4053	73.0633	73.1553	427.485	4	1	MSMS		1	1	1	0	0.596927
2601_Glyco_01-calib	IGSTENLKHQPGGGK	IGSTENLKHQPGGGK	P10636-5 - 2N3R (D) (410 aa)	1521.79	28.8262	4	381.455	85020.3	28.6926	28.821	28.8421	381.455	4	1	MSMS		1	1	1	0	0.583975
2601_Glyco_01-calib	SGDRSGYSSPGSPGTPGSRSRTPSLPTPPTREPK	SGDRSGYSSPGSPGTPGSRSRTPSLPTPPTREPK	P10636-5 - 2N3R (D) (410 aa)	3452.7	67.662	5	691.548	84797.2	67.6824	67.6824	67.6824	691.75	5	1	MSMS		1	1	1	0	2.69609
2601_Glyco_01-calib	DEAAGHVTQARMVSK	DEAAGHVTQARM[Common Variable:Oxidation on M]VSK	P10636-5 - 2N3R (D) (410 aa)	1614.78	16.0245	4	404.702	82468.4	15.9925	16.0071	16.084	404.702	4	1	MSMS		1	1	1	0	-0.32854
2601_Glyco_01-calib	IATPRGAAPPGQK	IATPRGAAPPGQK	P10636-5 - 2N3R (D) (410 aa)	1262.71	38.6958	3	421.91	79792.3	38.4807	38.9066	38.9599	421.911	3	1	MSMS		1	1	1	0	1.84531
2601_Glyco_01-calib	TDHGAEIVYKSPVVSG	TDHGAEIVYKSPVVSG	P10636-5 - 2N3R (D) (410 aa)	1657.83	87.649	3	553.618	79440.1	87.6652	87.8271	88.2482	553.618	3	1	MSMS		1	1	1	0	-0.0658428
2601_Glyco_01-calib	SGDRSGYSSPGSPGTPGSRSRTPSLPTPPTREPKK	SGDRSGYSSPGSPGTPGSRSRTPSLPTPPTREPKK	P10636-5 - 2N3R (D) (410 aa)	3580.8	64.9711	6	597.807	78162.9	64.8161	64.8161	64.9186	597.975	6	1	MSMS		1	1	1	0	1.92838
2601_Glyco_01-calib	VQIVYKPVDLSK	VQIVYKPVDLSK	P10636-5 - 2N3R (D) (410 aa)	1387.81	93.1079	3	463.61	78073.5	92.8316	93.3176	93.643	463.61	3	1	MSMS		2	1	1	0	0.696084
2601_Glyco_01-calib	VAVVRTPPKSPSSAK	VAVVRTPPKSPSSAK	P10636-5 - 2N3R (D) (410 aa)	1522.88	102.167	3	508.635	74020.6	102.001	102.242	102.242	508.636	3	1	MSMS		1	1	1	0	2.896
2601_Glyco_01-calib	SGDRSGYSSPGSPGTPGSRSRTPSLPTPPTREPKK	SGDRSGYSSPGSPGTPGSRSRTPSLPTPPTREPKK	P10636-5 - 2N3R (D) (410 aa)	3580.8	65.6113	6	597.807	73124.4	65.0428	65.0428	65.7404	597.975	6	2	MSMS		1	1	1	0	1.46628
2601_Glyco_01-calib	DEAAGHVTQARMVSK	DEAAGHVTQARM[Common Variable:Oxidation on M]VSK	P10636-5 - 2N3R (D) (410 aa)	1614.78	16.4184	4	404.702	71469.8	16.3448	16.4059	16.445	404.702	4	2	MSMS		1	1	1	0	-0.0929316
2601_Glyco_01-calib	DEGAPGKQAAAQPHTEIPEGTTAEEAGIGDTPSLE	DEGAPGKQAAAQPHTEIPEGTTAEEAGIGDTPSLE	P10636-5 - 2N3R (D) (410 aa)	3473.61	81.8028	4	869.409	71358.6	81.7749	81.7749	81.8089	869.661	4	1	MSMS		1	1	1	0	1.20647
2601_Glyco_01-calib	TDHGAEIVYKSPVVSG	TDHGAEIVYKSPVVSG	P10636-5 - 2N3R (D) (410 aa)	1657.83	105.184	3	553.618	70137.4	104.82	107.103	107.554	553.618	3	1	MSMS		8	1	1	0	0.799187
2601_Glyco_01-calib	TDHGAEIVYKSPVVSG	TDHGAEIVYKSPVVSG	P10636-5 - 2N3R (D) (410 aa)	1657.83	88.5662	3	553.618	68767.2	88.4873	88.5551	88.671	553.619	3	1	MSMS		1	1	1	0	2.15947
2601_Glyco_01-calib	IATPRGAAPPGQK	IATPRGAAPPGQK	P10636-5 - 2N3R (D) (410 aa)	1262.71	44.238	3	421.91	68521.2	43.8394	44.1859	44.1859	421.91	3	1	MSMS		1	1	1	0	-0.840681
2601_Glyco_01-calib	DHAGTYGLGDRK	DHAGTYGLGDRK	P10636-5 - 2N3R (D) (410 aa)	1288.62	26.6911	3	430.546	68192.9	26.6471	26.6669	26.8328	430.546	3	1	MSMS		2	1	1	0	0.383284
2601_Glyco_01-calib	SRLQTAPVPMPDLKNVK	SRLQTAPVPMPDLKNVK	P10636-5 - 2N3R (D) (410 aa)	1893.05	89.0135	4	474.27	67035.1	88.9187	88.9187	88.9187	474.52	4	1	MSMS		1	1	1	0	-0.349027
2601_Glyco_01-calib	GQANATRIPAKTPPAPKTPPSSGEPPK	GQANATRIPAKTPPAPKTPPSSGEPPK	P10636-5 - 2N3R (D) (410 aa)	2694.45	62.7583	4	674.619	63744.6	62.6675	62.6675	62.6675	674.867	4	1	MSMS		2	1	1	0	-2.89361
2601_Glyco_01-calib	IGSLDNITHVPGGGNKK	IGSLDNITHVPGGGNKK	P10636-5 - 2N3R (D) (410 aa)	1705.91	75.1505	4	427.485	63285.1	75.155	75.155	75.155	427.486	4	1	MSMS		1	1	1	0	1.60548
2601_Glyco_01-calib	IATPRGAAPPGQK	IATPRGAAPPGQK	P10636-5 - 2N3R (D) (410 aa)	1262.71	41.5921	3	421.91	62477.7	41.4517	41.4517	41.4863	421.91	3	1	MSMS		1	1	1	0	0.0808467
2601_Glyco_01-calib	DNITHVPGGGNKKIETHK	DNITHVPGGGNKKIETHK	P10636-5 - 2N3R (D) (410 aa)	1944.02	27.5116	4	487.012	61799.9	27.4296	27.5017	27.5414	487.262	4	2	MSMS		1	1	1	0	0.00545625
2601_Glyco_01-calib	GQANATRIPAKTPPAPKTPPSSGEPPK	GQANATRIPAKTPPAPKTPPSSGEPPK	P10636-5 - 2N3R (D) (410 aa)	2694.45	42.1941	5	539.896	58308.2	42.1684	42.1684	42.2334	674.87	4	2	MSMS		1	1	1	0	1.65909
2601_Glyco_01-calib	TDHGAEIVYKSPVVSG	TDHGAEIVYKSPVVSG	P10636-5 - 2N3R (D) (410 aa)	1657.83	103.921	3	553.618	56576.3	103.666	103.828	104.199	553.618	3	1	MSMS		1	1	1	0	0.404272
2601_Glyco_01-calib	DRSGYSSPGSPGTPGSRSRTPSLPTPPTREPK	DRSGYSSPGSPGTPGSRSRTPSLPTPPTREPK	P10636-5 - 2N3R (D) (410 aa)	3308.65	57.9082	5	662.737	54921.5	57.9509	57.9509	57.9509	662.938	5	1	MSMS		1	1	1	0	0.284106
2601_Glyco_01-calib	VAVVRTPPKSPSSAK	VAVVRTPPKSPSSAK	P10636-5 - 2N3R (D) (410 aa)	1522.88	38.6089	4	381.728	53020.1	38.4131	38.6148	38.8539	508.635	3	2	MSMS		1	1	1	0	0.34156
2601_Glyco_01-calib	SGDRSGYSSPGSPGTPGSRSRTPSLPTPPTREPKK	SGDRSGYSSPGSPGTPGSRSRTPSLPTPPTREPKK	P10636-5 - 2N3R (D) (410 aa)	3580.8	67.9687	6	597.807	44740.6	67.9791	67.9791	68.2363	597.975	6	2	MSMS		1	1	1	0	0.948319
2601_Glyco_01-calib	GQANATRIPAKTPPAPKTPPSSGEPPK	GQANATRIPAKTPPAPKTPPSSGEPPK	P10636-5 - 2N3R (D) (410 aa)	2694.45	60.2242	4	674.619	43801.2	60.1314	60.1652	60.1652	674.87	4	2	MSMS		1	1	1	0	0.648131
2601_Glyco_01-calib	KVAVVRTPPKSPSSAK	KVAVVRTPPKSPSSAK	P10636-5 - 2N3R (D) (410 aa)	1650.98	36.8024	4	413.752	40616.9	36.4512	36.4512	36.7724	413.753	4	2	MSMS		3	1	1	0	2.47559
2601_Glyco_01-calib	SGDRSGYSSPGSPGTPGSRSRTPSLPTPPTREPK	SGDRSGYSSPGSPGTPGSRSRTPSLPTPPTREPK	P10636-5 - 2N3R (D) (410 aa)	3452.7	64.5517	6	576.458	39545.1	64.7478	64.7478	64.7478	576.626	6	1	MSMS		1	1	1	0	2.08939
2601_Glyco_01-calib	DTSPRHLSNVSSTGSIDMV	DTSPRHLSNVSSTGSIDMV	P10636-5 - 2N3R (D) (410 aa)	2001.94	82.4589	3	668.321	0	-	-	-	-	-	0	MSMS		1	1	1	0	NaN
2601_Glyco_01-calib	TDHGAEIVYKSPVVSG	TDHGAEIVYKSPVVSG	P10636-5 - 2N3R (D) (410 aa)	1657.83	73.5089	3	553.618	0	-	-	-	-	-	0	MSMS		1	1	1	0	NaN
2601_Glyco_01-calib	KVAVVRTPPKSPSSAK	KVAVVRTPPKSPSSAK	P10636-5 - 2N3R (D) (410 aa)	1650.98	25.0363	5	331.203	0	-	-	-	-	-	0	MSMS		1	1	1	22.9707	NaN
2601_Glyco_01-calib	TDHGAEIVYKSPVVSG	TDHGAEIVYKSPVVSG	P10636-5 - 2N3R (D) (410 aa)	1657.83	75.9955	3	553.618	0	-	-	-	-	-	0	MSMS		1	1	1	0	NaN
2601_Glyco_01-calib	SRLQTAPVPMPDLKNVK	SRLQTAPVPMPDLKNVK	P10636-5 - 2N3R (D) (410 aa)	1893.05	87.0398	5	379.617	0	-	-	-	-	-	0	MSMS		1	1	1	86.2209	NaN
2601_Glyco_01-calib	AEPRQEFEVME	AEPRQEFEVM[Common Variable:Oxidation on M]E	P10636-5 - 2N3R (D) (410 aa)	1379.6	69.2306	2	690.809	0	-	-	-	-	-	0	MSMS		1	1	1	0	NaN
2601_Glyco_01-calib	TPPAPKTPPSSGEPPKSG	TPPAPKTPPSSGEPPKSG	P10636-5 - 2N3R (D) (410 aa)	1730.88	34.8483	3	577.969	0	-	-	-	-	-	0	MSMS		1	1	1	0	NaN
2601_Glyco_01-calib	DTSPRHLSNVSSTGSIDMV	DTSPRHLSNVSSTGSIDM[Common Variable:Oxidation on M]V	P10636-5 - 2N3R (D) (410 aa)	2017.94	78.2128	3	673.653	0	-	-	-	-	-	0	MSMS		1	1	1	0	NaN
2601_Glyco_01-calib	SRLQTAPVPMPDLKNVK	SRLQTAPVPM[Common Variable:Oxidation on M]PDLKNVK	P10636-5 - 2N3R (D) (410 aa)	1909.05	74.9102	3	637.356	0	-	-	-	-	-	0	MSMS		1	1	1	0	NaN
2601_Glyco_01-calib	AEPRQEFEVMEDHAGTYGLG	AEPRQEFEVM[Common Variable:Oxidation on M]EDHAGTYGLG	P10636-5 - 2N3R (D) (410 aa)	2250.99	98.8373	3	751.336	0	-	-	-	-	-	0	MSMS		1	1	1	0	NaN
2601_Glyco_01-calib	IGSLDNITHVPGGGNK	IGSLDNITHVPGGGNK	P10636-5 - 2N3R (D) (410 aa)	1577.82	74.514	2	789.915	0	-	-	-	-	-	0	MSMS		1	1	1	0	NaN
2601_Glyco_01-calib	DTSPRHLSNVSSTGSIDMVDSPQLATLA	DTSPRHLSNVSSTGSIDMVDSPQLATLA	P10636-5 - 2N3R (D) (410 aa)	2898.4	100.805	3	967.142	0	-	-	-	-	-	0	MSMS		1	1	1	0	NaN
2601_Glyco_01-calib	DEAAGHVTQARMVSKSK	DEAAGHVTQARM[Common Variable:Oxidation on M]VSKSK	P10636-5 - 2N3R (D) (410 aa)	1829.91	19.1308	4	458.484	0	-	-	-	-	-	0	MSMS		1	1	1	0	NaN
2601_Glyco_01-calib	TDHGAEIVYKSPVVSG	TDHGAEIVYKSPVVSG	P10636-5 - 2N3R (D) (410 aa)	1657.83	82.6897	3	553.618	0	-	-	-	-	-	0	MSMS		1	1	1	0	NaN
2601_Glyco_01-calib	VAVVRTPPKSPSSAK	VAVVRTPPKSPSSAK	P10636-5 - 2N3R (D) (410 aa)	1522.88	23.7799	3	508.635	0	-	-	-	-	-	0	MSMS		1	1	1	0	NaN
2601_Glyco_01-calib	SRLQTAPVPMPDLKNVK	SRLQTAPVPM[Common Variable:Oxidation on M]PDLKNVK	P10636-5 - 2N3R (D) (410 aa)	1909.05	70.8106	5	382.816	0	-	-	-	-	-	0	MSMS		1	1	1	72.3313	NaN
2601_Glyco_01-calib	VAVVRTPPKSPSSAK	VAVVRTPPKSPSSAK	P10636-5 - 2N3R (D) (410 aa)	1522.88	32.0862	3	508.635	0	-	-	-	-	-	0	MSMS		1	1	1	32.7328	NaN
2601_Glyco_01-calib	VAVVRTPPKSPSSAK	VAVVRTPPKSPSSAK	P10636-5 - 2N3R (D) (410 aa)	1522.88	31.5906	3	508.635	0	-	-	-	-	-	0	MSMS		1	1	1	0	NaN
2601_Glyco_01-calib	VAVVRTPPKSPSSAK	VAVVRTPPKSPSSAK	P10636-5 - 2N3R (D) (410 aa)	1522.88	23.5838	3	508.635	0	-	-	-	-	-	0	MSMS		1	1	1	0	NaN
2601_Glyco_01-calib	TDHGAEIVYKSPVVSG	TDHGAEIVYKSPVVSG	P10636-5 - 2N3R (D) (410 aa)	1657.83	71.7202	2	829.923	0	-	-	-	-	-	0	MSMS		1	1	1	70.5878	NaN
2601_Glyco_01-calib	SRLQTAPVPMP	SRLQTAPVPM[Common Variable:Oxidation on M]P	P10636-5 - 2N3R (D) (410 aa)	1211.63	71.3023	2	606.824	0	-	-	-	-	-	0	MSMS		1	1	1	0	NaN
2601_Glyco_01-calib	DQGGYTMHQ	DQGGYTM[Common Variable:Oxidation on M]HQ	P10636-5 - 2N3R (D) (410 aa)	1051.4	23.4264	2	526.709	0	-	-	-	-	-	0	MSMS		1	1	1	0	NaN
2601_Glyco_01-calib	DEAAGHVTQARMVSK	DEAAGHVTQARMVSK	P10636-5 - 2N3R (D) (410 aa)	1598.78	35.1259	3	533.935	0	-	-	-	-	-	0	MSMS		1	1	1	0	NaN
2601_Glyco_01-calib	DRSGYSSPGSPGTPGSRSRTPSLPTPPTREPK	DRSGYSSPGSPGTPGSRSRTPSLPTPPTREPK	P10636-5 - 2N3R (D) (410 aa)	3308.65	60.3675	7	473.672	0	-	-	-	-	-	0	MSMS		1	1	1	0	NaN
2601_Glyco_01-calib	SRLQTAPVPMPDLKNVK	SRLQTAPVPM[Common Variable:Oxidation on M]PDLKNVK	P10636-5 - 2N3R (D) (410 aa)	1909.05	80.454	4	478.269	0	-	-	-	-	-	0	MSMS		1	1	1	0	NaN
2601_Glyco_01-calib	DRSGYSSPGSPGTPGSRSRTPSLPTPPTREPK	DRSGYSSPGSPGTPGSRSRTPSLPTPPTREPK	P10636-5 - 2N3R (D) (410 aa)	3308.65	61.524	7	473.672	0	-	-	-	-	-	0	MSMS		1	1	1	0	NaN
2601_Glyco_01-calib	TKIATPRGAAPPGQK	TKIATPRGAAPPGQK	P10636-5 - 2N3R (D) (410 aa)	1491.85	29.8802	3	498.291	0	-	-	-	-	-	0	MSMS		1	1	1	0	NaN
2601_Glyco_01-calib	SRLQTAPVPMPDLK	SRLQTAPVPM[Common Variable:Oxidation on M]PDLK	P10636-5 - 2N3R (D) (410 aa)	1567.84	80.0528	3	523.62	0	-	-	-	-	-	0	MSMS		1	1	1	0	NaN
2601_Glyco_01-calib	GQANATRIPAKTPPAPKTPPSSGEPPK	GQANATRIPAKTPPAPKTPPSSGEPPK	P10636-5 - 2N3R (D) (410 aa)	2694.45	48.5902	6	450.081	0	-	-	-	-	-	0	MSMS		1	1	1	51.1022	NaN
2601_Glyco_01-calib	SRLQTAPVPMPDLKNVK	SRLQTAPVPM[Common Variable:Oxidation on M]PDLKNVK	P10636-5 - 2N3R (D) (410 aa)	1909.05	82.2208	3	637.356	0	-	-	-	-	-	0	MSMS		1	1	1	0	NaN
2601_Glyco_01-calib	IETHKLTFRENAK	IETHKLTFRENAK	P10636-5 - 2N3R (D) (410 aa)	1585.86	39.7921	4	397.472	0	-	-	-	-	-	0	MSMS		1	1	1	0	NaN
2601_Glyco_01-calib	VAVVRTPPKSPSSAK	VAVVRTPPKSPSSAK	P10636-5 - 2N3R (D) (410 aa)	1522.88	31.6876	3	508.635	0	-	-	-	-	-	0	MSMS		1	1	1	0	NaN
2601_Glyco_01-calib	SRLQTAPVPMPDLKNVK	SRLQTAPVPM[Common Variable:Oxidation on M]PDLKNVK	P10636-5 - 2N3R (D) (410 aa)	1909.05	82.58	3	637.356	0	-	-	-	-	-	0	MSMS		1	1	1	0	NaN
2601_Glyco_01-calib	DTSPRHLSNVSSTGSIDMV	DTSPRHLSNVSSTGSIDM[Common Variable:Oxidation on M]V	P10636-5 - 2N3R (D) (410 aa)	2017.94	73.4259	3	673.653	0	-	-	-	-	-	0	MSMS		1	1	1	0	NaN
2601_Glyco_01-calib	DRVQSKIGSLDNITHVPGGGNK	DRVQSKIGSLDNITHVPGGGNK	P10636-5 - 2N3R (D) (410 aa)	2291.2	74.9317	5	459.247	0	-	-	-	-	-	0	MSMS		1	1	1	74.9478	NaN
2601_Glyco_01-calib	SGDRSGYSSPGSPGTPGSRSRTPSLPTPPTREPKK	SGDRSGYSSPGSPGTPGSRSRTPSLPTPPTREPKK	P10636-5 - 2N3R (D) (410 aa)	3580.8	52.8764	8	448.607	0	-	-	-	-	-	0	MSMS		1	1	1	0	NaN
2601_Glyco_01-calib	IETHKLTFRENAKAK	IETHKLTFRENAKAK	P10636-5 - 2N3R (D) (410 aa)	1784.99	37.6809	5	358.005	0	-	-	-	-	-	0	MSMS		1	1	1	0	NaN
2601_Glyco_01-calib	SGDRSGYSSPGSPGTPGSRSRTPSLPTPPTREPKK	SGDRSGYSSPGSPGTPGSRSRTPSLPTPPTREPKK	P10636-5 - 2N3R (D) (410 aa)	3580.8	53.9219	8	448.607	0	-	-	-	-	-	0	MSMS		1	1	1	0	NaN
2601_Glyco_01-calib	VQIVYKPVDLSKVTSK	VQIVYKPVDLSKVTSK	P10636-5 - 2N3R (D) (410 aa)	1803.05	76.0478	3	602.024	0	-	-	-	-	-	0	MSMS		1	1	1	0	NaN
2601_Glyco_01-calib	DEAAGHVTQARMVSK	DEAAGHVTQARM[Common Variable:Oxidation on M]VSK	P10636-5 - 2N3R (D) (410 aa)	1614.78	23.2672	4	404.702	0	-	-	-	-	-	0	MSMS		1	1	1	21.6409	NaN
2601_Glyco_01-calib	DNITHVPGGGNKK	DNITHVPGGGNKK	P10636-5 - 2N3R (D) (410 aa)	1335.69	20.236	2	668.852	0	-	-	-	-	-	0	MSMS		1	1	1	0	NaN
2601_Glyco_01-calib	DEVSASLAK	DEVSASLAK	P10636-5 - 2N3R (D) (410 aa)	918.466	49.5631	2	460.24	0	-	-	-	-	-	0	MSMS		1	1	1	0	NaN
2601_Glyco_01-calib	DHGAEIVYK	DHGAEIVYK	P10636-5 - 2N3R (D) (410 aa)	1030.51	35.2607	2	516.261	0	-	-	-	-	-	0	MSMS		1	1	1	0	NaN
2601_Glyco_01-calib	VAVVRTPPKSPSSAK	VAVVRTPPKSPSSAK	P10636-5 - 2N3R (D) (410 aa)	1522.88	31.1129	3	508.635	0	-	-	-	-	-	0	MSMS		1	1	1	28.7528	NaN
2601_Glyco_01-calib	DRSGYSSPGSPGTPGSRSRTPSLPTPPTREPK	DRSGYSSPGSPGTPGSRSRTPSLPTPPTREPK	P10636-5 - 2N3R (D) (410 aa)	3308.65	60.3585	7	473.672	0	-	-	-	-	-	0	MSMS		1	1	1	0	NaN
2601_Glyco_01-calib	KVAVVRTPPKSPSSAK	KVAVVRTPPKSPSSAK	P10636-5 - 2N3R (D) (410 aa)	1650.98	25.3686	3	551.333	0	-	-	-	-	-	0	MSMS		1	1	1	22.9707	NaN
2601_Glyco_01-calib	DEAAGHVTQARMVSKSKDGTGS	DEAAGHVTQARMVSKSKDGTGS	P10636-5 - 2N3R (D) (410 aa)	2231.06	28.4024	2	1116.54	0	-	-	-	-	-	0	MSMS		1	1	1	28.2282	NaN
2601_Glyco_01-calib	SGDRSGYSSPGSPGTPGSRSRTPSLPTPPTREPK	SGDRSGYSSPGSPGTPGSRSRTPSLPTPPTREPK	P10636-5 - 2N3R (D) (410 aa)	3452.7	66.6541	5	691.548	0	-	-	-	-	-	0	MSMS		1	1	1	0	NaN
2601_Glyco_01-calib	GQANATRIPAKTPPAPKTPPSSGEPPK	GQANATRIPAKTPPAPKTPPSSGEPPK	P10636-5 - 2N3R (D) (410 aa)	2694.45	48.1037	6	450.081	0	-	-	-	-	-	0	MSMS		1	1	1	51.1022	NaN
2601_Glyco_01-calib	GQANATRIPAKTPPAPKTPPSSGEPPK	GQANATRIPAKTPPAPKTPPSSGEPPK	P10636-5 - 2N3R (D) (410 aa)	2694.45	48.1169	2	1348.23	0	-	-	-	-	-	0	MSMS		1	1	1	51.1022	NaN
2601_Glyco_01-calib	IETHKLTFRENAKAK	IETHKLTFRENAKAK	P10636-5 - 2N3R (D) (410 aa)	1784.99	31.769	2	893.502	0	-	-	-	-	-	0	MSMS		1	1	1	30.8478	NaN
2601_Glyco_01-calib	DEAAGHVTQARMVSKSKDGTGS	DEAAGHVTQARMVSKSKDGTGS	P10636-5 - 2N3R (D) (410 aa)	2231.06	26.4685	4	558.772	0	-	-	-	-	-	0	MSMS		1	1	1	0	NaN
2601_Glyco_01-calib	IGSLDNITHVPGGGNKK	IGSLDNITHVPGGGNKK	P10636-5 - 2N3R (D) (410 aa)	1705.91	75.2187	3	569.644	0	-	-	-	-	-	0	MSMS		1	1	1	0	NaN
2601_Glyco_01-calib	SRLQTAPVPMP	SRLQTAPVPM[Common Variable:Oxidation on M]P	P10636-5 - 2N3R (D) (410 aa)	1211.63	70.0975	2	606.824	0	-	-	-	-	-	0	MSMS		1	1	1	0	NaN
2601_Glyco_01-calib	CGSLGNIHHKPGGGQVEVK	CGSLGNIHHKPGGGQVEVK	P10636-5 - 2N3R (D) (410 aa)	1915.97	56.9353	3	639.663	0	-	-	-	-	-	0	MSMS		1	1	1	0	NaN
2601_Glyco_01-calib	DEAAGHVTQARMVSKSK	DEAAGHVTQARM[Common Variable:Oxidation on M]VSKSK	P10636-5 - 2N3R (D) (410 aa)	1829.91	25.149	5	366.988	0	-	-	-	-	-	0	MSMS		1	1	1	0	NaN
2601_Glyco_01-calib	IETHKLTFRENAKAK	IETHKLTFRENAKAK	P10636-5 - 2N3R (D) (410 aa)	1784.99	31.224	6	298.506	0	-	-	-	-	-	0	MSMS		1	1	1	30.8478	NaN
2601_Glyco_01-calib	CGSLGNIHHKPGGGQVEVK	CGSLGNIHHKPGGGQVEVK	P10636-5 - 2N3R (D) (410 aa)	1915.97	53.0445	3	639.663	0	-	-	-	-	-	0	MSMS		1	1	1	0	NaN
2601_Glyco_02-calib	IATPRGAAPPGQK	IATPRGAAPPGQK	P10636-5 - 2N3R (D) (410 aa)	1262.71	32.898	3	421.91	3.33175e+09	29.7688	30.2789	34.3961	421.911	3	3	MSMS		57	1	1	0	0.375011
2601_Glyco_02-calib	DEVSASLAK	DEVSASLAK	P10636-5 - 2N3R (D) (410 aa)	918.466	39.3645	2	460.24	2961003760	39.1704	39.2076	42.8524	460.241	2	2	MSMS		48	1	1	42.8867	0.883828
2601_Glyco_02-calib	AEPRQEFEVMEDHAGTYGLG	AEPRQEFEVMEDHAGTYGLG	P10636-5 - 2N3R (D) (410 aa)	2234.99	98.2211	3	746.004	2.84803e+09	97.1332	97.6174	101.485	746.339	3	2	MSMS		43	1	1	97.0895	1.39345
2601_Glyco_02-calib	VQIVYKPVDLSK	VQIVYKPVDLSK	P10636-5 - 2N3R (D) (410 aa)	1387.81	79.4717	3	463.61	2.72482e+09	78.6971	79.3028	82.1622	463.61	3	3	MSMS		68	1	1	0	0.0241896
2601_Glyco_02-calib	DEAAGHVTQARMVSK	DEAAGHVTQARM[Common Variable:Oxidation on M]VSK	P10636-5 - 2N3R (D) (410 aa)	1614.78	20.8375	4	404.702	2.67212e+09	20.3934	20.4358	21.3657	539.267	3	3	MSMS		21	1	1	21.3919	0.0477127
2601_Glyco_02-calib	STPTAEDVTAPLV	STPTAEDVTAPLV	P10636-5 - 2N3R (D) (410 aa)	1299.66	98.3169	2	650.835	2572661824	97.3089	97.3432	98.5472	650.836	2	2	MSMS		12	1	1	0	0.827576
2601_Glyco_02-calib	VAVVRTPPKSPSSAK	VAVVRTPPKSPSSAK	P10636-5 - 2N3R (D) (410 aa)	1522.88	29.1121	4	381.728	2361606176	28.5247	28.9456	31.1714	381.728	4	3	MSMS		63	1	1	28.5001	0.0650036
2601_Glyco_02-calib	DTSPRHLSNVSSTGSIDMVDSPQLATLA	DTSPRHLSNVSSTGSIDMVDSPQLATLA	P10636-5 - 2N3R (D) (410 aa)	2898.4	103.256	3	967.142	2.35095e+09	102.975	103.214	104.028	967.476	3	3	MSMS		10	1	1	104.063	-0.26386
2601_Glyco_02-calib	IGSTENLKHQPGGGK	IGSTENLKHQPGGGK	P10636-5 - 2N3R (D) (410 aa)	1521.79	18.6078	4	381.455	2007564224	18.5377	18.6729	20.402	381.455	4	3	MSMS		71	1	1	0	-0.142951
2601_Glyco_02-calib	VQIVYKPVDLSK	VQIVYKPVDLSK	P10636-5 - 2N3R (D) (410 aa)	1387.81	79.5555	1	1388.81	1.89146e+09	79.4792	79.486	79.5406	463.61	3	3	MSMS		1	1	1	0	-0.261332
2601_Glyco_02-calib	QAAAQPHTEIPEGTTAEEAGIGDTPSLE	QAAAQPHTEIPEGTTAEEAGIGDTPSLE	P10636-5 - 2N3R (D) (410 aa)	2819.31	94.5427	3	940.777	1.84211e+09	92.5071	94.0734	95.9177	941.112	3	3	MSMS		46	1	1	92.4432	0.902341
2601_Glyco_02-calib	IGSTENLK	IGSTENLK	P10636-5 - 2N3R (D) (410 aa)	860.46	25.4166	2	431.237	1751399040	25.3087	25.3341	27.2321	431.237	2	2	MSMS		34	1	1	27.2483	-0.143811
2601_Glyco_02-calib	KVAVVRTPPKSPSSAK	KVAVVRTPPKSPSSAK	P10636-5 - 2N3R (D) (410 aa)	1650.98	23.9992	5	331.203	1569105568	22.7042	23.456	25.276	413.752	4	4	MSMS		63	1	1	22.6765	0.571759
2601_Glyco_02-calib	IGSLDNITHVPGGGNK	IGSLDNITHVPGGGNK	P10636-5 - 2N3R (D) (410 aa)	1577.82	73.1436	3	526.946	1.47907e+09	73.0265	73.1306	74.7084	526.946	3	2	MSMS		29	1	1	0	0.0569668
2601_Glyco_02-calib	IGSLDNITHVPGGGNKK	IGSLDNITHVPGGGNKK	P10636-5 - 2N3R (D) (410 aa)	1705.91	64.6951	4	427.485	1266111152	62.6609	62.7928	65.9707	427.485	4	3	MSMS		74	1	1	66.005	-0.3482
2601_Glyco_02-calib	DFKDRVQSK	DFKDRVQSK	P10636-5 - 2N3R (D) (410 aa)	1121.58	19.8024	4	281.403	1.2536e+09	19.0792	19.1583	22.8648	374.868	3	4	MSMS		65	1	1	0	0.370931
2601_Glyco_02-calib	DEAAGHVTQARMVSK	DEAAGHVTQARMVSK	P10636-5 - 2N3R (D) (410 aa)	1598.78	30.9791	4	400.703	1.22913e+09	30.3652	31.1919	33.4182	533.935	3	3	MSMS		59	1	1	33.4537	-0.0830512
2601_Glyco_02-calib	STPTAEDVTAPLVDEGAPGK	STPTAEDVTAPLVDEGAPGK	P10636-5 - 2N3R (D) (410 aa)	1953.95	91.351	3	652.325	1197301792	90.4098	90.6366	92.3518	978.484	2	2	MSMS		34	1	1	92.382	-1.07846
2601_Glyco_02-calib	DEAAGHVTQARMVSKSK	DEAAGHVTQARMVSKSK	P10636-5 - 2N3R (D) (410 aa)	1813.91	25.1573	5	363.789	1145699232	24.3325	24.6789	25.4099	454.485	4	4	MSMS		20	1	1	25.436	0.252408
2601_Glyco_02-calib	TDHGAEIVYKSPVVSG	TDHGAEIVYKSPVVSG	P10636-5 - 2N3R (D) (410 aa)	1657.83	70.105	2	829.923	1.08748e+09	68.5873	69.0478	70.5218	553.619	3	2	MSMS		36	1	1	70.5556	1.6841
2601_Glyco_02-calib	LTFRENAK	LTFRENAK	P10636-5 - 2N3R (D) (410 aa)	977.529	31.3013	3	326.85	1.03761e+09	30.5732	30.7088	31.5999	326.851	3	3	MSMS		15	1	1	0	0.723405
2601_Glyco_02-calib	DTSPRHLSNVSSTGSIDMVDSPQLATLA	DTSPRHLSNVSSTGSIDMVDSPQLATLA	P10636-5 - 2N3R (D) (410 aa)	2898.4	103.237	4	725.608	9.22307e+08	103.394	103.394	103.549	967.476	3	3	MSMS		2	1	1	104.063	0.080706
2601_Glyco_02-calib	AEPRQEFEVMEDHAGTYGLG	AEPRQEFEVM[Common Variable:Oxidation on M]EDHAGTYGLG	P10636-5 - 2N3R (D) (410 aa)	2250.99	83.8916	3	751.336	8.73865e+08	81.3501	82.0907	83.881	751.669	3	2	MSMS		26	1	1	83.9152	-0.602479
2601_Glyco_02-calib	DEAAGHVTQARMVSKSK	DEAAGHVTQARM[Common Variable:Oxidation on M]VSKSK	P10636-5 - 2N3R (D) (410 aa)	1829.91	17.0243	5	366.988	764429772	16.7092	16.8638	18.6425	458.485	4	4	MSMS		36	1	1	0	3.12342
2601_Glyco_02-calib	GQANATRIPAKTPPAPKTPPSSGEPPK	GQANATRIPAKTPPAPKTPPSSGEPPK	P10636-5 - 2N3R (D) (410 aa)	2694.45	49.5993	5	539.896	740368500	46.2382	48.1972	54.1105	674.869	4	5	MSMS		141	1	1	0	0.0883745
2601_Glyco_02-calib	DRKDQGGYTMHQ	DRKDQGGYTMHQ	P10636-5 - 2N3R (D) (410 aa)	1434.63	17.4062	3	479.218	7.37631e+08	17.2987	17.4887	18.5377	479.218	3	3	MSMS		16	1	1	0	0.94598
2601_Glyco_02-calib	LTFRENAKAK	LTFRENAKAK	P10636-5 - 2N3R (D) (410 aa)	1176.66	24.8232	4	295.173	6.82771e+08	23.8638	23.8996	28.7802	393.228	3	3	MSMS		87	1	1	0	0.808699
2601_Glyco_02-calib	GQANATRIPAKTPPAPKTPPSSGEPPK	GQANATRIPAKTPPAPKTPPSSGEPPK	P10636-5 - 2N3R (D) (410 aa)	2694.45	48.5144	2	1348.23	676431808	48.3301	48.3447	48.7562	674.869	4	5	MSMS		1	1	1	0	-0.257733
2601_Glyco_02-calib	SGDRSGYSSPGSPGTPGSRSRTPSLPTPPTREPK	SGDRSGYSSPGSPGTPGSRSRTPSLPTPPTREPK	P10636-5 - 2N3R (D) (410 aa)	3452.7	58.5828	5	691.548	6.4742e+08	57.2074	59.0641	62.627	691.748	5	5	MSMS		83	1	1	0	-0.0609924
2601_Glyco_02-calib	SGDRSGYSSPGSPGTPGSRSRTPSLPTPPTREPKK	SGDRSGYSSPGSPGTPGSRSRTPSLPTPPTREPKK	P10636-5 - 2N3R (D) (410 aa)	3580.8	52.8791	6	597.807	6.29962e+08	51.897	53.0418	55.169	717.369	5	6	MSMS		78	1	1	55.2048	2.63225
2601_Glyco_02-calib	DRSGYSSPGSPGTPGSRSRTPSLPTPPTREPK	DRSGYSSPGSPGTPGSRSRTPSLPTPPTREPK	P10636-5 - 2N3R (D) (410 aa)	3308.65	60.9743	6	552.449	5.68081e+08	59.5214	60.6129	62.6609	662.938	5	5	MSMS		56	1	1	0	-0.116901
2601_Glyco_02-calib	DTSPRHLSNVSSTGSIDMVDSPQLATLA	DTSPRHLSNVSSTGSIDM[Common Variable:Oxidation on M]VDSPQLATLA	P10636-5 - 2N3R (D) (410 aa)	2914.4	98.5395	3	972.473	5.57723e+08	98.5133	98.7183	101.622	972.808	3	3	MSMS		26	1	1	98.4788	0.0872063
2601_Glyco_02-calib	SRLQTAPVPMPDLK	SRLQTAPVPMPDLK	P10636-5 - 2N3R (D) (410 aa)	1551.84	89.3179	3	518.289	537894688	88.5215	88.9915	90.5131	518.289	3	3	MSMS		27	1	1	0	0.0895437
2601_Glyco_02-calib	IETHKLTFRENAK	IETHKLTFRENAK	P10636-5 - 2N3R (D) (410 aa)	1585.86	37.2028	5	318.179	501840584	36.7738	36.8924	39.2411	397.472	4	4	MSMS		59	1	1	0	0.155844
2601_Glyco_02-calib	GQANATRIPAKTPPAPKTPPSSGEPPK	GQANATRIPAKTPPAPKTPPSSGEPPK	P10636-5 - 2N3R (D) (410 aa)	2694.45	48.8341	2	1348.23	493969328	48.8095	48.8095	48.8095	674.869	4	4	MSMS		1	1	1	0	-0.164996
2601_Glyco_02-calib	QAAAQPHTEIPEGTTAEEAGIGDTPSLEDEAAGHVTQARMVSK	QAAAQPHTEIPEGTTAEEAGIGDTPSLEDEAAGHVTQARMVSK	P10636-5 - 2N3R (D) (410 aa)	4400.08	94.3528	4	1101.03	4.81654e+08	94.2897	94.4137	95.7812	881.426	5	4	MSMS		21	1	1	0	1.41649
2601_Glyco_02-calib	DHAGTYGLG	DHAGTYGLG	P10636-5 - 2N3R (D) (410 aa)	889.393	44.6024	2	445.704	460944620	43.8941	44.3233	47.0605	445.703	2	2	MSMS		36	1	1	0	-0.924836
2601_Glyco_02-calib	DEGAPGKQAAAQPHTEIPEGTTAEEAGIG	DEGAPGKQAAAQPHTEIPEGTTAEEAGIG	P10636-5 - 2N3R (D) (410 aa)	2831.32	74.1568	3	944.781	4.21312e+08	73.5084	73.698	74.6409	945.115	3	3	MSMS		20	1	1	0	-0.146505
2601_Glyco_02-calib	DRSGYSSPGSPGTPGSRSRTPSLPTPPTREPK	DRSGYSSPGSPGTPGSRSRTPSLPTPPTREPK	P10636-5 - 2N3R (D) (410 aa)	3308.65	60.5906	7	473.672	4.16256e+08	60.6472	60.6472	60.8027	662.938	5	5	MSMS		2	1	1	0	0.818805
2601_Glyco_02-calib	SGDRSGYSSPGSPGTPGSRSRTPSLPTPPTREPK	SGDRSGYSSPGSPGTPGSRSRTPSLPTPPTREPK	P10636-5 - 2N3R (D) (410 aa)	3452.7	61.3604	6	576.458	4.16175e+08	57.2074	58.9579	62.627	576.625	6	2	MSMS		4	1	1	0	-0.0393164
2601_Glyco_02-calib	IETHKLTFRENAKAK	IETHKLTFRENAKAK	P10636-5 - 2N3R (D) (410 aa)	1784.99	30.2744	5	358.005	3.89133e+08	29.6702	30.1213	30.5083	358.005	5	5	MSMS		22	1	1	30.5156	0.547381
2601_Glyco_02-calib	DNITHVPGGGNKK	DNITHVPGGGNKK	P10636-5 - 2N3R (D) (410 aa)	1335.69	19.3422	3	446.237	3.72691e+08	19.3033	19.4058	20.365	446.237	3	3	MSMS		36	1	1	20.3934	0.230128
2601_Glyco_02-calib	TKIATPRGAAPPGQK	TKIATPRGAAPPGQK	P10636-5 - 2N3R (D) (410 aa)	1491.85	29.1379	4	373.97	3.61238e+08	28.2987	28.8464	29.2812	498.291	3	3	MSMS		15	1	1	0	-0.123474
2601_Glyco_02-calib	LDFKDRVQSK	LDFKDRVQSK	P10636-5 - 2N3R (D) (410 aa)	1234.67	39.4202	4	309.674	3.60323e+08	38.6271	38.9018	41.7278	412.563	3	3	MSMS		36	1	1	38.5586	0.478661
2601_Glyco_02-calib	SRLQTAPVPMPDLKNVK	SRLQTAPVPMPDLKNVK	P10636-5 - 2N3R (D) (410 aa)	1893.05	87.2178	4	474.27	359325244	85.4461	86.4397	88.5553	474.52	4	4	MSMS		61	1	1	0	-0.868434
2601_Glyco_02-calib	DEGAPGKQAAAQPHTEIPEGTTAEEAGIGDTPSLE	DEGAPGKQAAAQPHTEIPEGTTAEEAGIGDTPSLE	P10636-5 - 2N3R (D) (410 aa)	3473.61	92.5423	4	869.409	3.5852e+08	91.6561	91.9446	93.5413	1159.21	3	4	MSMS		33	1	1	93.6432	-0.072311
2601_Glyco_02-calib	DVTAPLVDEGAPGK	DVTAPLVDEGAPGK	P10636-5 - 2N3R (D) (410 aa)	1367.69	74.1229	2	684.854	354911060	73.3257	73.4575	74.2243	684.854	2	3	MSMS		10	1	1	0	-0.119983
2601_Glyco_02-calib	DQGGYTMHQ	DQGGYTMHQ	P10636-5 - 2N3R (D) (410 aa)	1035.41	26.5074	2	518.711	338839964	25.641	26.0968	28.0387	518.711	2	2	MSMS		38	1	1	0	-0.120923
2601_Glyco_02-calib	QAAAQPHTEIPEGTTAEEAGIG	QAAAQPHTEIPEGTTAEEAGIG	P10636-5 - 2N3R (D) (410 aa)	2177.02	74.5033	3	726.682	337097542	74.4335	74.6746	76.1172	1090.02	2	2	MSMS		24	1	1	0	0.190878
2601_Glyco_02-calib	SGDRSGYSSPGSPGTPGSRSRTPSLPTPPTREPK	SGDRSGYSSPGSPGTPGSRSRTPSLPTPPTREPK	P10636-5 - 2N3R (D) (410 aa)	3452.7	59.3558	7	494.251	3.28474e+08	59.3283	59.3283	59.361	691.749	5	5	MSMS		2	1	1	0	0.721049
2601_Glyco_02-calib	DRSGYSSPGSPGTPGSRSRTPSLPTPPTREPKK	DRSGYSSPGSPGTPGSRSRTPSLPTPPTREPKK	P10636-5 - 2N3R (D) (410 aa)	3436.74	54.6768	6	573.798	3.21096e+08	53.5966	54.4721	57.961	688.558	5	6	MSMS		93	1	1	0	1.64852
2601_Glyco_02-calib	DRSGYSSPGSPGTPGSRSRTPSLPTPPTREPKK	DRSGYSSPGSPGTPGSRSRTPSLPTPPTREPKK	P10636-5 - 2N3R (D) (410 aa)	3436.74	53.5412	6	573.798	302869124	53.5966	54.6659	57.961	573.966	6	3	MSMS		6	1	1	0	0.621427
2601_Glyco_02-calib	AEPRQEFEVME	AEPRQEFEVME	P10636-5 - 2N3R (D) (410 aa)	1363.61	77.4096	2	682.811	270503386	75.9661	76.2455	77.6087	682.811	2	3	MSMS		17	1	1	0	-0.0652266
2601_Glyco_02-calib	SGDRSGYSSPGSPGTPGSRSRTPSLPTPPTREPKK	SGDRSGYSSPGSPGTPGSRSRTPSLPTPPTREPKK	P10636-5 - 2N3R (D) (410 aa)	3580.8	53.4939	8	448.607	2.57791e+08	53.4468	53.5076	53.5076	717.369	5	6	MSMS		1	1	1	55.2048	2.38313
2601_Glyco_02-calib	SRLQTAPVPMPDLKNVK	SRLQTAPVPMPDLKNVK	P10636-5 - 2N3R (D) (410 aa)	1893.05	86.4008	5	379.617	220483974	86.3502	86.3502	86.3502	474.52	4	4	MSMS		1	1	1	0	-0.487093
2601_Glyco_02-calib	GQANATRIPAK	GQANATRIPAK	P10636-5 - 2N3R (D) (410 aa)	1125.63	19.207	2	563.82	190773040	19.0976	19.2894	20.3934	376.216	3	2	MSMS		23	1	1	0	-0.429415
2601_Glyco_02-calib	SRLQTAPVPMPDLK	SRLQTAPVPM[Common Variable:Oxidation on M]PDLK	P10636-5 - 2N3R (D) (410 aa)	1567.84	70.4013	3	523.62	1.89361e+08	69.643	70.1041	70.5218	523.62	3	2	MSMS		20	1	1	70.5556	0.220128
2601_Glyco_02-calib	DVTAPLV	DVTAPLV	P10636-5 - 2N3R (D) (410 aa)	713.396	85.6025	1	714.403	187910800	84.8875	85.1599	85.9269	714.403	1	2	MSMS		10	1	1	0	-0.24737
2601_Glyco_02-calib	DTSPRHLSNVSSTGSIDMV	DTSPRHLSNVSSTGSIDMV	P10636-5 - 2N3R (D) (410 aa)	2001.94	80.9051	2	1001.98	1.70037e+08	80.7147	80.9449	81.693	668.656	3	2	MSMS		17	1	1	81.7276	0.236251
2601_Glyco_02-calib	SRLQTAPVPMPDLKNVK	SRLQTAPVPM[Common Variable:Oxidation on M]PDLKNVK	P10636-5 - 2N3R (D) (410 aa)	1909.05	71.2825	4	478.269	154470099	69.4146	70.1041	72.4175	478.519	4	4	MSMS		49	1	1	72.4516	0.174574
2601_Glyco_02-calib	DGSEEPGSETS	DGSEEPGSETS	P10636-5 - 2N3R (D) (410 aa)	1093.4	14.155	2	547.71	153430660	13.7183	13.9798	15.0923	547.711	2	2	MSMS		15	1	1	15.1135	2.55008
2601_Glyco_02-calib	SRLQTAPVPMPDLK	SRLQTAPVPM[Common Variable:Oxidation on M]PDLK	P10636-5 - 2N3R (D) (410 aa)	1567.84	72.5957	3	523.62	1.50899e+08	70.5904	70.9815	73.0604	523.621	3	3	MSMS		20	1	1	70.5556	0.9511
2601_Glyco_02-calib	DNITHVPGGGNK	DNITHVPGGGNK	P10636-5 - 2N3R (D) (410 aa)	1207.59	28.2176	3	403.539	1.41954e+08	28.2106	28.3444	28.759	403.539	3	2	MSMS		15	1	1	0	-0.0295776
2601_Glyco_02-calib	DRSGYSSPGSPGTPGSRSRTPSLPTPPTREPK	DRSGYSSPGSPGTPGSRSRTPSLPTPPTREPK	P10636-5 - 2N3R (D) (410 aa)	3308.65	60.3101	7	473.672	133116122	60.2486	60.2486	60.2486	662.938	5	5	MSMS		2	1	1	0	1.05528
2601_Glyco_02-calib	DQGGYTMHQDQEG	DQGGYTMHQDQEG	P10636-5 - 2N3R (D) (410 aa)	1464.56	29.6401	2	733.286	1.29653e+08	29.2631	29.3886	30.0211	733.286	2	1	MSMS		7	1	1	0	-0.487647
2601_Glyco_02-calib	QAAAQPHTEIPEGTTAEEAGIGDTPSLEDEAAGHVTQARMVSK	QAAAQPHTEIPEGTTAEEAGIGDTPSLEDEAAGHVTQARM[Common Variable:Oxidation on M]VSK	P10636-5 - 2N3R (D) (410 aa)	4416.08	90.4835	4	1105.03	1.26435e+08	90.2387	90.6366	91.6693	884.623	5	4	MSMS		20	1	1	92.1607	-0.56433
2601_Glyco_02-calib	SGDRSGYSSPGSPGTPGSRSRTPSLPTPPTREPKK	SGDRSGYSSPGSPGTPGSRSRTPSLPTPPTREPKK	P10636-5 - 2N3R (D) (410 aa)	3580.8	52.7369	8	448.607	1.25727e+08	52.7176	52.7516	52.7516	717.37	5	6	MSMS		1	1	1	55.2048	2.97652
2601_Glyco_02-calib	DHGAEIVYKSPVVSG	DHGAEIVYKSPVVSG	P10636-5 - 2N3R (D) (410 aa)	1556.78	70.6636	2	779.399	123992800	70.5556	70.786	72.9927	519.935	3	2	MSMS		25	1	1	0	0.729209
2601_Glyco_02-calib	SRLQTAPVPMPDLKNVK	SRLQTAPVPMPDLKNVK	P10636-5 - 2N3R (D) (410 aa)	1893.05	86.9164	5	379.617	110763697	86.8693	86.8693	86.8693	474.52	4	3	MSMS		1	1	1	0	-0.640952
2601_Glyco_02-calib	DVTAPLVDEGAPGK	DVTAPLVDEGAPGK	P10636-5 - 2N3R (D) (410 aa)	1367.69	73.6551	3	456.905	103509473	73.6085	73.6085	73.6085	684.854	2	2	MSMS		1	1	1	0	0.305293
2601_Glyco_02-calib	DAGLKESPLQTPTEDGSEEPGSETS	DAGLKESPLQTPTEDGSEEPGSETS	P10636-5 - 2N3R (D) (410 aa)	2560.13	76.2178	3	854.384	102155520	75.559	75.8507	77.4318	854.718	3	2	MSMS		19	1	1	0	-0.534232
2601_Glyco_02-calib	SRLQTAPVPMP	SRLQTAPVPMP	P10636-5 - 2N3R (D) (410 aa)	1195.64	84.4645	2	598.826	90060716	84.325	85.0234	86.1549	598.826	2	3	MSMS		19	1	1	0	-0.0768077
2601_Glyco_02-calib	DSPQLATLA	DSPQLATLA	P10636-5 - 2N3R (D) (410 aa)	914.471	83.8133	2	458.243	8.76422e+07	83.1888	83.4665	84.8539	915.478	1	2	MSMS		11	1	1	0	-0.367702
2601_Glyco_02-calib	KIETHKLTFRENAK	KIETHKLTFRENAK	P10636-5 - 2N3R (D) (410 aa)	1713.95	33.4191	5	343.798	8.72723e+07	31.9206	33.1725	34.3961	429.496	4	5	MSMS		58	1	1	0	0.291121
2601_Glyco_02-calib	DRKDQGGYTMHQDQEG	DRKDQGGYTMHQDQEG	P10636-5 - 2N3R (D) (410 aa)	1863.78	20.6043	4	466.952	8.64564e+07	20.5861	20.6596	21.4278	622.267	3	3	MSMS		13	1	1	0	-0.177218
2601_Glyco_02-calib	VQIVYKPV	VQIVYKPV	P10636-5 - 2N3R (D) (410 aa)	944.57	73.6852	2	473.292	8.50624e+07	73.6584	73.8387	74.2924	473.292	2	2	MSMS		6	1	1	0	0.300008
2601_Glyco_02-calib	SRLQTAPVPMPDLKNVK	SRLQTAPVPM[Common Variable:Oxidation on M]PDLKNVK	P10636-5 - 2N3R (D) (410 aa)	1909.05	70.5672	2	955.53	8.25273e+07	70.4173	70.786	70.9475	478.52	4	3	MSMS		3	1	1	72.4516	0.642886
2601_Glyco_02-calib	LTFRENAKAKT	LTFRENAKAKT	P10636-5 - 2N3R (D) (410 aa)	1277.71	28.1479	3	426.91	7.9612e+07	28.004	28.0723	29.0216	426.91	3	3	MSMS		16	1	1	0	-0.134262
2601_Glyco_02-calib	ESPLQTPTEDGSEEPGSETS	ESPLQTPTEDGSEEPGSETS	P10636-5 - 2N3R (D) (410 aa)	2075.87	66.7366	2	1038.94	7.31628e+07	65.4288	66.0391	67.6016	1039.44	2	3	MSMS		14	1	1	0	1.94027
2601_Glyco_02-calib	DEAAGHVTQARMVSKSKDGTGS	DEAAGHVTQARMVSKSKDGTGS	P10636-5 - 2N3R (D) (410 aa)	2231.06	28.2357	5	447.219	69983955	27.8652	28.1757	28.7253	559.023	4	3	MSMS		10	1	1	0	-0.416372
2601_Glyco_02-calib	GQANATRIPAKTPPAPK	GQANATRIPAKTPPAPK	P10636-5 - 2N3R (D) (410 aa)	1716.96	38.072	4	430.248	6.35113e+07	37.5001	38.1035	38.695	430.248	4	3	MSMS		22	1	1	0	0.658745
2601_Glyco_02-calib	IETHKLTFRENAKAK	IETHKLTFRENAKAK	P10636-5 - 2N3R (D) (410 aa)	1784.99	32.6477	5	358.005	5.39282e+07	30.5552	31.6627	34.3611	447.255	4	5	MSMS		77	1	1	34.3961	-0.384161
2601_Glyco_02-calib	VQIVYKPVDLSKVTSK	VQIVYKPVDLSKVTSK	P10636-5 - 2N3R (D) (410 aa)	1803.05	88.5562	4	451.77	5.36759e+07	88.4279	88.5899	88.9754	451.77	4	3	MSMS		13	1	1	0	0.912444
2601_Glyco_02-calib	IETHKLTFRENAKAK	IETHKLTFRENAKAK	P10636-5 - 2N3R (D) (410 aa)	1784.99	30.7832	5	358.005	5.18929e+07	30.5552	31.6627	34.4789	358.005	5	2	MSMS		4	1	1	30.5156	-0.305326
2601_Glyco_02-calib	DEAAGHVTQARMVSK	DEAAGHVTQARMVSK	P10636-5 - 2N3R (D) (410 aa)	1598.78	29.0022	3	533.935	47785831	29.0012	29.0012	29.0503	533.935	3	1	MSMS		3	1	1	0	-0.777715
2601_Glyco_02-calib	DTDAGLKESPLQTPTE	DTDAGLKESPLQTPTE	P10636-5 - 2N3R (D) (410 aa)	1700.81	75.3102	2	851.413	46300733	75.2293	75.5252	75.7853	851.412	2	2	MSMS		3	1	1	0	-0.283976
2601_Glyco_02-calib	DTSPRHLSNVSSTGSIDMV	DTSPRHLSNVSSTGSIDM[Common Variable:Oxidation on M]V	P10636-5 - 2N3R (D) (410 aa)	2017.94	67.5163	3	673.653	45776341	66.6288	66.789	67.9373	673.988	3	2	MSMS		14	1	1	67.971	1.37738
2601_Glyco_02-calib	DQEGDTDAGLK	DQEGDTDAGLK	P10636-5 - 2N3R (D) (410 aa)	1147.5	23.0768	2	574.757	4.48424e+07	22.6127	22.7672	23.2392	574.757	2	2	MSMS		6	1	1	0	0.202652
2601_Glyco_02-calib	DFKDRVQSK	DFKDRVQSK	P10636-5 - 2N3R (D) (410 aa)	1121.58	23.7983	4	281.403	4.3453e+07	23.6568	23.74	23.8638	374.868	3	3	MSMS		6	1	1	0	0.0987809
2601_Glyco_02-calib	CGSLGNIHHKPGGGQVEVK	CGSLGNIHHKPGGGQVEVK	P10636-5 - 2N3R (D) (410 aa)	1915.97	42.4573	4	479.999	4.00635e+07	42.1419	42.4279	43.5887	480.25	4	2	MSMS		26	1	1	0	0.399049
2601_Glyco_02-calib	IETHKLTFRENAKAK	IETHKLTFRENAKAK	P10636-5 - 2N3R (D) (410 aa)	1784.99	31.8285	6	298.506	3.95981e+07	31.7179	31.7179	31.8785	358.005	5	4	MSMS		2	1	1	34.3961	-0.0380728
2601_Glyco_02-calib	DVTAPLVDEGAPGKQAAAQPHTEIPEGTTAEEAGIG	DVTAPLVDEGAPGKQAAAQPHTEIPEGTTAEEAGIG	P10636-5 - 2N3R (D) (410 aa)	3526.71	96.5032	3	1176.58	3.72445e+07	96.4525	96.5893	96.9183	1176.91	3	2	MSMS		9	1	1	0	1.86339
2601_Glyco_02-calib	IETHKLTFRENAKAK	IETHKLTFRENAKAK	P10636-5 - 2N3R (D) (410 aa)	1784.99	31.7271	2	893.502	36676048	31.7051	31.7051	31.7051	447.255	4	4	MSMS		1	1	1	34.3961	-0.176264
2601_Glyco_02-calib	AEPRQEFEVMEDHAGTYGLG	AEPRQEFEVMEDHAGTYGLG	P10636-5 - 2N3R (D) (410 aa)	2234.99	94.3551	3	746.004	3.54371e+07	94.3244	94.4137	94.9556	746.34	3	2	MSMS		6	1	1	94.9897	1.80728
2601_Glyco_02-calib	DTDAGLKESPLQTPTE	DTDAGLKESPLQTPTE	P10636-5 - 2N3R (D) (410 aa)	1700.81	75.4731	3	567.944	3.35897e+07	75.427	75.427	75.427	851.412	2	2	MSMS		2	1	1	0	-0.325523
2601_Glyco_02-calib	DAKSTPTAEDVTAPLV	DAKSTPTAEDVTAPLV	P10636-5 - 2N3R (D) (410 aa)	1613.81	92.7999	3	538.946	3.21333e+07	92.5764	92.879	93.5413	807.915	2	2	MSMS		9	1	1	0	0.781291
2601_Glyco_02-calib	VAVVRTPPK	VAVVRTPPK	P10636-5 - 2N3R (D) (410 aa)	965.602	28.3453	3	322.875	3.14599e+07	28.3264	28.8142	28.8905	322.875	3	2	MSMS		5	1	1	0	-0.204143
2601_Glyco_02-calib	IGSLDNITHVPGGGNKK	IGSLDNITHVPGGGNKK	P10636-5 - 2N3R (D) (410 aa)	1705.91	67.9339	4	427.485	3.04669e+07	66.0391	66.789	68.2525	569.645	3	3	MSMS		14	1	1	66.005	1.52533
2601_Glyco_02-calib	DRKDQGGYTMHQDQEG	DRKDQGGYTM[Common Variable:Oxidation on M]HQDQEG	P10636-5 - 2N3R (D) (410 aa)	1879.78	11.886	4	470.951	2.8673e+07	11.8245	11.9414	12.7634	627.599	3	3	MSMS		8	1	1	0	0.00784438
2601_Glyco_02-calib	IETHKLTFRENAKAK	IETHKLTFRENAKAK	P10636-5 - 2N3R (D) (410 aa)	1784.99	31.1972	3	596.004	2.80599e+07	30.9588	31.1714	31.2398	358.005	5	3	MSMS		3	1	1	34.3961	-0.364235
2601_Glyco_02-calib	DFKDRVQSK	DFKDRVQSK	P10636-5 - 2N3R (D) (410 aa)	1121.58	18.7186	3	374.868	2.8031e+07	18.6948	18.7481	18.7829	374.868	3	3	MSMS		2	1	1	0	0.0622618
2601_Glyco_02-calib	VAVVRTPPK	VAVVRTPPK	P10636-5 - 2N3R (D) (410 aa)	965.602	28.5351	2	483.808	26790516	28.3788	28.7253	28.759	322.874	3	2	MSMS		5	1	1	0	-0.682258
2601_Glyco_02-calib	DHAGTYGLGDRK	DHAGTYGLGDRK	P10636-5 - 2N3R (D) (410 aa)	1288.62	24.3284	3	430.546	26387596	24.2383	24.375	24.5816	430.546	3	2	MSMS		5	1	1	0	-0.0804087
2601_Glyco_02-calib	KIETHKLTFRENAK	KIETHKLTFRENAK	P10636-5 - 2N3R (D) (410 aa)	1713.95	28.9288	4	429.495	2.61901e+07	28.9079	28.9236	28.9456	429.495	4	2	MSMS		2	1	1	0	-0.184548
2601_Glyco_02-calib	DTSPRHLSNVSSTGSIDMVDSPQLATLA	DTSPRHLSNVSSTGSIDMVDS[Custom HexNAc:HexNAc on S DI]PQLATLA|DTSPRHLSNVSSTGSIDMVDSPQLAT[Custom HexNAc:HexNAc on T DI]LA	P10636-5 - 2N3R (D) (410 aa)	3101.48	102.398	3	1034.83	2.41181e+07	102.385	102.531	102.702	1035.17	3	2	MSMS		2	1	2	0	0.75283
2601_Glyco_02-calib	DTPSLEDEAAGHVTQARMVSKSK	DTPSLEDEAAGHVTQARMVSKSK	P10636-5 - 2N3R (D) (410 aa)	2456.2	70.3727	5	492.247	2.36881e+07	70.0702	70.2659	70.8545	615.307	4	3	MSMS		17	1	1	0	0.454463
2601_Glyco_02-calib	DNITHVPGGGNKK	DNITHVPGGGNKK	P10636-5 - 2N3R (D) (410 aa)	1335.69	20.5728	3	446.237	2.36499e+07	20.402	20.4358	20.5664	446.237	3	1	MSMS		1	1	1	20.3934	0.734773
2601_Glyco_02-calib	VTSKCGSLGNIHHKPGGGQVEVK	VTSKCGSLGNIHHKPGGGQVEVK	P10636-5 - 2N3R (D) (410 aa)	2331.21	41.0309	5	467.25	2.3391e+07	40.8095	41.0139	42.0383	467.45	5	2	MSMS		12	1	1	0	0.620625
2601_Glyco_02-calib	QAAAQPHTEIPEGTTAEEAGIGDTPSLE	QAAAQPHTEIPEGTTAEEAGIGDTPSLE	P10636-5 - 2N3R (D) (410 aa)	2819.31	99.2592	2	1410.66	2.25997e+07	99.1439	99.2119	100.34	941.111	3	2	MSMS		9	1	1	0	-0.903501
2601_Glyco_02-calib	SRLQTAPVPMP	SRLQTAPVPM[Common Variable:Oxidation on M]P	P10636-5 - 2N3R (D) (410 aa)	1211.63	62.4836	2	606.824	2.22314e+07	62.1824	62.9905	66.2865	606.824	2	1	MSMS		29	1	1	0	-0.094674
2601_Glyco_02-calib	DEAAGHVTQARMVSK	DEAAGHVTQARM[Common Variable:Oxidation on M]VSK	P10636-5 - 2N3R (D) (410 aa)	1614.78	23.372	3	539.267	2.19691e+07	21.411	23.2061	23.4165	539.266	3	3	MSMS		17	1	1	21.3919	-0.519609
2601_Glyco_02-calib	DTSPRHLSNVSSTGSIDMVDSPQLATLA	DTSPRHLSNVSSTGSIDMVDSPQLATLA	P10636-5 - 2N3R (D) (410 aa)	2898.4	102.277	3	967.142	2.18719e+07	102.264	102.276	102.839	967.476	3	1	MSMS		5	1	1	0	-0.0670168
2601_Glyco_02-calib	DTSPRHLSNVSSTGSI	DTSPRHLSNVSSTGSI	P10636-5 - 2N3R (D) (410 aa)	1656.81	54.5719	3	553.276	21807012	54.506	54.6061	55.3393	553.277	3	2	MSMS		8	1	1	0	1.2276
2601_Glyco_02-calib	DQGGYTMHQDQEG	DQGGYTM[Common Variable:Oxidation on M]HQDQEG	P10636-5 - 2N3R (D) (410 aa)	1480.55	16.5151	2	741.284	2.17821e+07	16.4794	16.685	16.874	741.286	2	2	MSMS		4	1	1	0	3.87391
2601_Glyco_02-calib	DQGGYTMHQDQEGDT	DQGGYTMHQDQEGDT	P10636-5 - 2N3R (D) (410 aa)	1680.63	33.7574	2	841.323	2.14073e+07	33.6414	33.9498	34.4302	841.324	2	2	MSMS		10	1	1	0	0.563306
2601_Glyco_02-calib	DFKDRVQSK	DFKDRVQSK	P10636-5 - 2N3R (D) (410 aa)	1121.58	18.749	2	561.799	2.12205e+07	18.7409	18.7409	18.7409	374.868	3	3	MSMS		1	1	1	0	0.219751
2601_Glyco_02-calib	SKIGSTENLK	SKIGSTENLK	P10636-5 - 2N3R (D) (410 aa)	1075.59	23.3912	3	359.536	1.9513e+07	23.3534	23.4263	23.5144	359.536	3	2	MSMS		5	1	1	0	0.124081
2601_Glyco_02-calib	DTPSLEDEAAGHVTQARMVSK	DTPSLEDEAAGHVTQARMVSK	P10636-5 - 2N3R (D) (410 aa)	2241.07	76.2906	4	561.275	1.9278e+07	76.1769	76.4176	77.4318	561.525	4	3	MSMS		16	1	1	0	-0.00877002
2601_Glyco_02-calib	DRKDQGGYTMHQ	DRKDQGGYTM[Common Variable:Oxidation on M]HQ	P10636-5 - 2N3R (D) (410 aa)	1450.63	17.5249	3	484.549	1.86747e+07	17.224	17.5591	17.6439	484.549	3	3	MSMS		9	1	1	0	-0.410365
2601_Glyco_02-calib	DRVQSKIGSLDNITHVPGGGNK	DRVQSKIGSLDNITHVPGGGNK	P10636-5 - 2N3R (D) (410 aa)	2291.2	74.5503	5	459.247	1.80435e+07	74.4684	74.5024	74.6055	574.058	4	3	MSMS		4	1	1	0	0.60552
2601_Glyco_02-calib	IETHKLTFRENAKAK	IETHKLTFRENAKAK	P10636-5 - 2N3R (D) (410 aa)	1784.99	30.5416	4	447.255	1.78385e+07	30.5264	30.5348	30.7881	447.255	4	2	MSMS		2	1	1	30.5156	0.366344
2601_Glyco_02-calib	IGSLDNITHVPGGGNKK	IGSLDNITHVPGGGNKK	P10636-5 - 2N3R (D) (410 aa)	1705.91	58.412	4	427.485	1.77592e+07	58.0297	58.4048	58.7429	427.485	4	3	MSMS		19	1	1	0	0.016816
2601_Glyco_02-calib	DMVDSPQLATLA	DMVDSPQLATLA	P10636-5 - 2N3R (D) (410 aa)	1259.61	102.996	2	630.811	1.76791e+07	102.975	103.098	103.18	630.811	2	2	MSMS		2	1	1	0	-0.19917
2601_Glyco_02-calib	DQGGYTMHQDQEGDT	DQGGYTM[Common Variable:Oxidation on M]HQDQEGDT	P10636-5 - 2N3R (D) (410 aa)	1696.63	20.7167	2	849.321	1.72735e+07	20.3478	20.477	21.1739	849.321	2	1	MSMS		5	1	1	0	0.0550368
2601_Glyco_02-calib	IGSTENLK	IGSTENLK	P10636-5 - 2N3R (D) (410 aa)	860.46	27.4587	2	431.237	1.71601e+07	27.2714	27.7517	27.9702	431.237	2	2	MSMS		7	1	1	28.004	-0.26731
2601_Glyco_02-calib	DAGLKESPLQTPTE	DAGLKESPLQTPTE	P10636-5 - 2N3R (D) (410 aa)	1484.74	72.6846	2	743.375	1.69576e+07	72.1672	72.4175	72.9927	743.376	2	2	MSMS		8	1	1	0	0.812515
2601_Glyco_02-calib	TPPAPKTPPSSGEPPK	TPPAPKTPPSSGEPPK	P10636-5 - 2N3R (D) (410 aa)	1586.83	34.6531	3	529.951	1.57279e+07	33.2861	34.0191	36.6013	529.951	3	2	MSMS		30	1	1	0	0.215538
2601_Glyco_02-calib	IGSLDNITHVPGGGNK	IGSLDNITHVPGGGNK	P10636-5 - 2N3R (D) (410 aa)	1577.82	67.9254	3	526.946	1.55063e+07	67.5075	67.7311	68.1157	526.947	3	2	MSMS		8	1	1	0	1.40141
2601_Glyco_02-calib	DEAAGHVTQARMVSKSK	DEAAGHVTQARMVSKSK	P10636-5 - 2N3R (D) (410 aa)	1813.91	23.8365	4	454.485	1.51861e+07	23.7718	23.8409	24.1845	454.485	4	3	MSMS		3	1	1	0	0.798606
2601_Glyco_02-calib	DTSPRHLSNVSSTGSIDMVDSPQLATLA	DTSPRHLSNVSSTGSIDMVDSPQLATLA	P10636-5 - 2N3R (D) (410 aa)	2898.4	104.199	3	967.142	1.50814e+07	104.165	104.228	106.64	967.475	3	2	MSMS		12	1	1	106.674	-0.803928
2601_Glyco_02-calib	DEAAGHVTQARMVSKSKDGTGS	DEAAGHVTQARM[Common Variable:Oxidation on M]VSKSKDGTGS	P10636-5 - 2N3R (D) (410 aa)	2247.05	20.2376	5	450.418	1.44443e+07	20.0867	20.2585	20.3162	563.022	4	3	MSMS		4	1	1	20.3478	0.0802987
2601_Glyco_02-calib	TDHGAEIVYKSPVVSG	TDHGAEIVYKSPVVSG	P10636-5 - 2N3R (D) (410 aa)	1657.83	70.9943	2	829.923	1.39192e+07	70.5904	70.6896	72.5883	553.618	3	2	MSMS		19	1	1	72.6224	1.19294
2601_Glyco_02-calib	SKIGSTENLKHQPGGGK	SKIGSTENLKHQPGGGK	P10636-5 - 2N3R (D) (410 aa)	1736.92	18.338	4	435.237	13277789	18.2331	18.4065	18.5733	435.236	4	3	MSMS		13	1	1	0	-0.657173
2601_Glyco_02-calib	DEAAGHVTQARMVSKSKDGTGS	DEAAGHVTQARM[Common Variable:Oxidation on M]VSKSKDGTGS	P10636-5 - 2N3R (D) (410 aa)	2247.05	20.5174	4	562.771	1.31706e+07	20.365	20.4509	20.5664	563.022	4	2	MSMS		2	1	1	20.3478	0.601574
2601_Glyco_02-calib	DEAAGHVTQARMVSK	DEAAGHVTQARM[Common Variable:Oxidation on M]VSK	P10636-5 - 2N3R (D) (410 aa)	1614.78	30.834	3	539.267	1.3091e+07	30.5552	30.8165	30.8807	539.267	3	1	MSMS		1	1	1	30.9118	-0.43591
2601_Glyco_02-calib	SRLQTAPVPMPDLK	SRLQTAPVPM[Common Variable:Oxidation on M]PDLK	P10636-5 - 2N3R (D) (410 aa)	1567.84	89.1384	3	523.62	1.30476e+07	88.4054	89.1912	89.2143	523.62	3	1	MSMS		6	1	1	88.3816	0.139257
2601_Glyco_02-calib	IGSTENLKHQPGGGK	IGSTENLKHQPGGGK	P10636-5 - 2N3R (D) (410 aa)	1521.79	21.5614	4	381.455	1.26364e+07	21.1739	21.5679	22.7964	381.455	4	3	MSMS		36	1	1	21.1461	0.165088
2601_Glyco_02-calib	DEAAGHVTQARMVSKSK	DEAAGHVTQARM[Common Variable:Oxidation on M]VSKSK	P10636-5 - 2N3R (D) (410 aa)	1829.91	24.7714	4	458.484	1.25521e+07	24.421	24.8008	24.8702	458.483	4	2	MSMS		6	1	1	0	-0.520015
2601_Glyco_02-calib	DEAAGHVTQARMVSKSKDGTGS	DEAAGHVTQARM[Common Variable:Oxidation on M]VSKSKDGTGS	P10636-5 - 2N3R (D) (410 aa)	2247.05	20.3986	5	450.418	1.19485e+07	20.365	20.3934	20.3934	563.022	4	3	MSMS		1	1	1	20.3478	0.188339
2601_Glyco_02-calib	VQIVYKPVDLSKVTSK	VQIVYKPVDLSKVTSK	P10636-5 - 2N3R (D) (410 aa)	1803.05	82.099	4	451.77	1.19065e+07	82.0397	82.1373	82.3928	451.77	4	2	MSMS		6	1	1	0	-0.493043
2601_Glyco_02-calib	DTPSLEDEAAGHVTQARMVSK	DTPSLEDEAAGHVTQARM[Common Variable:Oxidation on M]VSK	P10636-5 - 2N3R (D) (410 aa)	2257.06	68.3454	4	565.273	1.17643e+07	68.0094	68.5532	68.7959	565.525	4	2	MSMS		10	1	1	0	1.78939
2601_Glyco_02-calib	DEVSASLAK	DEVSASLAK	P10636-5 - 2N3R (D) (410 aa)	918.466	43.9173	2	460.24	1.16757e+07	42.9204	43.3497	47.132	460.24	2	2	MSMS		40	1	1	42.8867	0.0544934
2601_Glyco_02-calib	DNITHVPGGGNKK	DNITHVPGGGNKK	P10636-5 - 2N3R (D) (410 aa)	1335.69	23.2198	3	446.237	1.14431e+07	23.1776	23.2757	23.3259	446.237	3	1	MSMS		2	1	1	0	-0.811041
2601_Glyco_02-calib	DEAAGHVTQARMVSK	DEAAGHVTQARM[Common Variable:Oxidation on M]VSK	P10636-5 - 2N3R (D) (410 aa)	1614.78	26.1923	3	539.267	1.1419e+07	23.456	23.4771	28.8599	539.267	3	3	MSMS		41	1	1	0	0.0172373
2601_Glyco_02-calib	DEAAGHVTQARMVSK	DEAAGHVTQARM[Common Variable:Oxidation on M]VSK	P10636-5 - 2N3R (D) (410 aa)	1614.78	31.1514	3	539.267	1.05879e+07	30.9352	31.1039	32.285	539.266	3	2	MSMS		9	1	1	30.9118	-1.03947
2601_Glyco_02-calib	VAVVRTPPKSPSSAK	VAVVRTPPKSPSSAK	P10636-5 - 2N3R (D) (410 aa)	1522.88	30.7097	3	508.635	1.01128e+07	30.6993	30.7756	30.8412	381.729	4	2	MSMS		1	1	1	28.5001	1.50316
2601_Glyco_02-calib	DEAAGHVTQARMVSK	DEAAGHVTQARMVSK	P10636-5 - 2N3R (D) (410 aa)	1598.78	34.2765	4	400.703	1.00331e+07	34.0528	34.3267	34.4789	533.935	3	3	MSMS		4	1	1	34.0191	-0.215
2601_Glyco_02-calib	DEAAGHVTQARMVSKSK	DEAAGHVTQARM[Common Variable:Oxidation on M]VSKSK	P10636-5 - 2N3R (D) (410 aa)	1829.91	24.864	3	610.976	9.91644e+06	24.8109	24.8109	24.8504	458.484	4	2	MSMS		1	1	1	0	-0.133709
2601_Glyco_02-calib	DEAAGHVTQARMVSKSK	DEAAGHVTQARMVSKSK	P10636-5 - 2N3R (D) (410 aa)	1813.91	25.6783	4	454.485	9.72747e+06	25.601	25.8036	27.2483	454.485	4	3	MSMS		15	1	1	27.2714	-0.521601
2601_Glyco_02-calib	HQPGGGKVQIVYKPVDLSK	HQPGGGKVQIVYKPVDLSK	P10636-5 - 2N3R (D) (410 aa)	2049.14	67.1424	5	410.835	9531537	67.073	67.1759	68.1839	513.543	4	3	MSMS		18	1	1	0	2.338
2601_Glyco_02-calib	DEAAGHVTQARMVSK	DEAAGHVTQARM[Common Variable:Oxidation on M]VSK	P10636-5 - 2N3R (D) (410 aa)	1614.78	29.0706	3	539.267	9.39637e+06	29.0588	29.0588	29.0588	539.265	3	1	MSMS		1	1	1	0	-2.45316
2601_Glyco_02-calib	DEVSASLAK	DEVSASLAK	P10636-5 - 2N3R (D) (410 aa)	918.466	32.0584	2	460.24	9.35975e+06	31.86	31.9808	32.3874	460.24	2	2	MSMS		4	1	1	0	0.195955
2601_Glyco_02-calib	KVAVVRTPPK	KVAVVRTPPK	P10636-5 - 2N3R (D) (410 aa)	1093.7	20.8442	3	365.573	9.04157e+06	20.7531	20.9974	21.7607	365.573	3	3	MSMS		19	1	1	0	-0.214181
2601_Glyco_02-calib	DEVSASLAK	DEVSASLAK	P10636-5 - 2N3R (D) (410 aa)	918.466	37.0452	2	460.24	8.82117e+06	36.705	37.105	37.4323	460.24	2	1	MSMS		6	1	1	0	0.401683
2601_Glyco_02-calib	AEPRQEFEVMEDHAGTYGLG	AEPRQEFEVM[Common Variable:Oxidation on M]EDHAGTYGLG	P10636-5 - 2N3R (D) (410 aa)	2250.99	97.6273	3	751.336	8.70783e+06	97.6174	97.6174	97.6174	751.67	3	1	MSMS		3	1	1	0	-0.514131
2601_Glyco_02-calib	LTFRENAK	LTFRENAK	P10636-5 - 2N3R (D) (410 aa)	977.529	28.4911	3	326.85	8.45715e+06	28.4104	28.5001	28.6909	326.85	3	2	MSMS		4	1	1	0	-0.437572
2601_Glyco_02-calib	QAAAQPHTEIPEGTTAEEAGIG	QAAAQPHTEIPEGTTAEEAGIG	P10636-5 - 2N3R (D) (410 aa)	2177.02	86.1387	2	1089.52	8319870	86.0504	86.2232	86.6887	727.016	3	2	MSMS		8	1	1	0	-0.324847
2601_Glyco_02-calib	DEAAGHVTQARMVSKSK	DEAAGHVTQARM[Common Variable:Oxidation on M]VSKSK	P10636-5 - 2N3R (D) (410 aa)	1829.91	16.2583	4	458.484	8.23481e+06	15.8031	16.0004	16.3285	458.486	4	2	MSMS		2	1	1	0	4.5191
2601_Glyco_02-calib	DEAAGHVTQARMVSK	DEAAGHVTQARM[Common Variable:Oxidation on M]VSK	P10636-5 - 2N3R (D) (410 aa)	1614.78	29.2418	3	539.267	7.7232e+06	29.2233	29.2233	29.2233	539.266	3	1	MSMS		1	1	1	0	-0.769204
2601_Glyco_02-calib	DNITHVPGGGNKK	DNITHVPGGGNKK	P10636-5 - 2N3R (D) (410 aa)	1335.69	63.0845	2	668.852	7.45888e+06	62.9644	63.057	63.0983	668.851	2	1	MSMS		1	1	1	0	-0.983693
2601_Glyco_02-calib	ESPLQTPTE	ESPLQTPTE	P10636-5 - 2N3R (D) (410 aa)	1000.47	56.927	2	501.243	6.78118e+06	56.8075	57.0993	57.8937	501.243	2	2	MSMS		5	1	1	0	0.348431
2601_Glyco_02-calib	AEPRQEFEVMEDHAGTYGLG	AEPRQEFEVM[Common Variable:Oxidation on M]EDHAGTYGLG	P10636-5 - 2N3R (D) (410 aa)	2250.99	96.4107	3	751.336	6.75866e+06	95.2607	96.794	97.2358	751.671	3	1	MSMS		23	1	1	95.2268	1.61527
2601_Glyco_02-calib	DEAAGHVTQARMVSKSKDGTGS	DEAAGHVTQARMVSKSKDGTGS	P10636-5 - 2N3R (D) (410 aa)	2231.06	27.9443	5	447.219	6.62317e+06	27.8993	27.9333	28.0387	559.023	4	3	MSMS		1	1	1	0	-0.0650086
2601_Glyco_02-calib	AEPRQEFEVMEDHAGTYGLG	AEPRQEFEVM[Common Variable:Oxidation on M]EDHAGTYGLG	P10636-5 - 2N3R (D) (410 aa)	2250.99	98.0462	3	751.336	6.58176e+06	97.7807	97.8631	98.5133	751.67	3	1	MSMS		3	1	1	0	-0.286292
2601_Glyco_02-calib	DHAGTYGLGDRKDQGGYTMHQ	DHAGTYGLGDRKDQGGYTMHQ	P10636-5 - 2N3R (D) (410 aa)	2306.01	48.4671	4	577.511	6.4885e+06	48.4362	48.5372	48.5951	577.761	4	1	MSMS		2	1	1	0	-0.336899
2601_Glyco_02-calib	TPPAPKTPPSSGEPPKSG	TPPAPKTPPSSGEPPKSG	P10636-5 - 2N3R (D) (410 aa)	1730.88	33.7531	3	577.969	6.40965e+06	32.5531	33.1725	34.3611	577.968	3	1	MSMS		12	1	1	0	-0.347508
2601_Glyco_02-calib	DEAAGHVTQARMVSK	DEAAGHVTQARM[Common Variable:Oxidation on M]VSK	P10636-5 - 2N3R (D) (410 aa)	1614.78	21.7796	4	404.702	6.34938e+06	21.7264	22.7042	22.7672	539.267	3	3	MSMS		8	1	1	21.3919	0.166024
2601_Glyco_02-calib	LTFRENAKAKT	LTFRENAKAKT	P10636-5 - 2N3R (D) (410 aa)	1277.71	29.9893	4	320.435	6081143	29.8645	30.046	30.0674	426.91	3	2	MSMS		3	1	1	0	-1.09493
2601_Glyco_02-calib	DEAAGHVTQARMVSK	DEAAGHVTQARM[Common Variable:Oxidation on M]VSK	P10636-5 - 2N3R (D) (410 aa)	1614.78	30.5316	3	539.267	6.05171e+06	30.5264	30.5264	30.5264	539.266	3	1	MSMS		1	1	1	0	-0.902501
2601_Glyco_02-calib	AEPRQEFEVMEDHAGTYGLG	AEPRQEFEVM[Common Variable:Oxidation on M]EDHAGTYGLG	P10636-5 - 2N3R (D) (410 aa)	2250.99	91.7421	3	751.336	5.99732e+06	86.5008	89.664	91.921	751.669	3	2	MSMS		66	1	1	91.9782	-0.880298
2601_Glyco_02-calib	DMVDSPQLATLA	DM[Common Variable:Oxidation on M]VDSPQLATLA	P10636-5 - 2N3R (D) (410 aa)	1275.6	95.7575	2	638.808	5.96045e+06	95.7135	95.8494	96.0536	638.81	2	1	MSMS		2	1	1	0	2.20206
2601_Glyco_02-calib	AEPRQEFEVMEDHAGTYGLG	AEPRQEFEVM[Common Variable:Oxidation on M]EDHAGTYGLG	P10636-5 - 2N3R (D) (410 aa)	2250.99	92.3142	3	751.336	5.82767e+06	92.0095	94.0389	95.1931	751.671	3	2	MSMS		34	1	1	91.9782	0.802765
2601_Glyco_02-calib	DEAAGHVTQARMVSK	DEAAGHVTQARM[Common Variable:Oxidation on M]VSK	P10636-5 - 2N3R (D) (410 aa)	1614.78	18.2909	3	539.267	5.7948e+06	18.2545	18.4065	18.5733	539.267	3	2	MSMS		3	1	1	0	-0.420596
2601_Glyco_02-calib	DEAAGHVTQARMVSKSK	DEAAGHVTQARM[Common Variable:Oxidation on M]VSKSK	P10636-5 - 2N3R (D) (410 aa)	1829.91	20.2838	4	458.484	5.68955e+06	20.2243	20.477	20.477	458.483	4	3	MSMS		1	1	1	20.19	-0.849258
2601_Glyco_02-calib	DEAAGHVTQARMVSKSK	DEAAGHVTQARM[Common Variable:Oxidation on M]VSKSK	P10636-5 - 2N3R (D) (410 aa)	1829.91	21.1979	4	458.484	5.63976e+06	20.5363	20.7531	21.8431	458.483	4	3	MSMS		12	1	1	21.8701	-0.834775
2601_Glyco_02-calib	DTPSLEDEAAGHVTQARMVSKSK	DTPSLEDEAAGHVTQARM[Common Variable:Oxidation on M]VSKSK	P10636-5 - 2N3R (D) (410 aa)	2472.19	64.0234	5	495.446	5.59964e+06	63.9665	64.0488	64.6539	619.306	4	2	MSMS		6	1	1	0	0.744216
2601_Glyco_02-calib	DEAAGHVTQARMVSKSK	DEAAGHVTQARM[Common Variable:Oxidation on M]VSKSK	P10636-5 - 2N3R (D) (410 aa)	1829.91	17.7692	5	366.988	5.59619e+06	17.6886	17.7621	18.3281	458.484	4	3	MSMS		3	1	1	0	0.669892
2601_Glyco_02-calib	TPPSSGEPPKSGDRSGYSSPGSPGTPGSRSRTPSLPTPPTREPK	TPPSSGEPPKSGDRSGYSSPGSPGTPGSRSRTPSLPTPPTREPK	P10636-5 - 2N3R (D) (410 aa)	4430.19	58.9588	6	739.371	5.4288e+06	57.961	58.6757	59.7906	739.706	6	3	MSMS		14	1	1	0	0.141801
2601_Glyco_02-calib	DEAAGHVTQARMVSKSK	DEAAGHVTQARM[Common Variable:Oxidation on M]VSKSK	P10636-5 - 2N3R (D) (410 aa)	1829.91	19.8789	4	458.484	5.38148e+06	19.3262	19.9263	20.1609	458.484	4	2	MSMS		12	1	1	20.19	0.144781
2601_Glyco_02-calib	DEAAGHVTQARMVSKSK	DEAAGHVTQARMVSKSK	P10636-5 - 2N3R (D) (410 aa)	1813.91	27.408	3	605.644	5.19754e+06	27.2862	27.4635	28.0387	454.485	4	3	MSMS		6	1	1	27.2714	0.862832
2601_Glyco_02-calib	DEAAGHVTQARMVSK	DEAAGHVTQARM[Common Variable:Oxidation on M]VSK	P10636-5 - 2N3R (D) (410 aa)	1614.78	21.5484	4	404.702	5.19231e+06	21.411	21.5399	21.6191	539.267	3	2	MSMS		1	1	1	21.3919	-0.187686
2601_Glyco_02-calib	DTSPRHLSNVSSTGSIDMVDSPQLATLA	DTSPRHLSNVSSTGSIDM[Common Variable:Oxidation on M]VDS[Custom HexNAc:HexNAc on S DI]PQLATLA|DTSPRHLSNVSSTGSIDM[Common Variable:Oxidation on M]VDSPQLAT[Custom HexNAc:HexNAc on T DI]LA	P10636-5 - 2N3R (D) (410 aa)	3117.48	97.4087	3	1040.17	5.05457e+06	97.3089	97.4778	97.4778	1040.5	3	1	MSMS		3	1	2	0	1.1305
2601_Glyco_02-calib	DEAAGHVTQARMVSK	DEAAGHVTQARM[Common Variable:Oxidation on M]VSK	P10636-5 - 2N3R (D) (410 aa)	1614.78	26.3425	4	404.702	5.00087e+06	26.294	26.294	26.3277	539.267	3	2	MSMS		1	1	1	0	-0.255678
2601_Glyco_02-calib	DNITHVPGGGNKK	DNITHVPGGGNKK	P10636-5 - 2N3R (D) (410 aa)	1335.69	63.3107	2	668.852	4.89222e+06	63.2668	63.2668	63.3421	668.851	2	1	MSMS		1	1	1	0	-1.44605
2601_Glyco_02-calib	DEAAGHVTQARMVSK	DEAAGHVTQARM[Common Variable:Oxidation on M]VSK	P10636-5 - 2N3R (D) (410 aa)	1614.78	29.7932	3	539.267	4.79767e+06	29.61	29.7245	29.8434	539.267	3	1	MSMS		4	1	1	0	0.419086
2601_Glyco_02-calib	DEAAGHVTQARMVSKSK	DEAAGHVTQARMVSKSK	P10636-5 - 2N3R (D) (410 aa)	1813.91	22.805	4	454.485	4.7699e+06	22.6474	22.8313	22.8984	454.485	4	2	MSMS		4	1	1	0	-0.0100978
2601_Glyco_02-calib	DEAAGHVTQARMVSK	DEAAGHVTQARM[Common Variable:Oxidation on M]VSK	P10636-5 - 2N3R (D) (410 aa)	1614.78	26.6346	4	404.702	4.76003e+06	26.4478	27.702	28.0387	539.267	3	3	MSMS		5	1	1	0	0.1686
2601_Glyco_02-calib	DTSPRHLSNVSSTGSIDMV	DTSPRHLSNVSSTGSIDMV	P10636-5 - 2N3R (D) (410 aa)	2001.94	81.8661	3	668.321	4.46054e+06	81.7613	81.8211	82.0397	668.656	3	1	MSMS		1	1	1	81.7276	0.0331153
2601_Glyco_02-calib	DFKDRVQSK	DFKDRVQSK	P10636-5 - 2N3R (D) (410 aa)	1121.58	38.7356	3	374.868	4.44588e+06	38.695	38.9018	39.1704	374.868	3	2	MSMS		6	1	1	0	0.460176
2601_Glyco_02-calib	AEPRQEFEVME	AEPRQEFEVM[Common Variable:Oxidation on M]E	P10636-5 - 2N3R (D) (410 aa)	1379.6	64.7269	2	690.809	4.41469e+06	63.4629	63.4629	68.7959	690.809	2	1	MSMS		49	1	1	0	0.715751
2601_Glyco_02-calib	SGDRSGYSSPGSPGTPGSRSRTPSLPTPPTREPKK	SGDRSGYSSPGSPGTPGSRSRTPSLPTPPTREPKK	P10636-5 - 2N3R (D) (410 aa)	3580.8	55.2911	6	597.807	4.33682e+06	55.236	55.8938	56.9637	597.974	6	4	MSMS		6	1	1	55.2048	0.362794
2601_Glyco_02-calib	AEPRQEFEVMEDHAGTYGLGDRK	AEPRQEFEVMEDHAGTYGLGDRK	P10636-5 - 2N3R (D) (410 aa)	2634.21	85.6537	4	659.561	4.30901e+06	85.1262	85.3784	86.1892	659.811	4	3	MSMS		20	1	1	0	0.00237816
2601_Glyco_02-calib	DNITHVPGGGNKK	DNITHVPGGGNKK	P10636-5 - 2N3R (D) (410 aa)	1335.69	62.8126	2	668.852	4.30558e+06	62.8156	62.9138	62.9138	668.851	2	2	MSMS		1	1	1	0	-1.22115
2601_Glyco_02-calib	DFKDRVQSK	DFKDRVQSK	P10636-5 - 2N3R (D) (410 aa)	1121.58	39.0455	2	561.799	4262352	38.9159	38.9621	39.0758	374.869	3	2	MSMS		1	1	1	0	1.05338
2601_Glyco_02-calib	DFKDRVQSK	DFKDRVQSK	P10636-5 - 2N3R (D) (410 aa)	1121.58	38.76	2	561.799	4.23668e+06	38.695	38.7884	38.8725	374.868	3	2	MSMS		1	1	1	0	0.0931321
2601_Glyco_02-calib	KVAVVRTPPKSPSSAK	KVAVVRTPPKSPSSAK	P10636-5 - 2N3R (D) (410 aa)	1650.98	22.2815	5	331.203	4.01228e+06	21.9165	22.4706	22.6474	413.752	4	3	MSMS		10	1	1	22.6765	0.726655
2601_Glyco_02-calib	TDHGAEIVYK	TDHGAEIVYK	P10636-5 - 2N3R (D) (410 aa)	1131.56	33.9437	2	566.785	4.00885e+06	33.8804	34.1205	35.0168	378.193	3	2	MSMS		20	1	1	0	0.985812
2601_Glyco_02-calib	DTSPRHLSNVSSTGSIDMVDSPQLATLA	DTSPRHLSNVSSTGSIDM[Common Variable:Oxidation on M]VDSPQLAT[Custom HexNAc:HexNAc on T DI]LA	P10636-5 - 2N3R (D) (410 aa)	3117.48	97.6897	3	1040.17	3.99739e+06	97.6608	97.6608	97.6608	1040.5	3	1	MSMS		1	1	1	0	0.406439
2601_Glyco_02-calib	IETHKLTFRENAK	IETHKLTFRENAK	P10636-5 - 2N3R (D) (410 aa)	1585.86	35.5374	4	397.472	3.91444e+06	35.3939	35.4586	36.1519	397.472	4	3	MSMS		9	1	1	0	0.628956
2601_Glyco_02-calib	DTSPRHLSNVSSTGSIDMVDSPQLATLA	DTSPRHLSNVSSTGSIDM[Common Variable:Oxidation on M]VDSPQLATLA	P10636-5 - 2N3R (D) (410 aa)	2914.4	103.334	3	972.473	3.84432e+06	103.146	103.214	103.654	972.805	3	1	MSMS		1	1	1	103.029	-2.17476
2601_Glyco_02-calib	DQGGYTMHQ	DQGGYTM[Common Variable:Oxidation on M]HQ	P10636-5 - 2N3R (D) (410 aa)	1051.4	26.1756	2	526.709	3.84309e+06	25.721	25.8408	26.8781	526.709	2	1	MSMS		9	1	1	0	-0.160245
2601_Glyco_02-calib	AEPRQEFEVMEDHAGTYGLG	AEPRQEFEVM[Common Variable:Oxidation on M]EDHAGTYGLG	P10636-5 - 2N3R (D) (410 aa)	2250.99	86.0002	3	751.336	3.81287e+06	83.9487	85.0234	86.4397	751.669	3	2	MSMS		19	1	1	83.9152	-0.742005
2601_Glyco_02-calib	STPTAEDVTAPLVDEGAPGK	STPTAEDVTAPLVDEGAPGK	P10636-5 - 2N3R (D) (410 aa)	1953.95	84.9865	3	652.325	3.81082e+06	84.9218	85.0234	85.5831	978.484	2	2	MSMS		7	1	1	0	-1.10636
2601_Glyco_02-calib	VAVVRTPPKSPSSAK	VAVVRTPPKSPSSAK	P10636-5 - 2N3R (D) (410 aa)	1522.88	28.2826	4	381.728	3.74411e+06	27.2994	28.2987	28.4657	381.728	4	2	MSMS		8	1	1	28.5001	-0.331787
2601_Glyco_02-calib	AEPRQEFEVMEDHAGTYGLG	AEPRQEFEVMEDHAGTYGLG	P10636-5 - 2N3R (D) (410 aa)	2234.99	97.0675	3	746.004	3.73268e+06	96.6228	96.794	97.0549	746.339	3	1	MSMS		4	1	1	97.0895	1.16432
2601_Glyco_02-calib	SGDRSGYSSPGSPGTPGSRSRTPSLPTPPTREPKK	SGDRSGYSSPGSPGTPGSRSRTPSLPTPPTREPKK	P10636-5 - 2N3R (D) (410 aa)	3580.8	55.8905	7	512.55	3.73015e+06	55.8089	55.8089	55.8089	597.974	6	2	MSMS		1	1	1	55.2048	-0.391087
2601_Glyco_02-calib	LTFRENAKAK	LTFRENAKAK	P10636-5 - 2N3R (D) (410 aa)	1176.66	21.1632	4	295.173	3728606	20.9974	21.1252	21.6709	393.228	3	3	MSMS		12	1	1	0	0.109427
2601_Glyco_02-calib	DTPSLEDEAAGHVTQARMVSKSK	DTPSLEDEAAGHVTQARM[Common Variable:Oxidation on M]VSKSK	P10636-5 - 2N3R (D) (410 aa)	2472.19	63.5199	4	619.055	3.63873e+06	63.5512	63.5512	63.6542	619.306	4	1	MSMS		1	1	1	0	-0.156747
2601_Glyco_02-calib	AEPRQEFEVME	AEPRQEFEVM[Common Variable:Oxidation on M]E	P10636-5 - 2N3R (D) (410 aa)	1379.6	61.8013	2	690.809	3.46377e+06	60.8659	62.593	62.6609	690.809	2	1	MSMS		14	1	1	0	0.162685
2601_Glyco_02-calib	DHAGTYGLGDRKDQGGYTMHQ	DHAGTYGLGDRKDQGGYTM[Common Variable:Oxidation on M]HQ	P10636-5 - 2N3R (D) (410 aa)	2322.01	37.4727	4	581.509	3.42988e+06	37.4323	37.5127	37.867	581.76	4	1	MSMS		5	1	1	0	0.306515
2601_Glyco_02-calib	SGDRSGYSSPGSPGTPGSRSRTPSLPTPPTREPKK	SGDRSGYSSPGSPGTPGSRSRTPSLPTPPTREPKK	P10636-5 - 2N3R (D) (410 aa)	3580.8	55.7248	7	512.55	3.39889e+06	55.7404	55.7404	55.7519	717.367	5	3	MSMS		1	1	1	55.2048	-0.349213
2601_Glyco_02-calib	DGSEEPGSETS	DGSEEPGSETS	P10636-5 - 2N3R (D) (410 aa)	1093.4	15.9724	2	547.71	3.38941e+06	15.1588	15.5887	16.1991	547.712	2	2	MSMS		1	1	1	15.1135	4.47123
2601_Glyco_02-calib	IGSTENLKHQPGGGK	IGSTENLKHQPGGGK	P10636-5 - 2N3R (D) (410 aa)	1521.79	17.8285	4	381.455	3.29397e+06	17.7463	17.8829	18.0988	381.455	4	3	MSMS		12	1	1	0	1.05822
2601_Glyco_02-calib	SRLQTAPVPMPDLKNVK	SRLQTAPVPM[Common Variable:Oxidation on M]PDLKNVK	P10636-5 - 2N3R (D) (410 aa)	1909.05	72.4605	4	478.269	3.28821e+06	72.4852	73.3059	73.3059	478.519	4	2	MSMS		4	1	1	72.4516	-0.0377329
2601_Glyco_02-calib	VAVVRTPPKSPSSAK	VAVVRTPPKSPSSAK	P10636-5 - 2N3R (D) (410 aa)	1522.88	23.3323	3	508.635	3.27608e+06	23.3355	23.3355	23.3355	508.635	3	1	MSMS		1	1	1	0	-0.303936
2601_Glyco_02-calib	KVAVVRTPPKSPSSAK	KVAVVRTPPKSPSSAK	P10636-5 - 2N3R (D) (410 aa)	1650.98	25.1223	3	551.333	3.23285e+06	25.0857	25.0857	25.0857	413.752	4	2	MSMS		1	1	1	22.6765	-0.484177
2601_Glyco_02-calib	TPPSSGEPPKSGDRSGYSSPGSPGTPGSRSRTPSLPTPPTREPK	TPPSSGEPPKSGDRSGYSSPGSPGTPGSRSRTPSLPTPPTREPK	P10636-5 - 2N3R (D) (410 aa)	4430.19	59.3348	7	633.891	3.22246e+06	57.961	58.7112	59.7568	634.177	7	3	MSMS		1	1	1	0	-0.527234
2601_Glyco_02-calib	DQGGYTMHQ	DQGGYTM[Common Variable:Oxidation on M]HQ	P10636-5 - 2N3R (D) (410 aa)	1051.4	16.3574	2	526.709	3.19976e+06	14.4524	16.9287	16.9287	526.71	2	1	MSMS		15	1	1	0	2.53392
2601_Glyco_02-calib	TPPSSGEPPK	TPPSSGEPPK	P10636-5 - 2N3R (D) (410 aa)	995.492	16.8005	2	498.753	3.0681e+06	14.6274	15.7065	16.8212	498.756	2	1	MSMS		15	1	1	0	4.38832
2601_Glyco_02-calib	SGDRSGYSSPGSPGTPGSRSRTPSLPTPPTREPKK	SGDRSGYSSPGSPGTPGSRSRTPSLPTPPTREPKK	P10636-5 - 2N3R (D) (410 aa)	3580.8	56.3884	7	512.55	3.06514e+06	55.9867	55.9867	56.5058	597.975	6	4	MSMS		3	1	1	55.2048	0.917877
2601_Glyco_02-calib	VAVVRTPPKSPSSAK	VAVVRTPPKSPSSAK	P10636-5 - 2N3R (D) (410 aa)	1522.88	31.9155	4	381.728	3.03677e+06	31.4588	31.4588	32.4859	381.728	4	2	MSMS		7	1	1	32.52	-0.48268
2601_Glyco_02-calib	DEAAGHVTQARMVSK	DEAAGHVTQARM[Common Variable:Oxidation on M]VSK	P10636-5 - 2N3R (D) (410 aa)	1614.78	29.9851	3	539.267	3.03369e+06	29.8757	30.0013	30.046	539.267	3	1	MSMS		1	1	1	0	-0.121257
2601_Glyco_02-calib	DTSPRHLSNVSSTGSIDMV	DTSPRHLSNVSSTGSIDMV	P10636-5 - 2N3R (D) (410 aa)	2001.94	82.1532	3	668.321	3.02411e+06	82.1136	82.2077	82.3244	668.656	3	1	MSMS		2	1	1	0	0.498825
2601_Glyco_02-calib	SRLQTAPVPMPDLK	SRLQTAPVPM[Common Variable:Oxidation on M]PDLK	P10636-5 - 2N3R (D) (410 aa)	1567.84	89.599	3	523.62	3.0202e+06	89.5283	89.5283	89.5526	523.62	3	1	MSMS		2	1	1	0	-0.961337
2601_Glyco_02-calib	SRLQTAPVPMPDLKNVK	SRLQTAPVPM[Common Variable:Oxidation on M]PDLKNVK	P10636-5 - 2N3R (D) (410 aa)	1909.05	86.5906	4	478.269	2.95222e+06	85.5142	86.4714	86.6317	478.519	4	2	MSMS		9	1	1	85.4461	-1.51747
2601_Glyco_02-calib	DEAAGHVTQARMVSKSK	DEAAGHVTQARM[Common Variable:Oxidation on M]VSKSK	P10636-5 - 2N3R (D) (410 aa)	1829.91	21.9218	4	458.484	2.90688e+06	21.8933	23.07	23.2061	458.483	4	3	MSMS		16	1	1	21.8701	-0.721842
2601_Glyco_02-calib	AEPRQEFEVME	AEPRQEFEVM[Common Variable:Oxidation on M]E	P10636-5 - 2N3R (D) (410 aa)	1379.6	72.9291	2	690.809	2.84782e+06	69.1549	69.2546	73.0604	690.808	2	1	MSMS		25	1	1	0	-1.16718
2601_Glyco_02-calib	DEAAGHVTQARMVSKSK	DEAAGHVTQARM[Common Variable:Oxidation on M]VSKSK	P10636-5 - 2N3R (D) (410 aa)	1829.91	19.4276	3	610.976	2.81998e+06	19.3791	19.4543	19.4543	458.483	4	2	MSMS		1	1	1	20.19	-0.353674
2601_Glyco_02-calib	LDFKDRVQSK	LDFKDRVQSK	P10636-5 - 2N3R (D) (410 aa)	1234.67	37.97	4	309.674	2.80479e+06	37.8481	37.9939	38.5242	412.563	3	2	MSMS		8	1	1	38.5586	1.36334
2601_Glyco_02-calib	SRLQTAPVPMPDLKNVK	SRLQTAPVPM[Common Variable:Oxidation on M]PDLKNVK	P10636-5 - 2N3R (D) (410 aa)	1909.05	75.1039	4	478.269	2.75883e+06	73.6085	75.3661	75.3661	478.519	4	2	MSMS		7	1	1	0	-0.209584
2601_Glyco_02-calib	DEAAGHVTQARMVSKSK	DEAAGHVTQARM[Common Variable:Oxidation on M]VSKSK	P10636-5 - 2N3R (D) (410 aa)	1829.91	19.6007	3	610.976	2.70743e+06	19.5793	19.5793	19.5793	458.484	4	2	MSMS		1	1	1	20.19	0.500093
2601_Glyco_02-calib	DEAAGHVTQARMVSK	DEAAGHVTQARMVSK	P10636-5 - 2N3R (D) (410 aa)	1598.78	32.7488	4	400.703	2.67385e+06	32.52	32.52	32.7623	533.935	3	2	MSMS		1	1	1	33.4537	0.50405
2601_Glyco_02-calib	AEPRQEFEVME	AEPRQEFEVM[Common Variable:Oxidation on M]E	P10636-5 - 2N3R (D) (410 aa)	1379.6	73.2826	2	690.809	2.66341e+06	73.2288	73.2288	73.2569	690.808	2	1	MSMS		1	1	1	0	-0.400637
2601_Glyco_02-calib	VAVVRTPPKSPSSAK	VAVVRTPPKSPSSAK	P10636-5 - 2N3R (D) (410 aa)	1522.88	31.1723	3	508.635	2.65675e+06	31.1641	31.1641	31.1641	508.635	3	1	MSMS		1	1	1	28.5001	-0.0881336
2601_Glyco_02-calib	VAVVRTPPKSPSSAK	VAVVRTPPKSPSSAK	P10636-5 - 2N3R (D) (410 aa)	1522.88	31.6995	3	508.635	2.64901e+06	31.6783	31.6783	31.6783	381.728	4	2	MSMS		1	1	1	32.52	0.524449
2601_Glyco_02-calib	SEKLDFK	SEKLDFK	P10636-5 - 2N3R (D) (410 aa)	865.455	35.9238	2	433.735	2.63538e+06	35.812	35.9475	36.568	289.492	3	2	MSMS		4	1	1	0	0.281046
2601_Glyco_02-calib	SRLQTAPVPMPDLK	SRLQTAPVPM[Common Variable:Oxidation on M]PDLK	P10636-5 - 2N3R (D) (410 aa)	1567.84	77.8926	3	523.62	2.60991e+06	73.592	75.7337	79.2687	523.62	3	2	MSMS		38	1	1	0	-0.260076
2601_Glyco_02-calib	SRLQTAPVPMPDLK	SRLQTAPVPM[Common Variable:Oxidation on M]PDLK	P10636-5 - 2N3R (D) (410 aa)	1567.84	89.9002	3	523.62	2.6087e+06	89.697	89.7858	90.045	523.62	3	1	MSMS		1	1	1	0	-1.55832
2601_Glyco_02-calib	DEGAPGKQAAAQPHTEIPEGTTAEEAGIGDTPSLE	DEGAPGKQAAAQPHTEIPEGTTAEEAGIGDTPSLE	P10636-5 - 2N3R (D) (410 aa)	3473.61	93.787	4	869.409	2.57364e+06	93.676	93.7775	93.8456	1159.21	3	2	MSMS		4	1	1	93.6432	0.717137
2601_Glyco_02-calib	TPPSSGEPPKSGDRSGYSSPGSPGTPGSRSRTPSLPTPPTREPK	TPPSSGEPPKSGDRSGYSSPGSPGTPGSRSRTPSLPTPPTREPK	P10636-5 - 2N3R (D) (410 aa)	4430.19	59.3157	6	739.371	2.4713e+06	59.2884	59.2884	59.7906	739.706	6	2	MSMS		2	1	1	0	0.80306
2601_Glyco_02-calib	DTSPRHLSNVSSTGSIDMVDSPQLATLA	DTSPRHLSNVSSTGSIDM[Common Variable:Oxidation on M]VDSPQLATLA	P10636-5 - 2N3R (D) (410 aa)	2914.4	102.378	3	972.473	2.41517e+06	102.42	102.42	102.995	972.808	3	1	MSMS		5	1	1	103.029	0.0892613
2601_Glyco_02-calib	DGKTKIATPRGAAPPGQK	DGKTKIATPRGAAPPGQK	P10636-5 - 2N3R (D) (410 aa)	1792	28.5055	4	449.006	2.378e+06	28.0387	28.5247	28.759	449.006	4	2	MSMS		8	1	1	0	0.359214
2601_Glyco_02-calib	DQGGYTMHQ	DQGGYTM[Common Variable:Oxidation on M]HQ	P10636-5 - 2N3R (D) (410 aa)	1051.4	20.7928	2	526.709	2.35036e+06	20.6878	20.7228	22.9452	526.708	2	1	MSMS		20	1	1	0	-0.531162
2601_Glyco_02-calib	KIETHKLTFRENAK	KIETHKLTFRENAK	P10636-5 - 2N3R (D) (410 aa)	1713.95	35.5882	4	429.495	2.34258e+06	34.5681	34.5681	36.7393	429.495	4	3	MSMS		11	1	1	0	-0.329168
2601_Glyco_02-calib	DQGGYTMHQ	DQGGYTM[Common Variable:Oxidation on M]HQ	P10636-5 - 2N3R (D) (410 aa)	1051.4	17.5643	2	526.709	2.30456e+06	17.0773	17.6439	18.5733	526.709	2	1	MSMS		11	1	1	0	1.16595
2601_Glyco_02-calib	DQGGYTMHQ	DQGGYTM[Common Variable:Oxidation on M]HQ	P10636-5 - 2N3R (D) (410 aa)	1051.4	23.1784	2	526.709	2.29214e+06	23.0531	23.1663	23.1663	526.708	2	1	MSMS		1	1	1	0	-0.983989
2601_Glyco_02-calib	IETHKLTFRENAKAK	IETHKLTFRENAKAK	P10636-5 - 2N3R (D) (410 aa)	1784.99	35.0135	5	358.005	2.26371e+06	34.7428	34.8384	36.7738	358.005	5	2	MSMS		4	1	1	0	0.107724
2601_Glyco_02-calib	DEAAGHVTQARMVSKSK	DEAAGHVTQARM[Common Variable:Oxidation on M]VSKSK	P10636-5 - 2N3R (D) (410 aa)	1829.91	21.3125	3	610.976	2.24381e+06	20.8917	20.9262	21.8431	458.484	4	3	MSMS		3	1	1	21.8701	0.0109294
2601_Glyco_02-calib	DAGLKESPLQTPTEDGSEEPGSETS	DAGLKESPLQTPTEDGSEEPGSETS	P10636-5 - 2N3R (D) (410 aa)	2560.13	75.1053	3	854.384	2.23994e+06	74.935	75.0583	75.2293	854.719	3	2	MSMS		3	1	1	0	1.11583
2601_Glyco_02-calib	SRLQTAPVPMPDLKNVK	SRLQTAPVPM[Common Variable:Oxidation on M]PDLKNVK	P10636-5 - 2N3R (D) (410 aa)	1909.05	87.0272	4	478.269	2.2296e+06	86.8013	86.8013	87.2515	478.519	4	2	MSMS		6	1	1	87.2795	-0.906471
2601_Glyco_02-calib	IGSTENLKHQPGGGK	IGSTENLKHQPGGGK	P10636-5 - 2N3R (D) (410 aa)	1521.79	20.6942	4	381.455	2.22101e+06	20.6805	20.6975	21.1252	508.27	3	2	MSMS		2	1	1	21.1461	-0.593513
2601_Glyco_02-calib	TDHGAEIVYKSPVVSG	TDHGAEIVYKSPVVSG	P10636-5 - 2N3R (D) (410 aa)	1657.83	72.6627	3	553.618	2.1944e+06	72.6573	73.1306	73.1306	553.618	3	2	MSMS		4	1	1	72.6224	0.955511
2601_Glyco_02-calib	SRLQTAPVPMPDLKNVK	SRLQTAPVPM[Common Variable:Oxidation on M]PDLKNVK	P10636-5 - 2N3R (D) (410 aa)	1909.05	86.2641	3	637.356	2.18788e+06	85.6875	86.2232	86.2232	637.69	3	2	MSMS		4	1	1	85.4461	0.263604
2601_Glyco_02-calib	IETHKLTFRENAKAK	IETHKLTFRENAKAK	P10636-5 - 2N3R (D) (410 aa)	1784.99	28.7437	4	447.255	2.17137e+06	28.6221	28.7253	28.759	447.254	4	2	MSMS		3	1	1	0	-1.19769
2601_Glyco_02-calib	VAVVRTPPKSPSSAK	VAVVRTPPKSPSSAK	P10636-5 - 2N3R (D) (410 aa)	1522.88	31.2765	4	381.728	2.17096e+06	31.23	31.2604	31.3405	381.728	4	1	MSMS		1	1	1	0	0.00761232
2601_Glyco_02-calib	VAVVRTPPKSPSSAK	VAVVRTPPKSPSSAK	P10636-5 - 2N3R (D) (410 aa)	1522.88	32.8734	4	381.728	2.16414e+06	32.5531	32.966	34.3611	508.636	3	2	MSMS		23	1	1	32.52	1.07315
2601_Glyco_02-calib	LTFRENAKAKT	LTFRENAKAKT	P10636-5 - 2N3R (D) (410 aa)	1277.71	24.8161	4	320.435	2.15433e+06	24.8008	24.8008	24.8008	320.435	4	1	MSMS		1	1	1	0	-0.0531574
2601_Glyco_02-calib	TDHGAEIVYK	TDHGAEIVYK	P10636-5 - 2N3R (D) (410 aa)	1131.56	34.6294	2	566.785	2.14409e+06	34.6049	34.6049	34.6049	378.193	3	2	MSMS		1	1	1	0	0.236623
2601_Glyco_02-calib	DEAAGHVTQARMVSKSK	DEAAGHVTQARM[Common Variable:Oxidation on M]VSKSK	P10636-5 - 2N3R (D) (410 aa)	1829.91	25.0829	4	458.484	2.1122e+06	25.0363	25.0489	25.0489	458.483	4	1	MSMS		2	1	1	0	-0.516127
2601_Glyco_02-calib	DQGGYTMHQDQEG	DQGGYTM[Common Variable:Oxidation on M]HQDQEG	P10636-5 - 2N3R (D) (410 aa)	1480.55	17.0229	2	741.284	2.10384e+06	16.9769	17.0093	17.0093	741.286	2	1	MSMS		1	1	1	0	2.93286
2601_Glyco_02-calib	LTFRENAKAKT	LTFRENAKAKT	P10636-5 - 2N3R (D) (410 aa)	1277.71	24.7826	3	426.91	2.0249e+06	24.7745	24.7745	24.7745	426.91	3	1	MSMS		1	1	1	0	0.327585
2601_Glyco_02-calib	DEAAGHVTQARMVSKSK	DEAAGHVTQARM[Common Variable:Oxidation on M]VSKSK	P10636-5 - 2N3R (D) (410 aa)	1829.91	22.2155	5	366.988	2.01511e+06	21.8933	22.8313	22.8313	458.484	4	3	MSMS		11	1	1	21.8701	0.0445106
2601_Glyco_02-calib	DEAAGHVTQARMVSKSK	DEAAGHVTQARM[Common Variable:Oxidation on M]VSKSK	P10636-5 - 2N3R (D) (410 aa)	1829.91	20.7956	3	610.976	1.99168e+06	20.7719	20.7719	20.7719	458.484	4	2	MSMS		1	1	1	21.8701	0.0234393
2601_Glyco_02-calib	SRLQTAPVPMPDLK	SRLQTAPVPM[Common Variable:Oxidation on M]PDLK	P10636-5 - 2N3R (D) (410 aa)	1567.84	74.3326	3	523.62	1.98518e+06	73.592	73.9854	74.3559	523.621	3	1	MSMS		4	1	1	0	0.45669
2601_Glyco_02-calib	DEAAGHVTQARMVSKSK	DEAAGHVTQARM[Common Variable:Oxidation on M]VSKSK	P10636-5 - 2N3R (D) (410 aa)	1829.91	20.2678	3	610.976	1.98339e+06	20.2243	20.3162	20.3934	458.484	4	3	MSMS		3	1	1	20.19	0.720317
2601_Glyco_02-calib	DTSPRHLSNVSSTGSIDMVDSPQLATLA	DTSPRHLSNVSSTGSIDM[Common Variable:Oxidation on M]VDSPQLATLA	P10636-5 - 2N3R (D) (410 aa)	2914.4	102.03	3	972.473	1.9822e+06	101.814	101.842	102.116	972.808	3	1	MSMS		2	1	1	0	0.860468
2601_Glyco_02-calib	DRKDQGGYTMHQ	DRKDQGGYTM[Common Variable:Oxidation on M]HQ	P10636-5 - 2N3R (D) (410 aa)	1450.63	13.367	3	484.549	1.94363e+06	10.0122	10.8523	16.8053	484.549	3	3	MSMS		61	1	1	0	0.00998759
2601_Glyco_02-calib	SGDRSGYSSPGSPGTPGSRSRTPSLPTPPTREPKK	SGDRSGYSSPGSPGTPGSRSRTPSLPTPPTREPKK	P10636-5 - 2N3R (D) (410 aa)	3580.8	55.0689	7	512.55	1.94319e+06	54.892	55.1005	55.1355	597.974	6	3	MSMS		2	1	1	55.2048	0.0832926
2601_Glyco_02-calib	CGSLGNIHHKPGGGQVEVKSEK	CGSLGNIHHKPGGGQVEVKSEK	P10636-5 - 2N3R (D) (410 aa)	2260.14	36.2601	5	453.035	1.91395e+06	36.1859	36.2536	36.6704	453.236	5	2	MSMS		9	1	1	0	1.03695
2601_Glyco_02-calib	AEPRQEFEVME	AEPRQEFEVM[Common Variable:Oxidation on M]E	P10636-5 - 2N3R (D) (410 aa)	1379.6	76.5646	2	690.809	1.89668e+06	76.0818	76.5215	77.07	690.808	2	1	MSMS		4	1	1	0	-0.595217
2601_Glyco_02-calib	DEAAGHVTQARMVSKSK	DEAAGHVTQARM[Common Variable:Oxidation on M]VSKSK	P10636-5 - 2N3R (D) (410 aa)	1829.91	20.2405	5	366.988	1.88854e+06	20.3934	20.3934	20.3934	458.484	4	3	MSMS		1	1	1	20.19	0.386504
2601_Glyco_02-calib	SRLQTAPVPMPDLKNVK	SRLQTAPVPM[Common Variable:Oxidation on M]PDLKNVK	P10636-5 - 2N3R (D) (410 aa)	1909.05	86.6682	3	637.356	1.88561e+06	86.6317	86.6317	86.6887	478.519	4	2	MSMS		1	1	1	85.4461	-1.24383
2601_Glyco_02-calib	DQGGYTMHQ	DQGGYTM[Common Variable:Oxidation on M]HQ	P10636-5 - 2N3R (D) (410 aa)	1051.4	20.1534	2	526.709	1.88061e+06	19.4543	19.7758	20.402	526.709	2	1	MSMS		6	1	1	0	-0.1037
2601_Glyco_02-calib	DEAAGHVTQARMVSKSK	DEAAGHVTQARM[Common Variable:Oxidation on M]VSKSK	P10636-5 - 2N3R (D) (410 aa)	1829.91	14.8298	4	458.484	1.8188e+06	14.6274	14.8621	14.9977	458.486	4	3	MSMS		8	1	1	0	4.52109
2601_Glyco_02-calib	DTSPRHLSNVSSTGSIDMV	DTSPRHLSNVSSTGSIDM[Common Variable:Oxidation on M]V	P10636-5 - 2N3R (D) (410 aa)	2017.94	80.8948	3	673.653	1.81041e+06	80.8596	80.8596	81.5892	673.986	3	1	MSMS		2	1	1	0	-2.1405
2601_Glyco_02-calib	TKIATPRGAAPPGQK	TKIATPRGAAPPGQK	P10636-5 - 2N3R (D) (410 aa)	1491.85	29.8487	3	498.291	1.77955e+06	29.8254	29.8254	29.8254	498.291	3	1	MSMS		1	1	1	0	0.0960994
2601_Glyco_02-calib	DEAAGHVTQARMVSKSK	DEAAGHVTQARM[Common Variable:Oxidation on M]VSKSK	P10636-5 - 2N3R (D) (410 aa)	1829.91	21.4049	5	366.988	1.77294e+06	20.9446	20.979	21.652	458.484	4	3	MSMS		1	1	1	21.8701	-0.0540856
2601_Glyco_02-calib	QAAAQPHTEIPEGTTAEEAGIGDTPSLEDEAAGHVTQARMVSK	QAAAQPHTEIPEGTTAEEAGIGDTPSLEDEAAGHVTQARMVSK	P10636-5 - 2N3R (D) (410 aa)	4400.08	87.7555	4	1101.03	1.7381e+06	87.6052	87.7392	87.9434	881.426	5	3	MSMS		4	1	1	0	1.27265
2601_Glyco_02-calib	DEAAGHVTQARMVSKSK	DEAAGHVTQARMVSKSK	P10636-5 - 2N3R (D) (410 aa)	1813.91	25.5891	3	605.644	1.73448e+06	25.5804	25.5804	25.5804	605.643	3	1	MSMS		1	1	1	27.2714	-1.50534
2601_Glyco_02-calib	ESPLQTPTEDGSEEPGSETS	ESPLQTPTEDGSEEPGSETS	P10636-5 - 2N3R (D) (410 aa)	2075.87	65.0357	2	1038.94	1.72489e+06	64.4814	64.8243	65.2758	1039.44	2	2	MSMS		3	1	1	0	1.20692
2601_Glyco_02-calib	DQGGYTMHQ	DQGGYTM[Common Variable:Oxidation on M]HQ	P10636-5 - 2N3R (D) (410 aa)	1051.4	14.0851	2	526.709	1.69768e+06	13.4088	13.9798	14.2786	526.71	2	1	MSMS		5	1	1	0	2.16901
2601_Glyco_02-calib	KIETHKLTFRENAK	KIETHKLTFRENAK	P10636-5 - 2N3R (D) (410 aa)	1713.95	35.1611	5	343.798	1.68388e+06	34.9156	34.9771	36.7393	429.495	4	3	MSMS		6	1	1	0	0.0805434
2601_Glyco_02-calib	DRVQSKIGSLDNITHVPGGGNK	DRVQSKIGSLDNITHVPGGGNK	P10636-5 - 2N3R (D) (410 aa)	2291.2	72.0953	5	459.247	1.65584e+06	71.9961	72.1003	72.3143	574.058	4	3	MSMS		4	1	1	0	0.503181
2601_Glyco_02-calib	DQGGYTMHQ	DQGGYTM[Common Variable:Oxidation on M]HQ	P10636-5 - 2N3R (D) (410 aa)	1051.4	12.4683	2	526.709	1.63938e+06	12.4492	12.5755	12.9063	526.709	2	1	MSMS		6	1	1	0	-0.0789179
2601_Glyco_02-calib	VQIVYKPVDLSKVTSK	VQIVYKPVDLSKVTSK	P10636-5 - 2N3R (D) (410 aa)	1803.05	83.4471	4	451.77	1.61928e+06	83.3294	83.3636	83.4324	451.77	4	2	MSMS		2	1	1	0	0.130757
2601_Glyco_02-calib	DRVQSKIGSL	DRVQSKIGSL	P10636-5 - 2N3R (D) (410 aa)	1101.61	53.4304	3	368.212	1.60949e+06	53.3923	53.4468	53.5265	551.815	2	2	MSMS		1	1	1	0	1.20693
2601_Glyco_02-calib	SGDRSGYSSPGSPGTPGSRSRTPSLPTPPTREPK	SGDRSGYSSPGSPGTPGSRSRTPSLPTPPTREPK	P10636-5 - 2N3R (D) (410 aa)	3452.7	61.0258	5	691.548	1.59135e+06	60.784	61.3992	61.4327	691.749	5	2	MSMS		5	1	1	0	0.205289
2601_Glyco_02-calib	SRLQTAPVPMPDLK	SRLQTAPVPM[Common Variable:Oxidation on M]PDLK	P10636-5 - 2N3R (D) (410 aa)	1567.84	86.8477	3	523.62	1.58736e+06	86.5008	86.6542	88.348	523.62	3	1	MSMS		13	1	1	88.3816	-0.696701
2601_Glyco_02-calib	SGDRSGYSSPGSPGTPGSRSRTPSLPTPPTREPKK	SGDRSGYSSPGSPGTPGSRSRTPSLPTPPTREPKK	P10636-5 - 2N3R (D) (410 aa)	3580.8	55.3795	7	512.55	1.5839e+06	55.4411	55.4411	55.4411	597.974	6	2	MSMS		3	1	1	55.2048	-0.604661
2601_Glyco_02-calib	IETHKLTFRENAKAK	IETHKLTFRENAKAK	P10636-5 - 2N3R (D) (410 aa)	1784.99	34.5765	5	358.005	1.57065e+06	34.526	34.5609	34.7758	447.255	4	2	MSMS		2	1	1	34.3961	1.31955
2601_Glyco_02-calib	DHGAEIVYK	DHGAEIVYK	P10636-5 - 2N3R (D) (410 aa)	1030.51	34.3858	2	516.261	1.56156e+06	34.3267	34.4648	34.4648	516.26	2	1	MSMS		1	1	1	0	-3.22252
2601_Glyco_02-calib	SRLQTAPVPMPDLK	SRLQTAPVPM[Common Variable:Oxidation on M]PDLK	P10636-5 - 2N3R (D) (410 aa)	1567.84	81.991	3	523.62	1.55469e+06	81.693	81.8965	85.2292	523.62	3	2	MSMS		31	1	1	81.6586	-1.30936
2601_Glyco_02-calib	DEGAPGKQAAAQPHTEIPEGTTAEEAGIG	DEGAPGKQAAAQPHTEIPEGTTAEEAGIG	P10636-5 - 2N3R (D) (410 aa)	2831.32	76.0679	3	944.781	1.5457e+06	75.9661	76.0818	76.2455	945.115	3	1	MSMS		2	1	1	0	-0.093128
2601_Glyco_02-calib	DTSPRHLSNVSSTGSIDMVDSPQLATLA	DTSPRHLSNVSSTGSIDMVDSPQLATLA	P10636-5 - 2N3R (D) (410 aa)	2898.4	110.649	3	967.142	1.51424e+06	110.544	110.544	110.626	967.474	3	1	MSMS		1	1	1	110.536	-1.86092
2601_Glyco_02-calib	DTSPRHLSNVSSTGSIDMVDSPQLATLA	DTSPRHLSNVSSTGSIDM[Common Variable:Oxidation on M]VDSPQLATLA	P10636-5 - 2N3R (D) (410 aa)	2914.4	98.2315	3	972.473	1.51084e+06	98.1883	98.1883	98.377	972.808	3	1	MSMS		2	1	1	98.4788	0.948717
2601_Glyco_02-calib	DTSPRHLSNVSSTGSIDMV	DTSPRHLSNVSSTGS[Custom HexNAc:HexNAc on S DI]IDMV	P10636-5 - 2N3R (D) (410 aa)	2205.02	78.5714	3	736.015	1.49115e+06	78.5267	78.5954	78.8684	736.349	3	1	MSMS		1	1	1	0	0.292375
2601_Glyco_02-calib	DEAAGHVTQARMVSK	DEAAGHVTQARMVSK	P10636-5 - 2N3R (D) (410 aa)	1598.78	33.661	3	533.935	1.48635e+06	33.4873	33.6414	33.9847	533.935	3	2	MSMS		4	1	1	34.0191	0.613662
2601_Glyco_02-calib	DHGAEIVYKSPVVSGDTSPRHLSNVSSTGSI	DHGAEIVYKSPVVSGDTSPRHLSNVSSTGSI	P10636-5 - 2N3R (D) (410 aa)	3195.58	85.5299	5	640.123	1.48283e+06	85.4461	85.5484	85.7559	800.153	4	2	MSMS		10	1	1	0	-0.357763
2601_Glyco_02-calib	SPVVSGDTSPRHLSNVSSTGSIDMV	SPVVSGDTSPRHLSNVSSTGSIDMV	P10636-5 - 2N3R (D) (410 aa)	2528.22	88.6696	3	843.747	1.47703e+06	88.6242	88.6928	88.7949	844.081	3	1	MSMS		2	1	1	0	0.256822
2601_Glyco_02-calib	IGSTENLKHQPGGGK	IGSTENLKHQPGGGK	P10636-5 - 2N3R (D) (410 aa)	1521.79	20.7353	4	381.455	1.46671e+06	20.6805	20.6805	21.1252	381.455	4	2	MSMS		3	1	1	21.1461	-0.470414
2601_Glyco_02-calib	SRLQTAPVPMPDLK	SRLQTAPVPM[Common Variable:Oxidation on M]PDLK	P10636-5 - 2N3R (D) (410 aa)	1567.84	86.0275	3	523.62	1.4641e+06	85.2978	86.1198	86.3502	523.62	3	1	MSMS		10	1	1	85.2634	-1.06239
2601_Glyco_02-calib	AEPRQEFEVME	AEPRQEFEVM[Common Variable:Oxidation on M]E	P10636-5 - 2N3R (D) (410 aa)	1379.6	63.2766	2	690.809	1.46084e+06	63.2542	63.2542	63.2542	690.809	2	1	MSMS		1	1	1	0	0.493992
2601_Glyco_02-calib	SRLQTAPVPMPDLKNVK	SRLQTAPVPM[Common Variable:Oxidation on M]PDLKNVK	P10636-5 - 2N3R (D) (410 aa)	1909.05	75.6302	4	478.269	1.4104e+06	75.5718	75.5718	75.5718	478.518	4	1	MSMS		1	1	1	0	-1.81632
2601_Glyco_02-calib	DEAAGHVTQARMVSKSK	DEAAGHVTQARMVSKSK	P10636-5 - 2N3R (D) (410 aa)	1813.91	18.5668	4	454.485	1.4067e+06	18.4749	18.4749	18.5377	454.485	4	2	MSMS		3	1	1	0	-0.595323
2601_Glyco_02-calib	SGDRSGYSSPGSPGTPGSRSRTPSLPTPPTREPKK	SGDRSGYSSPGSPGTPGSRSRTPSLPTPPTREPKK	P10636-5 - 2N3R (D) (410 aa)	3580.8	54.8623	7	512.55	1.40048e+06	54.892	54.892	54.892	717.368	5	3	MSMS		1	1	1	55.2048	0.328321
2601_Glyco_02-calib	VQIVYKPVDLSKVTSK	VQIVYKPVDLSKVTSK	P10636-5 - 2N3R (D) (410 aa)	1803.05	86.5103	4	451.77	1.37139e+06	86.3502	86.4483	86.5008	451.77	4	2	MSMS		3	1	1	0	-0.330279
2601_Glyco_02-calib	IETHKLTFRENAKAK	IETHKLTFRENAKAK	P10636-5 - 2N3R (D) (410 aa)	1784.99	34.7713	4	447.255	1.35152e+06	34.7428	34.7758	34.9584	358.005	5	2	MSMS		1	1	1	0	-0.650589
2601_Glyco_02-calib	AEPRQEFEVMEDHAGTYGLGDRK	AEPRQEFEVM[Common Variable:Oxidation on M]EDHAGTYGLGDRK	P10636-5 - 2N3R (D) (410 aa)	2650.21	65.3726	4	663.559	1.34116e+06	65.2423	65.3444	65.5655	663.811	4	3	MSMS		7	1	1	65.6	2.17861
2601_Glyco_02-calib	IGSLDNITHVPGGGNK	IGSLDNITHVPGGGNK	P10636-5 - 2N3R (D) (410 aa)	1577.82	75.011	3	526.946	1.33888e+06	74.9545	75.3324	75.3661	526.946	3	1	MSMS		1	1	1	0	0.0539452
2601_Glyco_02-calib	DHGAEIVYKSPVVSG	DHGAEIVYKSPVVSG	P10636-5 - 2N3R (D) (410 aa)	1556.78	73.5887	3	519.935	1.30751e+06	73.592	73.592	73.6085	519.935	3	1	MSMS		2	1	1	0	-0.210233
2601_Glyco_02-calib	SRLQTAPVPMPDLK	SRLQTAPVPM[Common Variable:Oxidation on M]PDLK	P10636-5 - 2N3R (D) (410 aa)	1567.84	81.0033	3	523.62	1.2944e+06	80.8939	80.9449	81.5545	523.62	3	2	MSMS		7	1	1	81.6586	-0.209483
2601_Glyco_02-calib	SRLQTAPVPMPDLKNVK	SRLQTAPVPM[Common Variable:Oxidation on M]PDLKNVK	P10636-5 - 2N3R (D) (410 aa)	1909.05	81.9125	4	478.269	1.29223e+06	80.8939	81.8965	81.8965	478.519	4	2	MSMS		6	1	1	0	0.112582
2601_Glyco_02-calib	TPPSSGEPPKSG	TPPSSGEPPKSG	P10636-5 - 2N3R (D) (410 aa)	1139.55	14.9253	2	570.78	1.27244e+06	14.6005	15.234	16.8053	570.782	2	1	MSMS		12	1	1	0	3.45786
2601_Glyco_02-calib	AEPRQEFEVME	AEPRQEFEVM[Common Variable:Oxidation on M]E	P10636-5 - 2N3R (D) (410 aa)	1379.6	74.0109	2	690.809	1.26606e+06	73.4661	73.592	74.2243	690.809	2	1	MSMS		3	1	1	0	0.119314
2601_Glyco_02-calib	GQANATRIPAKTPPAPKTPPSSGEPPK	GQANATRIPAKTPPAPKTPPSSGEPPK	P10636-5 - 2N3R (D) (410 aa)	2694.45	43.5853	5	539.896	1.26445e+06	43.1967	44.3233	46.0253	540.096	5	3	MSMS		2	1	1	0	-1.40606
2601_Glyco_02-calib	AEPRQEFEVMEDHAGTYGLGDRK	AEPRQEFEVM[Common Variable:Oxidation on M]EDHAGTYGLGDRK	P10636-5 - 2N3R (D) (410 aa)	2650.21	65.7643	4	663.559	1.26228e+06	65.6345	65.8304	66.2865	663.811	4	3	MSMS		5	1	1	65.6	2.06328
2601_Glyco_02-calib	SRLQTAPVPMPDLKNVK	SRLQTAPVPM[Common Variable:Oxidation on M]PDLKNVK	P10636-5 - 2N3R (D) (410 aa)	1909.05	74.8023	3	637.356	1.22837e+06	74.5373	75.0239	75.3324	478.52	4	2	MSMS		3	1	1	0	0.744117
2601_Glyco_02-calib	SRLQTAPVPMPDLK	SRLQTAPVPM[Common Variable:Oxidation on M]PDLK	P10636-5 - 2N3R (D) (410 aa)	1567.84	89.4943	2	784.927	1.17872e+06	89.4455	89.4455	89.4455	784.927	2	1	MSMS		1	1	1	89.3475	-0.0978916
2601_Glyco_02-calib	VQIVYKPVDLSKVTSK	VQIVYKPVDLSKVTSK	P10636-5 - 2N3R (D) (410 aa)	1803.05	75.5834	4	451.77	1.16316e+06	75.559	75.559	75.559	451.769	4	1	MSMS		1	1	1	0	-1.1118
2601_Glyco_02-calib	AEPRQEFEVMEDHAGTYGLG	AEPRQEFEVMEDHAGTYGLG	P10636-5 - 2N3R (D) (410 aa)	2234.99	95.6022	3	746.004	1.14769e+06	95.0235	95.4087	95.6453	746.339	3	2	MSMS		3	1	1	94.9897	0.521465
2601_Glyco_02-calib	IGSTENLKHQPGGGK	IGSTENLKHQPGGGK	P10636-5 - 2N3R (D) (410 aa)	1521.79	20.9913	3	508.271	1.13745e+06	20.8917	20.8917	21.1252	381.455	4	2	MSMS		2	1	1	21.1461	-0.0528007
2601_Glyco_02-calib	TDHGAEIVYKSPVVSG	TDHGAEIVYKSPVVS[Custom HexNAc:HexNAc on S DI]G|T[Custom HexNAc:HexNAc on T DI]DHGAEIVYKSPVVSG	P10636-5 - 2N3R (D) (410 aa)	1860.91	66.9247	3	621.311	1.12921e+06	66.8665	66.906	67.073	621.312	3	1	MSMS		2	1	2	0	1.28824
2601_Glyco_02-calib	LTFRENAK	LTFRENAK	P10636-5 - 2N3R (D) (410 aa)	977.529	32.1033	3	326.85	1.10694e+06	31.6783	31.6886	32.2506	326.85	3	1	MSMS		2	1	1	32.285	-0.519993
2601_Glyco_02-calib	DEAAGHVTQARMVSK	DEAAGHVTQARMVSK	P10636-5 - 2N3R (D) (410 aa)	1598.78	34.6207	3	533.935	1.10432e+06	34.6049	34.6049	34.6049	533.933	3	1	MSMS		1	1	1	0	-4.10213
2601_Glyco_02-calib	DRSGYSSPGSPGTPGSRSRTPSLPTPPTREPK	DRSGYSSPGSPGTPGSRSRTPSLPTPPTREPK	P10636-5 - 2N3R (D) (410 aa)	3308.65	64.6309	5	662.737	1.08469e+06	64.3222	64.3868	65.8678	662.936	5	2	MSMS		1	1	1	0	-2.95678
2601_Glyco_02-calib	IETHKLTFRENAK	IETHKLTFRENAK	P10636-5 - 2N3R (D) (410 aa)	1585.86	39.1816	3	529.626	1.06233e+06	39.1257	39.1257	39.1428	397.472	4	3	MSMS		1	1	1	0	0.954035
2601_Glyco_02-calib	QAAAQPHTEIPEGTTAEEAGIGDTPSLE	QAAAQPHTEIPEGTTAEEAGIGDTPSLE	P10636-5 - 2N3R (D) (410 aa)	2819.31	96.2784	3	940.777	1.05969e+06	96.2174	96.2174	96.2174	941.111	3	1	MSMS		1	1	1	0	-0.167251
2601_Glyco_02-calib	VQIVYKPVDLSK	VQIVYKPVDLSK	P10636-5 - 2N3R (D) (410 aa)	1387.81	82.7215	3	463.61	1.03974e+06	82.3928	82.4856	82.9063	463.61	3	1	MSMS		3	1	1	0	0.248511
2601_Glyco_02-calib	DEAAGHVTQARMVSKSK	DEAAGHVTQARMVSKSK	P10636-5 - 2N3R (D) (410 aa)	1813.91	18.5993	3	605.644	1.03841e+06	18.5021	18.5021	18.5021	454.485	4	2	MSMS		1	1	1	0	-0.0288829
2601_Glyco_02-calib	TDHGAEIVYKSPVVSG	TDHGAEIVYKSPVVSG	P10636-5 - 2N3R (D) (410 aa)	1657.83	74.8872	3	553.618	1.01373e+06	74.8365	74.8365	74.8365	553.618	3	1	MSMS		1	1	1	0	0.249225
2601_Glyco_02-calib	KVAVVRTPPKSPSSAK	KVAVVRTPPKSPSSAK	P10636-5 - 2N3R (D) (410 aa)	1650.98	26.4338	4	413.752	1.00102e+06	25.6816	25.9872	27.4228	413.752	4	2	MSMS		10	1	1	27.4403	0.0820089
2601_Glyco_02-calib	IGSTENLK	IGSTENLK	P10636-5 - 2N3R (D) (410 aa)	860.46	28.0131	2	431.237	976086	28.0387	28.0723	28.1061	431.237	2	1	MSMS		3	1	1	28.004	-0.176698
2601_Glyco_02-calib	DTSPRHLSNVSSTGSIDMV	DTSPRHLSNVSSTGS[Custom HexNAc:HexNAc on S DI]IDMV	P10636-5 - 2N3R (D) (410 aa)	2205.02	77.5234	3	736.015	974905	77.3636	77.5408	77.6087	736.349	3	1	MSMS		2	1	1	0	0.701882
2601_Glyco_02-calib	QAAAQPHTEIPEGTTAEEAGIGDTPSLEDEAAGHVTQARMVSK	QAAAQPHTEIPEGTTAEEAGIGDTPSLEDEAAGHVTQARM[Common Variable:Oxidation on M]VSK	P10636-5 - 2N3R (D) (410 aa)	4416.08	94.7809	5	884.223	974633	94.3452	94.481	94.7157	884.624	5	1	MSMS		1	1	1	0	-0.204705
2601_Glyco_02-calib	SRLQTAPVPMPDLKNVK	SRLQTAPVPM[Common Variable:Oxidation on M]PDLKNVK	P10636-5 - 2N3R (D) (410 aa)	1909.05	78.436	4	478.269	967261	75.8168	75.9043	79.2341	478.519	4	2	MSMS		19	1	1	0	-0.0813285
2601_Glyco_02-calib	DHGAEIVYK	DHGAEIVYK	P10636-5 - 2N3R (D) (410 aa)	1030.51	34.6265	3	344.51	962645	34.6049	34.6049	34.6049	516.262	2	2	MSMS		1	1	1	0	1.75315
2601_Glyco_02-calib	DEVSASLAKQGL	DEVSASLAKQGL	P10636-5 - 2N3R (D) (410 aa)	1216.63	81.7536	2	609.322	958567	81.5545	81.7863	81.7863	609.323	2	1	MSMS		2	1	1	0	1.71811
2601_Glyco_02-calib	SRLQTAPVPMPDLKNVK	SRLQTAPVPM[Common Variable:Oxidation on M]PDLKNVK	P10636-5 - 2N3R (D) (410 aa)	1909.05	82.2	4	478.269	958288	82.1622	82.9063	82.9063	478.519	4	2	MSMS		3	1	1	0	-1.15368
2601_Glyco_02-calib	SRLQTAPVPMPDLKNVK	SRLQTAPVPM[Common Variable:Oxidation on M]PDLKNVK	P10636-5 - 2N3R (D) (410 aa)	1909.05	76.4086	3	637.356	949120	76.4878	76.7955	77.6433	478.52	4	2	MSMS		6	1	1	0	0.395866
2601_Glyco_02-calib	DHGAEIVYKSPVVSG	DHGAEIVYKSPVVSG	P10636-5 - 2N3R (D) (410 aa)	1556.78	74.1472	3	519.935	910231	73.7664	73.7664	74.2243	519.935	3	1	MSMS		1	1	1	0	0.296058
2601_Glyco_02-calib	QAAAQPHTEIPEGTTAEEAGIGDTPSLEDEAAGHVTQARMVSK	QAAAQPHTEIPEGTTAEEAGIGDTPSLEDEAAGHVTQARM[Common Variable:Oxidation on M]VSK	P10636-5 - 2N3R (D) (410 aa)	4416.08	93.0746	5	884.223	907262	92.2283	92.478	93.7095	884.625	5	2	MSMS		8	1	1	92.1607	0.802441
2601_Glyco_02-calib	VQIVYKPVDLSK	VQIVYKPVDLSK	P10636-5 - 2N3R (D) (410 aa)	1387.81	83.9808	3	463.61	905539	83.398	83.5714	85.995	463.61	3	2	MSMS		10	1	1	0	-0.242074
2601_Glyco_02-calib	SRLQTAPVPMPDLKNVK	SRLQTAPVPM[Common Variable:Oxidation on M]PDLKNVK	P10636-5 - 2N3R (D) (410 aa)	1909.05	73.8644	3	637.356	901889	73.68	73.68	73.68	637.69	3	1	MSMS		1	1	1	0	0.234077
2601_Glyco_02-calib	DFKDRVQSK	DFKDRVQSK	P10636-5 - 2N3R (D) (410 aa)	1121.58	17.3305	3	374.868	897458	17.2651	17.3133	17.375	374.869	3	1	MSMS		2	1	1	0	2.29615
2601_Glyco_02-calib	DTSPRHLSNVSSTGSIDMV	DTSPRHLSNVSSTGSIDM[Common Variable:Oxidation on M]V	P10636-5 - 2N3R (D) (410 aa)	2017.94	68.1632	3	673.653	896251	68.0434	68.2177	68.2177	673.988	3	1	MSMS		1	1	1	67.971	1.05005
2601_Glyco_02-calib	VQIVYKPVDLSKVTSK	VQIVYKPVDLSKVTSK	P10636-5 - 2N3R (D) (410 aa)	1803.05	86.4795	3	602.024	893515	86.3502	86.4397	86.4397	602.025	3	2	MSMS		2	1	1	0	0.862641
2601_Glyco_02-calib	LTFRENAKAKT	LTFRENAKAKT	P10636-5 - 2N3R (D) (410 aa)	1277.71	31.8652	3	426.91	892214	31.7179	31.7661	32.7283	426.91	3	2	MSMS		5	1	1	32.7623	-0.558043
2601_Glyco_02-calib	DHAGTYGLG	DHAGTYGLG	P10636-5 - 2N3R (D) (410 aa)	889.393	48.5132	2	445.704	891418	48.5951	48.5951	48.5951	445.704	2	1	MSMS		1	1	1	0	1.45375
2601_Glyco_02-calib	DTSPRHLSNVSSTGSIDMVDSPQLATLA	DTSPRHLSNVSSTGSIDMVDSPQLATLA	P10636-5 - 2N3R (D) (410 aa)	2898.4	107.418	3	967.142	888921	106.69	106.85	109.367	967.474	3	1	MSMS		11	1	1	109.378	-1.93074
2601_Glyco_02-calib	TDHGAEIVYKSPVVSG	TDHGAEIVYKSPVVSG	P10636-5 - 2N3R (D) (410 aa)	1657.83	74.2664	3	553.618	888404	73.8123	73.8387	74.2243	553.618	3	1	MSMS		3	1	1	0	0.223341
2601_Glyco_02-calib	SRLQTAPVPMP	SRLQTAPVPM[Common Variable:Oxidation on M]P	P10636-5 - 2N3R (D) (410 aa)	1211.63	85.177	2	606.824	886777	83.9152	85.1599	85.5142	606.824	2	1	MSMS		5	1	1	0	-0.502556
2601_Glyco_02-calib	QAAAQPHTEIPEGTTAEEAGIGDTPSLE	QAAAQPHTEIPEGTTAEEAGIGDTPSLE	P10636-5 - 2N3R (D) (410 aa)	2819.31	92.0732	3	940.777	882286	92.0442	92.127	92.382	941.112	3	1	MSMS		4	1	1	92.4432	0.833129
2601_Glyco_02-calib	DEAAGHVTQARMVSK	DEAAGHVTQARMVSK	P10636-5 - 2N3R (D) (410 aa)	1598.78	39.1069	3	533.935	870911	38.9159	38.9159	39.0902	533.936	3	1	MSMS		2	1	1	0	0.821449
2601_Glyco_02-calib	DEGAPGKQAAAQPHTEIPEGTTAEEAGIGDTPSLE	DEGAPGKQAAAQPHTEIPEGTTAEEAGIGDTPSLE	P10636-5 - 2N3R (D) (410 aa)	3473.61	90.9127	3	1158.88	865699	90.9422	90.9422	91.1139	1159.21	3	2	MSMS		3	1	1	0	-0.33964
2601_Glyco_02-calib	LTFRENAKAKT	LTFRENAKAKT	P10636-5 - 2N3R (D) (410 aa)	1277.71	32.5612	4	320.435	860923	31.942	31.9808	32.7283	426.91	3	2	MSMS		4	1	1	32.7623	-0.647264
2601_Glyco_02-calib	LTFRENAKAKT	LTFRENAKAKT	P10636-5 - 2N3R (D) (410 aa)	1277.71	31.5258	3	426.91	845703	31.511	31.511	31.511	426.91	3	1	MSMS		1	1	1	0	-0.293233
2601_Glyco_02-calib	DTSPRHLSNVSSTGSIDMV	DTSPRHLSNVSSTGSIDM[Common Variable:Oxidation on M]V	P10636-5 - 2N3R (D) (410 aa)	2017.94	71.6992	3	673.653	839126	70.8331	71.051	72.9238	673.988	3	1	MSMS		9	1	1	0	0.797937
2601_Glyco_02-calib	DEGAPGKQAAAQPHTEIPEGTTAEEAGIGDTPSLE	DEGAPGKQAAAQPHTEIPEGTTAEEAGIGDTPSLE	P10636-5 - 2N3R (D) (410 aa)	3473.61	89.6564	3	1158.88	838818	89.6086	89.6086	89.697	1159.21	3	1	MSMS		1	1	1	0	-3.55656
2601_Glyco_02-calib	SRLQTAPVPMPDLK	SRLQTAPVPMPDLK	P10636-5 - 2N3R (D) (410 aa)	1551.84	84.0123	3	518.289	835371	83.9487	84.1539	84.4793	518.289	3	1	MSMS		4	1	1	0	0.871338
2601_Glyco_02-calib	DRSGYSSPGSPGTPGSRSRTPSLPTPPTREPKK	DRSGYSSPGSPGTPGSRSRTPSLPTPPTREPKK	P10636-5 - 2N3R (D) (410 aa)	3436.74	53.5399	5	688.356	808672	53.4468	53.5076	53.5076	688.558	5	1	MSMS		1	1	1	0	1.42412
2601_Glyco_02-calib	DTSPRHLSNVSSTGSIDMVDSPQLATLA	DTSPRHLSNVSSTGSIDMVDSPQLAT[Custom HexNAc:HexNAc on T DI]LA	P10636-5 - 2N3R (D) (410 aa)	3101.48	99.7054	3	1034.83	808534	99.6498	99.6839	99.8199	1035.17	3	1	MSMS		1	1	1	0	-0.196758
2601_Glyco_02-calib	DAGLKESPLQTPTEDGSEEPGSETS	DAGLKESPLQTPTEDGSEEPGSETS	P10636-5 - 2N3R (D) (410 aa)	2560.13	78.4866	3	854.384	801237	78.3085	78.3428	78.7308	854.719	3	1	MSMS		3	1	1	0	1.1
2601_Glyco_02-calib	STPTAEDVTAPLVDEGAPGK	STPTAEDVTAPLVDEGAPGK	P10636-5 - 2N3R (D) (410 aa)	1953.95	92.4561	2	977.984	792692	92.4096	92.478	92.6427	978.486	2	2	MSMS		2	1	1	92.382	1.01096
2601_Glyco_02-calib	DTSPRHLSNVSSTGSIDMV	DTSPRHLSNVSSTGSIDM[Common Variable:Oxidation on M]V	P10636-5 - 2N3R (D) (410 aa)	2017.94	69.4543	3	673.653	788852	69.4146	69.4146	69.4146	673.988	3	1	MSMS		1	1	1	0	0.763594
2601_Glyco_02-calib	SRLQTAPVPMPDLKNVK	SRLQTAPVPM[Common Variable:Oxidation on M]PDLKNVK	P10636-5 - 2N3R (D) (410 aa)	1909.05	78.0983	3	637.356	781263	77.8343	79.2114	79.2114	478.519	4	2	MSMS		5	1	1	0	-0.728002
2601_Glyco_02-calib	SRLQTAPVPMPDLKNVK	SRLQTAPVPM[Common Variable:Oxidation on M]PDLKNVK	P10636-5 - 2N3R (D) (410 aa)	1909.05	74.1661	3	637.356	777716	74.0536	74.2579	74.2579	478.519	4	2	MSMS		1	1	1	0	-1.2402
2601_Glyco_02-calib	LTFRENAK	LTFRENAK	P10636-5 - 2N3R (D) (410 aa)	977.529	33.1807	3	326.85	777067	32.3197	33.1725	34.3961	326.85	3	2	MSMS		8	1	1	32.285	-0.36561
2601_Glyco_02-calib	SGDRSGYSSPGSPGTPGSRSRTPSLPTPPTREPK	SGDRSGYSSPGSPGTPGSRSRTPSLPTPPTREPK	P10636-5 - 2N3R (D) (410 aa)	3452.7	53.7115	5	691.548	776153	53.6784	53.6784	53.8368	691.749	5	2	MSMS		2	1	1	0	0.860504
2601_Glyco_02-calib	IATPRGAAPPGQK	IATPRGAAPPGQK	P10636-5 - 2N3R (D) (410 aa)	1262.71	34.6401	3	421.91	775142	34.6198	34.6198	34.6198	421.911	3	1	MSMS		1	1	1	0	0.825291
2601_Glyco_02-calib	AEPRQEFEVMEDHAGTYGLG	AEPRQEFEVMEDHAGTYGLG	P10636-5 - 2N3R (D) (410 aa)	2234.99	103.603	3	746.004	768701	103.462	103.462	103.654	746.337	3	1	MSMS		1	1	1	0	-2.17328
2601_Glyco_02-calib	CGSLGNIHHKPGGGQVEVK	CGSLGNIHHKPGGGQVEVK	P10636-5 - 2N3R (D) (410 aa)	1915.97	49.8387	4	479.999	756506	49.8019	49.8019	49.8019	480.249	4	1	MSMS		1	1	1	0	-3.01598
2601_Glyco_02-calib	DEAAGHVTQARMVSK	DEAAGHVTQARM[Common Variable:Oxidation on M]VSK	P10636-5 - 2N3R (D) (410 aa)	1614.78	19.9606	3	539.267	751917	19.9468	19.9921	20.0867	539.267	3	1	MSMS		2	1	1	0	0.000764565
2601_Glyco_02-calib	SRLQTAPVPMPDLKNVK	SRLQTAPVPM[Common Variable:Oxidation on M]PDLKNVK	P10636-5 - 2N3R (D) (410 aa)	1909.05	84.1719	4	478.269	746482	83.1236	83.1236	85.4122	478.518	4	2	MSMS		14	1	1	85.4461	-2.47431
2601_Glyco_02-calib	SRLQTAPVPMPDLKNVK	SRLQTAPVPM[Common Variable:Oxidation on M]PDLKNVK	P10636-5 - 2N3R (D) (410 aa)	1909.05	81.4485	3	637.356	732267	81.0379	81.1257	81.693	478.519	4	2	MSMS		4	1	1	0	-0.0215529
2601_Glyco_02-calib	SGDRSGYSSPGSPGTPGSRSRTPSLPTPPTREPK	SGDRSGYSSPGSPGTPGSRSRTPSLPTPPTREPK	P10636-5 - 2N3R (D) (410 aa)	3452.7	62.1236	5	691.548	718131	61.6004	61.8307	62.5588	691.749	5	2	MSMS		4	1	1	0	1.23032
2601_Glyco_02-calib	TDHGAEIVYKSPVVSG	TDHGAEIVYKSPVVSG	P10636-5 - 2N3R (D) (410 aa)	1657.83	75.189	3	553.618	709634	75.0239	75.263	75.263	553.618	3	1	MSMS		1	1	1	0	0.428011
2601_Glyco_02-calib	IETHKLTFRENAK	IETHKLTFRENAK	P10636-5 - 2N3R (D) (410 aa)	1585.86	40.9537	4	397.472	699591	40.1311	40.1661	42.1419	397.472	4	3	MSMS		6	1	1	0	0.663231
2601_Glyco_02-calib	QAAAQPHTEIPEGTTAEEAGIGDTPSLE	QAAAQPHTEIPEGTTAEEAGIGDTPSLE	P10636-5 - 2N3R (D) (410 aa)	2819.31	87.5748	3	940.777	685132	87.4755	87.6387	88.0053	941.113	3	1	MSMS		3	1	1	0	1.15993
2601_Glyco_02-calib	TDHGAEIVYKSPVVSG	TDHGAEIVYKSPVVSG	P10636-5 - 2N3R (D) (410 aa)	1657.83	72.479	2	829.923	684252	72.4516	72.4852	72.5883	553.618	3	2	MSMS		1	1	1	72.6224	0.95176
2601_Glyco_02-calib	DTSPRHLSNVSSTGSIDMV	DTSPRHLSNVSSTGSIDM[Common Variable:Oxidation on M]V	P10636-5 - 2N3R (D) (410 aa)	2017.94	79.0886	3	673.653	682507	78.3769	78.3769	79.1426	673.988	3	1	MSMS		3	1	1	78.1701	0.743963
2601_Glyco_02-calib	DTSPRHLSNVSSTGSIDMV	DTSPRHLSNVSSTGSIDMV	P10636-5 - 2N3R (D) (410 aa)	2001.94	82.5172	3	668.321	677667	82.4386	82.4386	82.5206	668.656	3	1	MSMS		1	1	1	0	0.360455
2601_Glyco_02-calib	LDFKDRVQSK	LDFKDRVQSK	P10636-5 - 2N3R (D) (410 aa)	1234.67	32.9422	3	412.563	675663	32.52	32.8971	33.6414	412.563	3	2	MSMS		8	1	1	0	0.473341
2601_Glyco_02-calib	DHGAEIVYK	DHGAEIVYK	P10636-5 - 2N3R (D) (410 aa)	1030.51	35.0555	2	516.261	673421	35.0265	35.0265	35.0265	516.261	2	1	MSMS		1	1	1	0	-0.380564
2601_Glyco_02-calib	LTFRENAKAKT	LTFRENAKAKT	P10636-5 - 2N3R (D) (410 aa)	1277.71	32.8885	4	320.435	672982	32.7962	33.0814	34.2237	426.91	3	2	MSMS		11	1	1	32.7623	0.0901359
[truncated: 302 more rows]
